# Supplementary material for: Prevalence, nature and predictors of omitted medication doses in mental health hospitals: A multi-centre study
Source: PLoS One. 2020 Feb 6;15(2):e0228868. doi: 10.1371/journal.pone.0228868 (PMC7004323; doi:10.1371/journal.pone.0228868)
Supplement: S1 File — (XLS) [file pone.0228868.s001.xls]

## Sheet: Sheet1
FINAL DATASET - OMITTED DOSE STUDY (RKEERS). The University of Manchester, 2019.
Study publication title: Prevalence, nature and predictors of omitted medication doses in mental health hospitals: a multi-centre study
Authors: Richard N Keers, Mark Hann, Ghadah H Alshehri, Karen Bennett, Joan Miller, Lorraine Prescott, Petra Brown, Darren M Ashcroft
Manuscript published in PLOS ONE
NHS Trust	Data Coll Day No	Hospital Code	Ward Code	Adult or Elderly ward	FINAL patient ID	Days since admission to ward	Patient Gender	Patient Age	Drug name	Critical list medication	BNF Chapter	Drug form	Drug route	Scheduled time	Weekday or weekend	Given or omitted	N_Omissions	Reason for omitted dose	Trust_ID	Hospital_ID	Ward_ID	Patient_ID	n	N	Reason for Dose Omission	RECODE of Omission_Reason (Reason for omitted dose)	RECODE of BNFChapter (BNF Chapter)	RECODE of Drugroute (Drug route)	Age_Centred	Age_Squared	Linear prediction, fixed portion	Linear prediction, fixed portion	Linear prediction, fixed portion	Linear prediction, fixed portion	Linear prediction, fixed portion	Linear prediction, fixed portion	Linear prediction, fixed portion	Linear prediction, fixed portion	RECODE of PatientAge (Patient Age)	Linear prediction, fixed portion	Pc_Omissions	Constant	Preventable_Omission
0	1	1	0	0	1	2	1	29	divalproex sodium (depakote)	0	4	0	0	0	0	1	1	2	1	11	110	1100001	1	6	2	0	1	0	-24	576	-2.29219	-2.26411	-2.43325	-2.76106	-2.28554	-2.43502	-2.33338	-2.00654	1	-2.41597	16.6667	1	0
0	1	1	0	0	1	2	1	29	divalproex sodium (depakote)	0	4	0	0	0	0	0	1		1	11	110	1100001	2	6			1	0	-24	576	-2.29219	-2.26411	-2.43325	-2.76106	-2.28554	-2.43502	-2.33338	-2.00654	1	-2.41597	16.6667	1	0
0	1	1	0	0	1	2	1	29	Olanzapine	0	4	0	0	3	0	0	1		1	11	110	1100001	3	6			1	0	-24	576	-2.29219	-2.46713	-2.43325	-2.76106	-2.28554	-2.43502	-2.33338	-2.00654	1	-2.41597	16.6667	1	0
0	1	1	0	0	1	2	1	29	Olanzapine	0	4	0	0	3	0	0	1		1	11	110	1100001	4	6			1	0	-24	576	-2.29219	-2.46713	-2.43325	-2.76106	-2.28554	-2.43502	-2.33338	-2.00654	1	-2.41597	16.6667	1	0
0	1	1	0	0	1	2	1	29	divalproex sodium (depakote)	0	4	0	0	3	0	0	1		1	11	110	1100001	5	6			1	0	-24	576	-2.29219	-2.46713	-2.43325	-2.76106	-2.28554	-2.43502	-2.33338	-2.00654	1	-2.41597	16.6667	1	0
0	1	1	0	0	1	2	1	29	divalproex sodium (depakote)	0	4	0	0	3	0	0	1		1	11	110	1100001	6	6			1	0	-24	576	-2.29219	-2.46713	-2.43325	-2.76106	-2.28554	-2.43502	-2.33338	-2.00654	1	-2.41597	16.6667	1	0
0	1	1	0	0	2	8	1	26	Venlafaxine	0	4	0	0	0	1	0	0		1	11	110	1100002	1	8			1	0	-27	729	-2.21653	-2.26411	-2.43325	-2.76106	-2.28554	-2.43502	-2.33338	-2.00654	1	-2.41597	0	1	0
0	1	1	0	0	2	8	1	26	Venlafaxine	0	4	0	0	0	1	0	0		1	11	110	1100002	2	8			1	0	-27	729	-2.21653	-2.26411	-2.43325	-2.76106	-2.28554	-2.43502	-2.33338	-2.00654	1	-2.41597	0	1	0
0	1	1	0	0	2	8	1	26	Venlafaxine	0	4	0	0	0	0	0	0		1	11	110	1100002	3	8			1	0	-27	729	-2.29219	-2.26411	-2.43325	-2.76106	-2.28554	-2.43502	-2.33338	-2.00654	1	-2.41597	0	1	0
0	1	1	0	0	2	8	1	26	Venlafaxine	0	4	0	0	0	0	0	0		1	11	110	1100002	4	8			1	0	-27	729	-2.29219	-2.26411	-2.43325	-2.76106	-2.28554	-2.43502	-2.33338	-2.00654	1	-2.41597	0	1	0
0	1	1	0	0	2	8	1	26	Venlafaxine	0	4	0	0	0	0	0	0		1	11	110	1100002	5	8			1	0	-27	729	-2.29219	-2.26411	-2.43325	-2.76106	-2.28554	-2.43502	-2.33338	-2.00654	1	-2.41597	0	1	0
0	1	1	0	0	2	8	1	26	Venlafaxine	0	4	0	0	0	0	0	0		1	11	110	1100002	6	8			1	0	-27	729	-2.29219	-2.26411	-2.43325	-2.76106	-2.28554	-2.43502	-2.33338	-2.00654	1	-2.41597	0	1	0
0	1	1	0	0	2	8	1	26	Venlafaxine	0	4	0	0	0	0	0	0		1	11	110	1100002	7	8			1	0	-27	729	-2.29219	-2.26411	-2.43325	-2.76106	-2.28554	-2.43502	-2.33338	-2.00654	1	-2.41597	0	1	0
0	1	1	0	0	2	8	1	26	Venlafaxine	0	4	0	0	0	0	0	0		1	11	110	1100002	8	8			1	0	-27	729	-2.29219	-2.26411	-2.43325	-2.76106	-2.28554	-2.43502	-2.33338	-2.00654	1	-2.41597	0	1	0
0	1	1	0	0	3	12	1	33	Olanzapine	0	4	0	0	3	0	0	0		1	11	110	1100003	1	18			1	0	-20	400	-2.29219	-2.46713	-2.43325	-2.76106	-2.28554	-2.43502	-2.33338	-2.00654	1	-2.41597	0	1	0
0	1	1	0	0	3	12	1	33	Olanzapine	0	4	0	0	3	1	0	0		1	11	110	1100003	2	18			1	0	-20	400	-2.21653	-2.46713	-2.43325	-2.76106	-2.28554	-2.43502	-2.33338	-2.00654	1	-2.41597	0	1	0
0	1	1	0	0	3	12	1	33	Olanzapine	0	4	0	0	3	1	0	0		1	11	110	1100003	3	18			1	0	-20	400	-2.21653	-2.46713	-2.43325	-2.76106	-2.28554	-2.43502	-2.33338	-2.00654	1	-2.41597	0	1	0
0	1	1	0	0	3	12	1	33	Olanzapine	0	4	0	0	3	0	0	0		1	11	110	1100003	4	18			1	0	-20	400	-2.29219	-2.46713	-2.43325	-2.76106	-2.28554	-2.43502	-2.33338	-2.00654	1	-2.41597	0	1	0
0	1	1	0	0	3	12	1	33	Olanzapine	0	4	0	0	3	0	0	0		1	11	110	1100003	5	18			1	0	-20	400	-2.29219	-2.46713	-2.43325	-2.76106	-2.28554	-2.43502	-2.33338	-2.00654	1	-2.41597	0	1	0
0	1	1	0	0	3	12	1	33	Olanzapine	0	4	0	0	3	0	0	0		1	11	110	1100003	6	18			1	0	-20	400	-2.29219	-2.46713	-2.43325	-2.76106	-2.28554	-2.43502	-2.33338	-2.00654	1	-2.41597	0	1	0
0	1	1	0	0	3	12	1	33	Olanzapine	0	4	0	0	3	0	0	0		1	11	110	1100003	7	18			1	0	-20	400	-2.29219	-2.46713	-2.43325	-2.76106	-2.28554	-2.43502	-2.33338	-2.00654	1	-2.41597	0	1	0
0	1	1	0	0	3	12	1	33	Olanzapine	0	4	0	0	3	0	0	0		1	11	110	1100003	8	18			1	0	-20	400	-2.29219	-2.46713	-2.43325	-2.76106	-2.28554	-2.43502	-2.33338	-2.00654	1	-2.41597	0	1	0
0	1	1	0	0	3	12	1	33	Olanzapine	0	4	0	0	3	0	0	0		1	11	110	1100003	9	18			1	0	-20	400	-2.29219	-2.46713	-2.43325	-2.76106	-2.28554	-2.43502	-2.33338	-2.00654	1	-2.41597	0	1	0
0	1	1	0	0	3	12	1	33	Zopiclone	0	4	0	0	3	0	0	0		1	11	110	1100003	10	18			1	0	-20	400	-2.29219	-2.46713	-2.43325	-2.76106	-2.28554	-2.43502	-2.33338	-2.00654	1	-2.41597	0	1	0
0	1	1	0	0	3	12	1	33	Zopiclone	0	4	0	0	3	0	0	0		1	11	110	1100003	11	18			1	0	-20	400	-2.29219	-2.46713	-2.43325	-2.76106	-2.28554	-2.43502	-2.33338	-2.00654	1	-2.41597	0	1	0
0	1	1	0	0	3	12	1	33	Zopiclone	0	4	0	0	3	0	0	0		1	11	110	1100003	12	18			1	0	-20	400	-2.29219	-2.46713	-2.43325	-2.76106	-2.28554	-2.43502	-2.33338	-2.00654	1	-2.41597	0	1	0
0	1	1	0	0	3	12	1	33	Zopiclone	0	4	0	0	3	1	0	0		1	11	110	1100003	13	18			1	0	-20	400	-2.21653	-2.46713	-2.43325	-2.76106	-2.28554	-2.43502	-2.33338	-2.00654	1	-2.41597	0	1	0
0	1	1	0	0	3	12	1	33	Zopiclone	0	4	0	0	3	0	0	0		1	11	110	1100003	14	18			1	0	-20	400	-2.29219	-2.46713	-2.43325	-2.76106	-2.28554	-2.43502	-2.33338	-2.00654	1	-2.41597	0	1	0
0	1	1	0	0	3	12	1	33	Zopiclone	0	4	0	0	3	1	0	0		1	11	110	1100003	15	18			1	0	-20	400	-2.21653	-2.46713	-2.43325	-2.76106	-2.28554	-2.43502	-2.33338	-2.00654	1	-2.41597	0	1	0
0	1	1	0	0	3	12	1	33	Zopiclone	0	4	0	0	3	0	1	1	5	1	11	110	1100003	16	18	3	0	1	0	-20	400	-2.29219	-2.46713	-2.43325	-2.76106	-2.28554	-2.43502	-2.33338	-2.00654	1	-2.41597	5.55556	1	0
0	1	1	0	0	3	12	1	33	Zopiclone	0	4	0	0	3	0	0	1		1	11	110	1100003	17	18			1	0	-20	400	-2.29219	-2.46713	-2.43325	-2.76106	-2.28554	-2.43502	-2.33338	-2.00654	1	-2.41597	5.55556	1	0
0	1	1	0	0	3	12	1	33	Zopiclone	0	4	0	0	3	0	0	1		1	11	110	1100003	18	18			1	0	-20	400	-2.29219	-2.46713	-2.43325	-2.76106	-2.28554	-2.43502	-2.33338	-2.00654	1	-2.41597	5.55556	1	0
0	1	1	0	0	4	4	1	37	Beclometazone	0	3	2	2	0	0	1	1	1	1	11	110	1100004	1	34	1	1	0	2	-16	256	-2.29219	-2.26411	-1.10688	-1.78187	-2.28554	-2.43502	-2.33338	-2.00654	2	-2.66593	2.94118	1	1
0	1	1	0	0	4	4	1	37	Beclometazone	0	3	2	2	0	0	0	1		1	11	110	1100004	2	34			0	2	-16	256	-2.29219	-2.26411	-1.10688	-1.78187	-2.28554	-2.43502	-2.33338	-2.00654	2	-2.66593	2.94118	1	0
0	1	1	0	0	4	4	1	37	Beclometazone	0	3	2	2	0	0	1	2	1	1	11	110	1100004	3	34	1	1	0	2	-16	256	-2.29219	-2.26411	-1.10688	-1.78187	-2.28554	-2.43502	-2.33338	-2.00654	2	-2.66593	5.88235	1	1
0	1	1	0	0	4	4	1	37	Beclometazone	0	3	2	2	0	0	0	2		1	11	110	1100004	4	34			0	2	-16	256	-2.29219	-2.26411	-1.10688	-1.78187	-2.28554	-2.43502	-2.33338	-2.00654	2	-2.66593	5.88235	1	0
0	1	1	0	0	4	4	1	37	Citalopram	0	4	0	0	0	0	0	2		1	11	110	1100004	5	34			1	0	-16	256	-2.29219	-2.26411	-2.43325	-2.76106	-2.28554	-2.43502	-2.33338	-2.00654	2	-2.66593	5.88235	1	0
0	1	1	0	0	4	4	1	37	Citalopram	0	4	0	0	0	0	0	2		1	11	110	1100004	6	34			1	0	-16	256	-2.29219	-2.26411	-2.43325	-2.76106	-2.28554	-2.43502	-2.33338	-2.00654	2	-2.66593	5.88235	1	0
0	1	1	0	0	4	4	1	37	Citalopram	0	4	0	0	0	0	0	2		1	11	110	1100004	7	34			1	0	-16	256	-2.29219	-2.26411	-2.43325	-2.76106	-2.28554	-2.43502	-2.33338	-2.00654	2	-2.66593	5.88235	1	0
0	1	1	0	0	4	4	1	37	Citalopram	0	4	0	0	0	0	0	2		1	11	110	1100004	8	34			1	0	-16	256	-2.29219	-2.26411	-2.43325	-2.76106	-2.28554	-2.43502	-2.33338	-2.00654	2	-2.66593	5.88235	1	0
0	1	1	0	0	4	4	1	37	Gabapentin	0	4	0	0	0	0	0	2		1	11	110	1100004	9	34			1	0	-16	256	-2.29219	-2.26411	-2.43325	-2.76106	-2.28554	-2.43502	-2.33338	-2.00654	2	-2.66593	5.88235	1	0
0	1	1	0	0	4	4	1	37	Gabapentin	0	4	0	0	0	0	0	2		1	11	110	1100004	10	34			1	0	-16	256	-2.29219	-2.26411	-2.43325	-2.76106	-2.28554	-2.43502	-2.33338	-2.00654	2	-2.66593	5.88235	1	0
0	1	1	0	0	4	4	1	37	Lactulose	0	1	6	0	0	0	1	3	2	1	11	110	1100004	11	34	2	0	0	0	-16	256	-2.29219	-2.26411	-2.43325	-1.78187	-2.28554	-2.43502	-2.33338	-2.00654	2	-2.66593	8.82353	1	0
0	1	1	0	0	4	4	1	37	Lactulose	0	1	6	0	0	0	1	4	2	1	11	110	1100004	12	34	2	0	0	0	-16	256	-2.29219	-2.26411	-2.43325	-1.78187	-2.28554	-2.43502	-2.33338	-2.00654	2	-2.66593	11.7647	1	0
0	1	1	0	0	4	4	1	37	Lactulose	0	1	6	0	0	0	1	5	5	1	11	110	1100004	13	34	3	0	0	0	-16	256	-2.29219	-2.26411	-2.43325	-1.78187	-2.28554	-2.43502	-2.33338	-2.00654	2	-2.66593	14.7059	1	0
0	1	1	0	0	4	4	1	37	Lactulose	0	1	6	0	0	0	0	5		1	11	110	1100004	14	34			0	0	-16	256	-2.29219	-2.26411	-2.43325	-1.78187	-2.28554	-2.43502	-2.33338	-2.00654	2	-2.66593	14.7059	1	0
0	1	1	0	0	4	4	1	37	Oxycodone	0	4	0	0	0	0	0	5		1	11	110	1100004	15	34			1	0	-16	256	-2.29219	-2.26411	-2.43325	-2.76106	-2.28554	-2.43502	-2.33338	-2.00654	2	-2.66593	14.7059	1	0
0	1	1	0	0	4	4	1	37	Oxycodone	0	4	0	0	0	0	0	5		1	11	110	1100004	16	34			1	0	-16	256	-2.29219	-2.26411	-2.43325	-2.76106	-2.28554	-2.43502	-2.33338	-2.00654	2	-2.66593	14.7059	1	0
0	1	1	0	0	4	4	1	37	Oxycodone	0	4	0	0	0	0	1	6	5	1	11	110	1100004	17	34	3	0	1	0	-16	256	-2.29219	-2.26411	-2.43325	-2.76106	-2.28554	-2.43502	-2.33338	-2.00654	2	-2.66593	17.6471	1	0
0	1	1	0	0	4	4	1	37	Oxycodone	0	4	0	0	0	0	0	6		1	11	110	1100004	18	34			1	0	-16	256	-2.29219	-2.26411	-2.43325	-2.76106	-2.28554	-2.43502	-2.33338	-2.00654	2	-2.66593	17.6471	1	0
0	1	1	0	0	4	4	1	37	Tramadol	0	4	0	0	0	0	0	6		1	11	110	1100004	19	34			1	0	-16	256	-2.29219	-2.26411	-2.43325	-2.76106	-2.28554	-2.43502	-2.33338	-2.00654	2	-2.66593	17.6471	1	0
0	1	1	0	0	4	4	1	37	Gabapentin	0	4	0	0	1	0	0	6		1	11	110	1100004	20	34			1	0	-16	256	-2.29219	-1.86409	-2.43325	-2.76106	-2.28554	-2.43502	-2.33338	-2.00654	2	-2.66593	17.6471	1	0
0	1	1	0	0	4	4	1	37	Gabapentin	0	4	0	0	1	0	0	6		1	11	110	1100004	21	34			1	0	-16	256	-2.29219	-1.86409	-2.43325	-2.76106	-2.28554	-2.43502	-2.33338	-2.00654	2	-2.66593	17.6471	1	0
0	1	1	0	0	4	4	1	37	Tramadol	0	4	0	0	2	0	0	6		1	11	110	1100004	22	34			1	0	-16	256	-2.29219	-2.04888	-2.43325	-2.76106	-2.28554	-2.43502	-2.33338	-2.00654	2	-2.66593	17.6471	1	0
0	1	1	0	0	4	4	1	37	Beclometazone	0	3	2	2	3	0	0	6		1	11	110	1100004	23	34			0	2	-16	256	-2.29219	-2.46713	-1.10688	-1.78187	-2.28554	-2.43502	-2.33338	-2.00654	2	-2.66593	17.6471	1	0
0	1	1	0	0	4	4	1	37	Beclometazone	0	3	2	2	3	0	0	6		1	11	110	1100004	24	34			0	2	-16	256	-2.29219	-2.46713	-1.10688	-1.78187	-2.28554	-2.43502	-2.33338	-2.00654	2	-2.66593	17.6471	1	0
0	1	1	0	0	4	4	1	37	Beclometazone	0	3	2	2	3	0	0	6		1	11	110	1100004	25	34			0	2	-16	256	-2.29219	-2.46713	-1.10688	-1.78187	-2.28554	-2.43502	-2.33338	-2.00654	2	-2.66593	17.6471	1	0
0	1	1	0	0	4	4	1	37	Gabapentin	0	4	0	0	3	0	0	6		1	11	110	1100004	26	34			1	0	-16	256	-2.29219	-2.46713	-2.43325	-2.76106	-2.28554	-2.43502	-2.33338	-2.00654	2	-2.66593	17.6471	1	0
0	1	1	0	0	4	4	1	37	Gabapentin	0	4	0	0	3	0	0	6		1	11	110	1100004	27	34			1	0	-16	256	-2.29219	-2.46713	-2.43325	-2.76106	-2.28554	-2.43502	-2.33338	-2.00654	2	-2.66593	17.6471	1	0
0	1	1	0	0	4	4	1	37	Lactulose	0	1	6	0	3	0	1	7	2	1	11	110	1100004	28	34	2	0	0	0	-16	256	-2.29219	-2.46713	-2.43325	-1.78187	-2.28554	-2.43502	-2.33338	-2.00654	2	-2.66593	20.5882	1	0
0	1	1	0	0	4	4	1	37	Lactulose	0	1	6	0	3	0	1	8	2	1	11	110	1100004	29	34	2	0	0	0	-16	256	-2.29219	-2.46713	-2.43325	-1.78187	-2.28554	-2.43502	-2.33338	-2.00654	2	-2.66593	23.5294	1	0
0	1	1	0	0	4	4	1	37	Lactulose	0	1	6	0	3	0	0	8		1	11	110	1100004	30	34			0	0	-16	256	-2.29219	-2.46713	-2.43325	-1.78187	-2.28554	-2.43502	-2.33338	-2.00654	2	-2.66593	23.5294	1	0
0	1	1	0	0	4	4	1	37	Oxycodone	0	4	0	0	3	0	0	8		1	11	110	1100004	31	34			1	0	-16	256	-2.29219	-2.46713	-2.43325	-2.76106	-2.28554	-2.43502	-2.33338	-2.00654	2	-2.66593	23.5294	1	0
0	1	1	0	0	4	4	1	37	Oxycodone	0	4	0	0	3	0	1	9	1	1	11	110	1100004	32	34	1	1	1	0	-16	256	-2.29219	-2.46713	-2.43325	-2.76106	-2.28554	-2.43502	-2.33338	-2.00654	2	-2.66593	26.4706	1	1
0	1	1	0	0	4	4	1	37	Oxycodone	0	4	0	0	3	0	0	9		1	11	110	1100004	33	34			1	0	-16	256	-2.29219	-2.46713	-2.43325	-2.76106	-2.28554	-2.43502	-2.33338	-2.00654	2	-2.66593	26.4706	1	0
0	1	1	0	0	4	4	1	37	Tramadol	0	4	0	0	3	0	0	9		1	11	110	1100004	34	34			1	0	-16	256	-2.29219	-2.46713	-2.43325	-2.76106	-2.28554	-2.43502	-2.33338	-2.00654	2	-2.66593	26.4706	1	0
0	1	1	0	0	5	1	1	32	Clenil Modulite	0	3	2	2	0	0	0	0		1	11	110	1100005	1	13			0	2	-21	441	-2.29219	-2.26411	-1.10688	-1.78187	-2.28554	-2.43502	-2.33338	-2.00654	1	-2.41597	0	1	0
0	1	1	0	0	5	1	1	32	Double base	0	13	1	1	0	0	0	0		1	11	110	1100005	2	13			0	1	-21	441	-2.29219	-2.26411	-0.908098	-1.78187	-2.28554	-2.43502	-2.33338	-2.00654	1	-2.41597	0	1	0
0	1	1	0	0	5	1	1	32	Fluoxetine	0	4	0	0	0	0	0	0		1	11	110	1100005	3	13			1	0	-21	441	-2.29219	-2.26411	-2.43325	-2.76106	-2.28554	-2.43502	-2.33338	-2.00654	1	-2.41597	0	1	0
0	1	1	0	0	5	1	1	32	Fluoxetine	0	4	0	0	0	0	0	0		1	11	110	1100005	4	13			1	0	-21	441	-2.29219	-2.26411	-2.43325	-2.76106	-2.28554	-2.43502	-2.33338	-2.00654	1	-2.41597	0	1	0
0	1	1	0	0	5	1	1	32	Pregabalin	0	4	0	0	0	0	0	0		1	11	110	1100005	5	13			1	0	-21	441	-2.29219	-2.26411	-2.43325	-2.76106	-2.28554	-2.43502	-2.33338	-2.00654	1	-2.41597	0	1	0
0	1	1	0	0	5	1	1	32	Pregabalin	0	4	0	0	0	0	0	0		1	11	110	1100005	6	13			1	0	-21	441	-2.29219	-2.26411	-2.43325	-2.76106	-2.28554	-2.43502	-2.33338	-2.00654	1	-2.41597	0	1	0
0	1	1	0	0	5	1	1	32	betamethasone/ fusidic acid (Fucibet)	0	13	1	1	0	0	1	1	0	1	11	110	1100005	7	13	1	1	0	1	-21	441	-2.29219	-2.26411	-0.908098	-1.78187	-2.28554	-2.43502	-2.33338	-2.00654	1	-2.41597	7.69231	1	1
0	1	1	0	0	5	1	1	32	Double base	0	13	1	1	1	0	1	2	1	1	11	110	1100005	8	13	1	1	0	1	-21	441	-2.29219	-1.86409	-0.908098	-1.78187	-2.28554	-2.43502	-2.33338	-2.00654	1	-2.41597	15.3846	1	1
0	1	1	0	0	5	1	1	32	Clenil Modulite	0	3	2	2	2	0	0	2		1	11	110	1100005	9	13			0	2	-21	441	-2.29219	-2.04888	-1.10688	-1.78187	-2.28554	-2.43502	-2.33338	-2.00654	1	-2.41597	15.3846	1	0
0	1	1	0	0	5	1	1	32	Double base	0	13	1	1	2	0	0	2		1	11	110	1100005	10	13			0	1	-21	441	-2.29219	-2.04888	-0.908098	-1.78187	-2.28554	-2.43502	-2.33338	-2.00654	1	-2.41597	15.3846	1	0
0	1	1	0	0	5	1	1	32	Pregabalin	0	4	0	0	2	0	0	2		1	11	110	1100005	11	13			1	0	-21	441	-2.29219	-2.04888	-2.43325	-2.76106	-2.28554	-2.43502	-2.33338	-2.00654	1	-2.41597	15.3846	1	0
0	1	1	0	0	5	1	1	32	betamethasone/ fusidic acid (Fucibet)	0	13	1	1	2	0	1	3	0	1	11	110	1100005	12	13	1	1	0	1	-21	441	-2.29219	-2.04888	-0.908098	-1.78187	-2.28554	-2.43502	-2.33338	-2.00654	1	-2.41597	23.0769	1	1
0	1	1	0	0	5	1	1	32	Double base	0	13	1	1	3	0	0	3		1	11	110	1100005	13	13			0	1	-21	441	-2.29219	-2.46713	-0.908098	-1.78187	-2.28554	-2.43502	-2.33338	-2.00654	1	-2.41597	23.0769	1	0
0	1	1	0	0	6	12	1	32	Metformin	0	6	0	0	1	0	0	0		1	11	110	1100006	1	37			0	0	-21	441	-2.29219	-1.86409	-2.43325	-1.78187	-2.28554	-2.43502	-2.33338	-2.00654	1	-2.41597	0	1	0
0	1	1	0	0	6	12	1	32	Metformin	0	6	0	0	1	0	0	0		1	11	110	1100006	2	37			0	0	-21	441	-2.29219	-1.86409	-2.43325	-1.78187	-2.28554	-2.43502	-2.33338	-2.00654	1	-2.41597	0	1	0
0	1	1	0	0	6	12	1	32	Metformin	0	6	0	0	1	0	0	0		1	11	110	1100006	3	37			0	0	-21	441	-2.29219	-1.86409	-2.43325	-1.78187	-2.28554	-2.43502	-2.33338	-2.00654	1	-2.41597	0	1	0
0	1	1	0	0	6	12	1	32	Metformin	0	6	0	0	1	0	0	0		1	11	110	1100006	4	37			0	0	-21	441	-2.29219	-1.86409	-2.43325	-1.78187	-2.28554	-2.43502	-2.33338	-2.00654	1	-2.41597	0	1	0
0	1	1	0	0	6	12	1	32	Metformin	0	6	0	0	1	0	0	0		1	11	110	1100006	5	37			0	0	-21	441	-2.29219	-1.86409	-2.43325	-1.78187	-2.28554	-2.43502	-2.33338	-2.00654	1	-2.41597	0	1	0
0	1	1	0	0	6	12	1	32	Metformin	0	6	0	0	1	0	1	1	2	1	11	110	1100006	6	37	2	0	0	0	-21	441	-2.29219	-1.86409	-2.43325	-1.78187	-2.28554	-2.43502	-2.33338	-2.00654	1	-2.41597	2.7027	1	0
0	1	1	0	0	6	12	1	32	Metformin	0	6	0	0	1	1	1	2	2	1	11	110	1100006	7	37	2	0	0	0	-21	441	-2.21653	-1.86409	-2.43325	-1.78187	-2.28554	-2.43502	-2.33338	-2.00654	1	-2.41597	5.40541	1	0
0	1	1	0	0	6	12	1	32	Metformin	0	6	0	0	1	1	0	2		1	11	110	1100006	8	37			0	0	-21	441	-2.21653	-1.86409	-2.43325	-1.78187	-2.28554	-2.43502	-2.33338	-2.00654	1	-2.41597	5.40541	1	0
0	1	1	0	0	6	12	1	32	Metformin	0	6	0	0	1	1	0	2		1	11	110	1100006	9	37			0	0	-21	441	-2.21653	-1.86409	-2.43325	-1.78187	-2.28554	-2.43502	-2.33338	-2.00654	1	-2.41597	5.40541	1	0
0	1	1	0	0	6	12	1	32	Metformin	0	6	0	0	1	0	0	2		1	11	110	1100006	10	37			0	0	-21	441	-2.29219	-1.86409	-2.43325	-1.78187	-2.28554	-2.43502	-2.33338	-2.00654	1	-2.41597	5.40541	1	0
0	1	1	0	0	6	12	1	32	Metformin	0	6	0	0	1	0	0	2		1	11	110	1100006	11	37			0	0	-21	441	-2.29219	-1.86409	-2.43325	-1.78187	-2.28554	-2.43502	-2.33338	-2.00654	1	-2.41597	5.40541	1	0
0	1	1	0	0	6	12	1	32	Metformin	0	6	0	0	1	1	0	2		1	11	110	1100006	12	37			0	0	-21	441	-2.21653	-1.86409	-2.43325	-1.78187	-2.28554	-2.43502	-2.33338	-2.00654	1	-2.41597	5.40541	1	0
0	1	1	0	0	6	12	1	32	Metformin	0	6	0	0	2	1	0	2		1	11	110	1100006	13	37			0	0	-21	441	-2.21653	-2.04888	-2.43325	-1.78187	-2.28554	-2.43502	-2.33338	-2.00654	1	-2.41597	5.40541	1	0
0	1	1	0	0	6	12	1	32	Metformin	0	6	0	0	2	0	0	2		1	11	110	1100006	14	37			0	0	-21	441	-2.29219	-2.04888	-2.43325	-1.78187	-2.28554	-2.43502	-2.33338	-2.00654	1	-2.41597	5.40541	1	0
0	1	1	0	0	6	12	1	32	Metformin	0	6	0	0	2	0	0	2		1	11	110	1100006	15	37			0	0	-21	441	-2.29219	-2.04888	-2.43325	-1.78187	-2.28554	-2.43502	-2.33338	-2.00654	1	-2.41597	5.40541	1	0
0	1	1	0	0	6	12	1	32	Metformin	0	6	0	0	2	0	0	2		1	11	110	1100006	16	37			0	0	-21	441	-2.29219	-2.04888	-2.43325	-1.78187	-2.28554	-2.43502	-2.33338	-2.00654	1	-2.41597	5.40541	1	0
0	1	1	0	0	6	12	1	32	Metformin	0	6	0	0	2	1	0	2		1	11	110	1100006	17	37			0	0	-21	441	-2.21653	-2.04888	-2.43325	-1.78187	-2.28554	-2.43502	-2.33338	-2.00654	1	-2.41597	5.40541	1	0
0	1	1	0	0	6	12	1	32	Metformin	0	6	0	0	2	0	0	2		1	11	110	1100006	18	37			0	0	-21	441	-2.29219	-2.04888	-2.43325	-1.78187	-2.28554	-2.43502	-2.33338	-2.00654	1	-2.41597	5.40541	1	0
0	1	1	0	0	6	12	1	32	Metformin	0	6	0	0	2	0	1	3	2	1	11	110	1100006	19	37	2	0	0	0	-21	441	-2.29219	-2.04888	-2.43325	-1.78187	-2.28554	-2.43502	-2.33338	-2.00654	1	-2.41597	8.10811	1	0
0	1	1	0	0	6	12	1	32	Metformin	0	6	0	0	2	0	0	3		1	11	110	1100006	20	37			0	0	-21	441	-2.29219	-2.04888	-2.43325	-1.78187	-2.28554	-2.43502	-2.33338	-2.00654	1	-2.41597	8.10811	1	0
0	1	1	0	0	6	12	1	32	Metformin	0	6	0	0	2	0	0	3		1	11	110	1100006	21	37			0	0	-21	441	-2.29219	-2.04888	-2.43325	-1.78187	-2.28554	-2.43502	-2.33338	-2.00654	1	-2.41597	8.10811	1	0
0	1	1	0	0	6	12	1	32	Metformin	0	6	0	0	2	0	1	4	0	1	11	110	1100006	22	37	1	1	0	0	-21	441	-2.29219	-2.04888	-2.43325	-1.78187	-2.28554	-2.43502	-2.33338	-2.00654	1	-2.41597	10.8108	1	1
0	1	1	0	0	6	12	1	32	Metformin	0	6	0	0	2	1	0	4		1	11	110	1100006	23	37			0	0	-21	441	-2.21653	-2.04888	-2.43325	-1.78187	-2.28554	-2.43502	-2.33338	-2.00654	1	-2.41597	10.8108	1	0
0	1	1	0	0	6	12	1	32	Metformin	0	6	0	0	2	1	0	4		1	11	110	1100006	24	37			0	0	-21	441	-2.21653	-2.04888	-2.43325	-1.78187	-2.28554	-2.43502	-2.33338	-2.00654	1	-2.41597	10.8108	1	0
0	1	1	0	0	6	12	1	32	Olanzapine	0	4	0	0	2	0	0	4		1	11	110	1100006	25	37			1	0	-21	441	-2.29219	-2.04888	-2.43325	-2.76106	-2.28554	-2.43502	-2.33338	-2.00654	1	-2.41597	10.8108	1	0
0	1	1	0	0	6	12	1	32	Simvastatin	0	2	0	0	3	0	0	4		1	11	110	1100006	26	37			0	0	-21	441	-2.29219	-2.46713	-2.43325	-1.78187	-2.28554	-2.43502	-2.33338	-2.00654	1	-2.41597	10.8108	1	0
0	1	1	0	0	6	12	1	32	Simvastatin	0	2	0	0	3	1	1	5	2	1	11	110	1100006	27	37	2	0	0	0	-21	441	-2.21653	-2.46713	-2.43325	-1.78187	-2.28554	-2.43502	-2.33338	-2.00654	1	-2.41597	13.5135	1	0
0	1	1	0	0	6	12	1	32	Simvastatin	0	2	0	0	3	0	0	5		1	11	110	1100006	28	37			0	0	-21	441	-2.29219	-2.46713	-2.43325	-1.78187	-2.28554	-2.43502	-2.33338	-2.00654	1	-2.41597	13.5135	1	0
0	1	1	0	0	6	12	1	32	Simvastatin	0	2	0	0	3	1	0	5		1	11	110	1100006	29	37			0	0	-21	441	-2.21653	-2.46713	-2.43325	-1.78187	-2.28554	-2.43502	-2.33338	-2.00654	1	-2.41597	13.5135	1	0
0	1	1	0	0	6	12	1	32	Simvastatin	0	2	0	0	3	0	0	5		1	11	110	1100006	30	37			0	0	-21	441	-2.29219	-2.46713	-2.43325	-1.78187	-2.28554	-2.43502	-2.33338	-2.00654	1	-2.41597	13.5135	1	0
0	1	1	0	0	6	12	1	32	Simvastatin	0	2	0	0	3	0	1	6	2	1	11	110	1100006	31	37	2	0	0	0	-21	441	-2.29219	-2.46713	-2.43325	-1.78187	-2.28554	-2.43502	-2.33338	-2.00654	1	-2.41597	16.2162	1	0
0	1	1	0	0	6	12	1	32	Simvastatin	0	2	0	0	3	0	0	6		1	11	110	1100006	32	37			0	0	-21	441	-2.29219	-2.46713	-2.43325	-1.78187	-2.28554	-2.43502	-2.33338	-2.00654	1	-2.41597	16.2162	1	0
0	1	1	0	0	6	12	1	32	Simvastatin	0	2	0	0	3	1	0	6		1	11	110	1100006	33	37			0	0	-21	441	-2.21653	-2.46713	-2.43325	-1.78187	-2.28554	-2.43502	-2.33338	-2.00654	1	-2.41597	16.2162	1	0
0	1	1	0	0	6	12	1	32	Simvastatin	0	2	0	0	3	0	1	7	2	1	11	110	1100006	34	37	2	0	0	0	-21	441	-2.29219	-2.46713	-2.43325	-1.78187	-2.28554	-2.43502	-2.33338	-2.00654	1	-2.41597	18.9189	1	0
0	1	1	0	0	6	12	1	32	Simvastatin	0	2	0	0	3	1	0	7		1	11	110	1100006	35	37			0	0	-21	441	-2.21653	-2.46713	-2.43325	-1.78187	-2.28554	-2.43502	-2.33338	-2.00654	1	-2.41597	18.9189	1	0
0	1	1	0	0	6	12	1	32	Simvastatin	0	2	0	0	3	0	1	8	2	1	11	110	1100006	36	37	2	0	0	0	-21	441	-2.29219	-2.46713	-2.43325	-1.78187	-2.28554	-2.43502	-2.33338	-2.00654	1	-2.41597	21.6216	1	0
0	1	1	0	0	6	12	1	32	Simvastatin	0	2	0	0	3	0	0	8		1	11	110	1100006	37	37			0	0	-21	441	-2.29219	-2.46713	-2.43325	-1.78187	-2.28554	-2.43502	-2.33338	-2.00654	1	-2.41597	21.6216	1	0
0	1	1	0	0	7	5	1	68	Acamprosate	0	4	0	0	0	0	0	0		1	11	110	1100007	1	52			1	0	15	225	-2.29219	-2.26411	-2.43325	-2.76106	-2.28554	-2.43502	-2.33338	-2.00654	5	-1.79087	0	1	0
0	1	1	0	0	7	5	1	68	Acamprosate	0	4	0	0	0	0	0	0		1	11	110	1100007	2	52			1	0	15	225	-2.29219	-2.26411	-2.43325	-2.76106	-2.28554	-2.43502	-2.33338	-2.00654	5	-1.79087	0	1	0
0	1	1	0	0	7	5	1	68	Acamprosate	0	4	0	0	0	1	0	0		1	11	110	1100007	3	52			1	0	15	225	-2.21653	-2.26411	-2.43325	-2.76106	-2.28554	-2.43502	-2.33338	-2.00654	5	-1.79087	0	1	0
0	1	1	0	0	7	5	1	68	Acamprosate	0	4	0	0	0	0	0	0		1	11	110	1100007	4	52			1	0	15	225	-2.29219	-2.26411	-2.43325	-2.76106	-2.28554	-2.43502	-2.33338	-2.00654	5	-1.79087	0	1	0
0	1	1	0	0	7	5	1	68	Acamprosate	0	4	0	0	0	1	0	0		1	11	110	1100007	5	52			1	0	15	225	-2.21653	-2.26411	-2.43325	-2.76106	-2.28554	-2.43502	-2.33338	-2.00654	5	-1.79087	0	1	0
0	1	1	0	0	7	5	1	68	Acamprosate	0	4	0	0	0	0	0	0		1	11	110	1100007	6	52			1	0	15	225	-2.29219	-2.26411	-2.43325	-2.76106	-2.28554	-2.43502	-2.33338	-2.00654	5	-1.79087	0	1	0
0	1	1	0	0	7	5	1	68	Sertraline	0	4	0	0	0	0	0	0		1	11	110	1100007	7	52			1	0	15	225	-2.29219	-2.26411	-2.43325	-2.76106	-2.28554	-2.43502	-2.33338	-2.00654	5	-1.79087	0	1	0
0	1	1	0	0	7	5	1	68	Sertraline	0	4	0	0	0	0	0	0		1	11	110	1100007	8	52			1	0	15	225	-2.29219	-2.26411	-2.43325	-2.76106	-2.28554	-2.43502	-2.33338	-2.00654	5	-1.79087	0	1	0
0	1	1	0	0	7	5	1	68	Sertraline	0	4	0	0	0	0	0	0		1	11	110	1100007	9	52			1	0	15	225	-2.29219	-2.26411	-2.43325	-2.76106	-2.28554	-2.43502	-2.33338	-2.00654	5	-1.79087	0	1	0
0	1	1	0	0	7	5	1	68	Sertraline	0	4	0	0	0	0	0	0		1	11	110	1100007	10	52			1	0	15	225	-2.29219	-2.26411	-2.43325	-2.76106	-2.28554	-2.43502	-2.33338	-2.00654	5	-1.79087	0	1	0
0	1	1	0	0	7	5	1	68	Sertraline	0	4	0	0	0	1	0	0		1	11	110	1100007	11	52			1	0	15	225	-2.21653	-2.26411	-2.43325	-2.76106	-2.28554	-2.43502	-2.33338	-2.00654	5	-1.79087	0	1	0
0	1	1	0	0	7	5	1	68	Sertraline	0	4	0	0	0	1	0	0		1	11	110	1100007	12	52			1	0	15	225	-2.21653	-2.26411	-2.43325	-2.76106	-2.28554	-2.43502	-2.33338	-2.00654	5	-1.79087	0	1	0
0	1	1	0	0	7	5	1	68	Thiamine	0	9	0	0	0	0	0	0		1	11	110	1100007	13	52			0	0	15	225	-2.29219	-2.26411	-2.43325	-1.78187	-2.28554	-2.43502	-2.33338	-2.00654	5	-1.79087	0	1	0
0	1	1	0	0	7	5	1	68	Thiamine	0	9	0	0	0	1	0	0		1	11	110	1100007	14	52			0	0	15	225	-2.21653	-2.26411	-2.43325	-1.78187	-2.28554	-2.43502	-2.33338	-2.00654	5	-1.79087	0	1	0
0	1	1	0	0	7	5	1	68	Thiamine	0	9	0	0	0	0	0	0		1	11	110	1100007	15	52			0	0	15	225	-2.29219	-2.26411	-2.43325	-1.78187	-2.28554	-2.43502	-2.33338	-2.00654	5	-1.79087	0	1	0
0	1	1	0	0	7	5	1	68	Thiamine	0	9	0	0	0	0	0	0		1	11	110	1100007	16	52			0	0	15	225	-2.29219	-2.26411	-2.43325	-1.78187	-2.28554	-2.43502	-2.33338	-2.00654	5	-1.79087	0	1	0
0	1	1	0	0	7	5	1	68	Thiamine	0	9	0	0	0	1	0	0		1	11	110	1100007	17	52			0	0	15	225	-2.21653	-2.26411	-2.43325	-1.78187	-2.28554	-2.43502	-2.33338	-2.00654	5	-1.79087	0	1	0
0	1	1	0	0	7	5	1	68	Thiamine	0	9	0	0	0	0	0	0		1	11	110	1100007	18	52			0	0	15	225	-2.29219	-2.26411	-2.43325	-1.78187	-2.28554	-2.43502	-2.33338	-2.00654	5	-1.79087	0	1	0
0	1	1	0	0	7	5	1	68	Acamprosate	0	4	0	0	1	0	0	0		1	11	110	1100007	19	52			1	0	15	225	-2.29219	-1.86409	-2.43325	-2.76106	-2.28554	-2.43502	-2.33338	-2.00654	5	-1.79087	0	1	0
0	1	1	0	0	7	5	1	68	Acamprosate	0	4	0	0	1	1	0	0		1	11	110	1100007	20	52			1	0	15	225	-2.21653	-1.86409	-2.43325	-2.76106	-2.28554	-2.43502	-2.33338	-2.00654	5	-1.79087	0	1	0
0	1	1	0	0	7	5	1	68	Acamprosate	0	4	0	0	1	0	0	0		1	11	110	1100007	21	52			1	0	15	225	-2.29219	-1.86409	-2.43325	-2.76106	-2.28554	-2.43502	-2.33338	-2.00654	5	-1.79087	0	1	0
0	1	1	0	0	7	5	1	68	Acamprosate	0	4	0	0	1	1	1	1	4	1	11	110	1100007	22	52	3	0	1	0	15	225	-2.21653	-1.86409	-2.43325	-2.76106	-2.28554	-2.43502	-2.33338	-2.00654	5	-1.79087	1.92308	1	0
0	1	1	0	0	7	5	1	68	Acamprosate	0	4	0	0	1	0	0	1		1	11	110	1100007	23	52			1	0	15	225	-2.29219	-1.86409	-2.43325	-2.76106	-2.28554	-2.43502	-2.33338	-2.00654	5	-1.79087	1.92308	1	0
0	1	1	0	0	7	5	1	68	Thiamine	0	9	0	0	1	1	0	1		1	11	110	1100007	24	52			0	0	15	225	-2.21653	-1.86409	-2.43325	-1.78187	-2.28554	-2.43502	-2.33338	-2.00654	5	-1.79087	1.92308	1	0
0	1	1	0	0	7	5	1	68	Thiamine	0	9	0	0	1	1	0	1		1	11	110	1100007	25	52			0	0	15	225	-2.21653	-1.86409	-2.43325	-1.78187	-2.28554	-2.43502	-2.33338	-2.00654	5	-1.79087	1.92308	1	0
0	1	1	0	0	7	5	1	68	Thiamine	0	9	0	0	1	0	0	1		1	11	110	1100007	26	52			0	0	15	225	-2.29219	-1.86409	-2.43325	-1.78187	-2.28554	-2.43502	-2.33338	-2.00654	5	-1.79087	1.92308	1	0
0	1	1	0	0	7	5	1	68	Thiamine	0	9	0	0	1	0	0	1		1	11	110	1100007	27	52			0	0	15	225	-2.29219	-1.86409	-2.43325	-1.78187	-2.28554	-2.43502	-2.33338	-2.00654	5	-1.79087	1.92308	1	0
0	1	1	0	0	7	5	1	68	Thiamine	0	9	0	0	1	0	0	1		1	11	110	1100007	28	52			0	0	15	225	-2.29219	-1.86409	-2.43325	-1.78187	-2.28554	-2.43502	-2.33338	-2.00654	5	-1.79087	1.92308	1	0
0	1	1	0	0	7	5	1	68	cholrdazepoxide	0	4	0	0	1	1	0	1		1	11	110	1100007	29	52			1	0	15	225	-2.21653	-1.86409	-2.43325	-2.76106	-2.28554	-2.43502	-2.33338	-2.00654	5	-1.79087	1.92308	1	0
0	1	1	0	0	7	5	1	68	Thiamine	0	9	0	0	2	0	0	1		1	11	110	1100007	30	52			0	0	15	225	-2.29219	-2.04888	-2.43325	-1.78187	-2.28554	-2.43502	-2.33338	-2.00654	5	-1.79087	1.92308	1	0
0	1	1	0	0	7	5	1	68	Thiamine	0	9	0	0	2	0	0	1		1	11	110	1100007	31	52			0	0	15	225	-2.29219	-2.04888	-2.43325	-1.78187	-2.28554	-2.43502	-2.33338	-2.00654	5	-1.79087	1.92308	1	0
0	1	1	0	0	7	5	1	68	Thiamine	0	9	0	0	2	0	0	1		1	11	110	1100007	32	52			0	0	15	225	-2.29219	-2.04888	-2.43325	-1.78187	-2.28554	-2.43502	-2.33338	-2.00654	5	-1.79087	1.92308	1	0
0	1	1	0	0	7	5	1	68	Thiamine	0	9	0	0	2	1	0	1		1	11	110	1100007	33	52			0	0	15	225	-2.21653	-2.04888	-2.43325	-1.78187	-2.28554	-2.43502	-2.33338	-2.00654	5	-1.79087	1.92308	1	0
0	1	1	0	0	7	5	1	68	Thiamine	0	9	0	0	2	1	0	1		1	11	110	1100007	34	52			0	0	15	225	-2.21653	-2.04888	-2.43325	-1.78187	-2.28554	-2.43502	-2.33338	-2.00654	5	-1.79087	1.92308	1	0
0	1	1	0	0	7	5	1	68	Acamprosate	0	4	0	0	3	1	0	1		1	11	110	1100007	35	52			1	0	15	225	-2.21653	-2.46713	-2.43325	-2.76106	-2.28554	-2.43502	-2.33338	-2.00654	5	-1.79087	1.92308	1	0
0	1	1	0	0	7	5	1	68	Acamprosate	0	4	0	0	3	0	0	1		1	11	110	1100007	36	52			1	0	15	225	-2.29219	-2.46713	-2.43325	-2.76106	-2.28554	-2.43502	-2.33338	-2.00654	5	-1.79087	1.92308	1	0
0	1	1	0	0	7	5	1	68	Acamprosate	0	4	0	0	3	1	0	1		1	11	110	1100007	37	52			1	0	15	225	-2.21653	-2.46713	-2.43325	-2.76106	-2.28554	-2.43502	-2.33338	-2.00654	5	-1.79087	1.92308	1	0
0	1	1	0	0	7	5	1	68	Acamprosate	0	4	0	0	3	0	0	1		1	11	110	1100007	38	52			1	0	15	225	-2.29219	-2.46713	-2.43325	-2.76106	-2.28554	-2.43502	-2.33338	-2.00654	5	-1.79087	1.92308	1	0
0	1	1	0	0	7	5	1	68	Acamprosate	0	4	0	0	3	0	0	1		1	11	110	1100007	39	52			1	0	15	225	-2.29219	-2.46713	-2.43325	-2.76106	-2.28554	-2.43502	-2.33338	-2.00654	5	-1.79087	1.92308	1	0
0	1	1	0	0	7	5	1	68	Pabrinex	0	9	0	0	3	0	0	1		1	11	110	1100007	40	52			0	0	15	225	-2.29219	-2.46713	-2.43325	-1.78187	-2.28554	-2.43502	-2.33338	-2.00654	5	-1.79087	1.92308	1	0
0	1	1	0	0	7	5	1	68	Pabrinex	0	9	0	0	3	1	0	1		1	11	110	1100007	41	52			0	0	15	225	-2.21653	-2.46713	-2.43325	-1.78187	-2.28554	-2.43502	-2.33338	-2.00654	5	-1.79087	1.92308	1	0
0	1	1	0	0	7	5	1	68	Pabrinex	0	9	0	0	3	0	0	1		1	11	110	1100007	42	52			0	0	15	225	-2.29219	-2.46713	-2.43325	-1.78187	-2.28554	-2.43502	-2.33338	-2.00654	5	-1.79087	1.92308	1	0
0	1	1	0	0	7	5	1	68	Pabrinex	0	9	0	0	3	0	1	2	5	1	11	110	1100007	43	52	3	0	0	0	15	225	-2.29219	-2.46713	-2.43325	-1.78187	-2.28554	-2.43502	-2.33338	-2.00654	5	-1.79087	3.84615	1	0
0	1	1	0	0	7	5	1	68	Pabrinex	0	9	0	0	3	1	0	2		1	11	110	1100007	44	52			0	0	15	225	-2.21653	-2.46713	-2.43325	-1.78187	-2.28554	-2.43502	-2.33338	-2.00654	5	-1.79087	3.84615	1	0
0	1	1	0	0	7	5	1	68	Risperidone	0	4	0	0	3	0	0	2		1	11	110	1100007	45	52			1	0	15	225	-2.29219	-2.46713	-2.43325	-2.76106	-2.28554	-2.43502	-2.33338	-2.00654	5	-1.79087	3.84615	1	0
0	1	1	0	0	7	5	1	68	Risperidone	0	4	0	0	3	0	0	2		1	11	110	1100007	46	52			1	0	15	225	-2.29219	-2.46713	-2.43325	-2.76106	-2.28554	-2.43502	-2.33338	-2.00654	5	-1.79087	3.84615	1	0
0	1	1	0	0	7	5	1	68	Thiamine	0	9	0	0	3	0	0	2		1	11	110	1100007	47	52			0	0	15	225	-2.29219	-2.46713	-2.43325	-1.78187	-2.28554	-2.43502	-2.33338	-2.00654	5	-1.79087	3.84615	1	0
0	1	1	0	0	7	5	1	68	Thiamine	0	9	0	0	3	0	0	2		1	11	110	1100007	48	52			0	0	15	225	-2.29219	-2.46713	-2.43325	-1.78187	-2.28554	-2.43502	-2.33338	-2.00654	5	-1.79087	3.84615	1	0
0	1	1	0	0	7	5	1	68	Thiamine	0	9	0	0	3	1	0	2		1	11	110	1100007	49	52			0	0	15	225	-2.21653	-2.46713	-2.43325	-1.78187	-2.28554	-2.43502	-2.33338	-2.00654	5	-1.79087	3.84615	1	0
0	1	1	0	0	7	5	1	68	Thiamine	0	9	0	0	3	1	0	2		1	11	110	1100007	50	52			0	0	15	225	-2.21653	-2.46713	-2.43325	-1.78187	-2.28554	-2.43502	-2.33338	-2.00654	5	-1.79087	3.84615	1	0
0	1	1	0	0	7	5	1	68	Thiamine	0	9	0	0	3	0	0	2		1	11	110	1100007	51	52			0	0	15	225	-2.29219	-2.46713	-2.43325	-1.78187	-2.28554	-2.43502	-2.33338	-2.00654	5	-1.79087	3.84615	1	0
0	1	1	0	0	7	5	1	68	zopiclone	0	4	0	0	3	0	1	3	1	1	11	110	1100007	52	52	1	1	1	0	15	225	-2.29219	-2.46713	-2.43325	-2.76106	-2.28554	-2.43502	-2.33338	-2.00654	5	-1.79087	5.76923	1	1
0	1	1	0	0	8	6	1	38	Escitalopram	0	4	0	0	0	1	0	0		1	11	110	1100008	1	14			1	0	-15	225	-2.21653	-2.26411	-2.43325	-2.76106	-2.28554	-2.43502	-2.33338	-2.00654	2	-2.66593	0	1	0
0	1	1	0	0	8	6	1	38	Escitalopram	0	4	0	0	0	1	0	0		1	11	110	1100008	2	14			1	0	-15	225	-2.21653	-2.26411	-2.43325	-2.76106	-2.28554	-2.43502	-2.33338	-2.00654	2	-2.66593	0	1	0
0	1	1	0	0	8	6	1	38	Escitalopram	0	4	0	0	0	0	0	0		1	11	110	1100008	3	14			1	0	-15	225	-2.29219	-2.26411	-2.43325	-2.76106	-2.28554	-2.43502	-2.33338	-2.00654	2	-2.66593	0	1	0
0	1	1	0	0	8	6	1	38	Escitalopram	0	4	0	0	0	0	0	0		1	11	110	1100008	4	14			1	0	-15	225	-2.29219	-2.26411	-2.43325	-2.76106	-2.28554	-2.43502	-2.33338	-2.00654	2	-2.66593	0	1	0
0	1	1	0	0	8	6	1	38	Escitalopram	0	4	0	0	0	0	0	0		1	11	110	1100008	5	14			1	0	-15	225	-2.29219	-2.26411	-2.43325	-2.76106	-2.28554	-2.43502	-2.33338	-2.00654	2	-2.66593	0	1	0
0	1	1	0	0	8	6	1	38	Escitalopram	0	4	0	0	0	0	0	0		1	11	110	1100008	6	14			1	0	-15	225	-2.29219	-2.26411	-2.43325	-2.76106	-2.28554	-2.43502	-2.33338	-2.00654	2	-2.66593	0	1	0
0	1	1	0	0	8	6	1	38	Escitalopram	0	4	0	0	0	0	0	0		1	11	110	1100008	7	14			1	0	-15	225	-2.29219	-2.26411	-2.43325	-2.76106	-2.28554	-2.43502	-2.33338	-2.00654	2	-2.66593	0	1	0
0	1	1	0	0	8	6	1	38	Olive oil	0	12	3	1	0	0	0	0		1	11	110	1100008	8	14			0	1	-15	225	-2.29219	-2.26411	-0.908098	-1.78187	-2.28554	-2.43502	-2.33338	-2.00654	2	-2.66593	0	1	0
0	1	1	0	0	8	6	1	38	Olive oil	0	12	3	1	0	0	0	0		1	11	110	1100008	9	14			0	1	-15	225	-2.29219	-2.26411	-0.908098	-1.78187	-2.28554	-2.43502	-2.33338	-2.00654	2	-2.66593	0	1	0
0	1	1	0	0	8	6	1	38	Olive oil	0	12	3	1	0	0	0	0		1	11	110	1100008	10	14			0	1	-15	225	-2.29219	-2.26411	-0.908098	-1.78187	-2.28554	-2.43502	-2.33338	-2.00654	2	-2.66593	0	1	0
0	1	1	0	0	8	6	1	38	Olive oil	0	12	3	1	0	0	0	0		1	11	110	1100008	11	14			0	1	-15	225	-2.29219	-2.26411	-0.908098	-1.78187	-2.28554	-2.43502	-2.33338	-2.00654	2	-2.66593	0	1	0
0	1	1	0	0	8	6	1	38	Olive oil	0	12	3	1	3	0	0	0		1	11	110	1100008	12	14			0	1	-15	225	-2.29219	-2.46713	-0.908098	-1.78187	-2.28554	-2.43502	-2.33338	-2.00654	2	-2.66593	0	1	0
0	1	1	0	0	8	6	1	38	Olive oil	0	12	3	1	3	0	1	1	2	1	11	110	1100008	13	14	2	0	0	1	-15	225	-2.29219	-2.46713	-0.908098	-1.78187	-2.28554	-2.43502	-2.33338	-2.00654	2	-2.66593	7.14286	1	0
0	1	1	0	0	8	6	1	38	Olive oil	0	12	3	1	3	0	0	1		1	11	110	1100008	14	14			0	1	-15	225	-2.29219	-2.46713	-0.908098	-1.78187	-2.28554	-2.43502	-2.33338	-2.00654	2	-2.66593	7.14286	1	0
0	3	1	0	0	23	9	1	32	Atenolol	0	2	0	0	0	1	0	0		1	11	110	1100023	1	25			0	0	-21	441	-2.21653	-2.26411	-2.43325	-1.78187	-2.28554	-2.43502	-2.33338	-2.34341	1	-2.41597	0	1	0
0	3	1	0	0	23	9	1	32	Atenolol	0	2	0	0	0	0	0	0		1	11	110	1100023	2	25			0	0	-21	441	-2.29219	-2.26411	-2.43325	-1.78187	-2.28554	-2.43502	-2.33338	-2.34341	1	-2.41597	0	1	0
0	3	1	0	0	23	9	1	32	Atenolol	0	2	0	0	0	0	0	0		1	11	110	1100023	3	25			0	0	-21	441	-2.29219	-2.26411	-2.43325	-1.78187	-2.28554	-2.43502	-2.33338	-2.34341	1	-2.41597	0	1	0
0	3	1	0	0	23	9	1	32	Atenolol	0	2	0	0	0	1	0	0		1	11	110	1100023	4	25			0	0	-21	441	-2.21653	-2.26411	-2.43325	-1.78187	-2.28554	-2.43502	-2.33338	-2.34341	1	-2.41597	0	1	0
0	3	1	0	0	23	9	1	32	Atenolol	0	2	0	0	0	0	0	0		1	11	110	1100023	5	25			0	0	-21	441	-2.29219	-2.26411	-2.43325	-1.78187	-2.28554	-2.43502	-2.33338	-2.34341	1	-2.41597	0	1	0
0	3	1	0	0	23	9	1	32	Atenolol	0	2	0	0	0	0	0	0		1	11	110	1100023	6	25			0	0	-21	441	-2.29219	-2.26411	-2.43325	-1.78187	-2.28554	-2.43502	-2.33338	-2.34341	1	-2.41597	0	1	0
0	3	1	0	0	23	9	1	32	Atenolol	0	2	0	0	0	0	0	0		1	11	110	1100023	7	25			0	0	-21	441	-2.29219	-2.26411	-2.43325	-1.78187	-2.28554	-2.43502	-2.33338	-2.34341	1	-2.41597	0	1	0
0	3	1	0	0	23	9	1	32	Lansoprazole	0	1	0	0	0	1	0	0		1	11	110	1100023	8	25			0	0	-21	441	-2.21653	-2.26411	-2.43325	-1.78187	-2.28554	-2.43502	-2.33338	-2.34341	1	-2.41597	0	1	0
0	3	1	0	0	23	9	1	32	Lansoprazole	0	1	0	0	0	0	1	1	5	1	11	110	1100023	9	25	3	0	0	0	-21	441	-2.29219	-2.26411	-2.43325	-1.78187	-2.28554	-2.43502	-2.33338	-2.34341	1	-2.41597	4	1	0
0	3	1	0	0	23	9	1	32	Lansoprazole	0	1	0	0	0	0	0	1		1	11	110	1100023	10	25			0	0	-21	441	-2.29219	-2.26411	-2.43325	-1.78187	-2.28554	-2.43502	-2.33338	-2.34341	1	-2.41597	4	1	0
0	3	1	0	0	23	9	1	32	Lansoprazole	0	1	0	0	0	0	0	1		1	11	110	1100023	11	25			0	0	-21	441	-2.29219	-2.26411	-2.43325	-1.78187	-2.28554	-2.43502	-2.33338	-2.34341	1	-2.41597	4	1	0
0	3	1	0	0	23	9	1	32	Lansoprazole	0	1	0	0	0	0	0	1		1	11	110	1100023	12	25			0	0	-21	441	-2.29219	-2.26411	-2.43325	-1.78187	-2.28554	-2.43502	-2.33338	-2.34341	1	-2.41597	4	1	0
0	3	1	0	0	23	9	1	32	Lansoprazole	0	1	0	0	0	1	0	1		1	11	110	1100023	13	25			0	0	-21	441	-2.21653	-2.26411	-2.43325	-1.78187	-2.28554	-2.43502	-2.33338	-2.34341	1	-2.41597	4	1	0
0	3	1	0	0	23	9	1	32	Lansoprazole	0	1	0	0	0	0	0	1		1	11	110	1100023	14	25			0	0	-21	441	-2.29219	-2.26411	-2.43325	-1.78187	-2.28554	-2.43502	-2.33338	-2.34341	1	-2.41597	4	1	0
0	3	1	0	0	23	9	1	32	Risperidone	0	4	0	0	0	0	0	1		1	11	110	1100023	15	25			1	0	-21	441	-2.29219	-2.26411	-2.43325	-2.76106	-2.28554	-2.43502	-2.33338	-2.34341	1	-2.41597	4	1	0
0	3	1	0	0	23	9	1	32	Risperidone	0	4	0	0	0	0	0	1		1	11	110	1100023	16	25			1	0	-21	441	-2.29219	-2.26411	-2.43325	-2.76106	-2.28554	-2.43502	-2.33338	-2.34341	1	-2.41597	4	1	0
0	3	1	0	0	23	9	1	32	Risperidone	0	4	0	0	3	0	0	1		1	11	110	1100023	17	25			1	0	-21	441	-2.29219	-2.46713	-2.43325	-2.76106	-2.28554	-2.43502	-2.33338	-2.34341	1	-2.41597	4	1	0
0	3	1	0	0	23	9	1	32	Risperidone	0	4	0	0	3	0	0	1		1	11	110	1100023	18	25			1	0	-21	441	-2.29219	-2.46713	-2.43325	-2.76106	-2.28554	-2.43502	-2.33338	-2.34341	1	-2.41597	4	1	0
0	3	1	0	0	23	9	1	32	Simvastatin	0	2	0	0	3	1	0	1		1	11	110	1100023	19	25			0	0	-21	441	-2.21653	-2.46713	-2.43325	-1.78187	-2.28554	-2.43502	-2.33338	-2.34341	1	-2.41597	4	1	0
0	3	1	0	0	23	9	1	32	Simvastatin	0	2	0	0	3	0	0	1		1	11	110	1100023	20	25			0	0	-21	441	-2.29219	-2.46713	-2.43325	-1.78187	-2.28554	-2.43502	-2.33338	-2.34341	1	-2.41597	4	1	0
0	3	1	0	0	23	9	1	32	Simvastatin	0	2	0	0	3	0	0	1		1	11	110	1100023	21	25			0	0	-21	441	-2.29219	-2.46713	-2.43325	-1.78187	-2.28554	-2.43502	-2.33338	-2.34341	1	-2.41597	4	1	0
0	3	1	0	0	23	9	1	32	Simvastatin	0	2	0	0	3	0	0	1		1	11	110	1100023	22	25			0	0	-21	441	-2.29219	-2.46713	-2.43325	-1.78187	-2.28554	-2.43502	-2.33338	-2.34341	1	-2.41597	4	1	0
0	3	1	0	0	23	9	1	32	Simvastatin	0	2	0	0	3	1	0	1		1	11	110	1100023	23	25			0	0	-21	441	-2.21653	-2.46713	-2.43325	-1.78187	-2.28554	-2.43502	-2.33338	-2.34341	1	-2.41597	4	1	0
0	3	1	0	0	23	9	1	32	Simvastatin	0	2	0	0	3	0	0	1		1	11	110	1100023	24	25			0	0	-21	441	-2.29219	-2.46713	-2.43325	-1.78187	-2.28554	-2.43502	-2.33338	-2.34341	1	-2.41597	4	1	0
0	3	1	0	0	23	9	1	32	Simvastatin	0	2	0	0	3	0	0	1		1	11	110	1100023	25	25			0	0	-21	441	-2.29219	-2.46713	-2.43325	-1.78187	-2.28554	-2.43502	-2.33338	-2.34341	1	-2.41597	4	1	0
0	3	1	0	0	24	8	1	38	Buprenorphine	0	4	0	1	0	0	0	0		1	11	110	1100024	1	104			1	1	-15	225	-2.29219	-2.26411	-0.908098	-2.76106	-2.28554	-2.43502	-2.33338	-2.34341	2	-2.66593	0	1	0
0	3	1	0	0	24	8	1	38	Buprenorphine	0	4	0	1	0	1	0	0		1	11	110	1100024	2	104			1	1	-15	225	-2.21653	-2.26411	-0.908098	-2.76106	-2.28554	-2.43502	-2.33338	-2.34341	2	-2.66593	0	1	0
0	3	1	0	0	24	8	1	38	Buprenorphine	0	4	0	1	0	0	0	0		1	11	110	1100024	3	104			1	1	-15	225	-2.29219	-2.26411	-0.908098	-2.76106	-2.28554	-2.43502	-2.33338	-2.34341	2	-2.66593	0	1	0
0	3	1	0	0	24	8	1	38	Buprenorphine	0	4	0	1	0	0	0	0		1	11	110	1100024	4	104			1	1	-15	225	-2.29219	-2.26411	-0.908098	-2.76106	-2.28554	-2.43502	-2.33338	-2.34341	2	-2.66593	0	1	0
0	3	1	0	0	24	8	1	38	Buprenorphine	0	4	0	1	0	0	0	0		1	11	110	1100024	5	104			1	1	-15	225	-2.29219	-2.26411	-0.908098	-2.76106	-2.28554	-2.43502	-2.33338	-2.34341	2	-2.66593	0	1	0
0	3	1	0	0	24	8	1	38	Buprenorphine	0	4	0	1	0	1	0	0		1	11	110	1100024	6	104			1	1	-15	225	-2.21653	-2.26411	-0.908098	-2.76106	-2.28554	-2.43502	-2.33338	-2.34341	2	-2.66593	0	1	0
0	3	1	0	0	24	8	1	38	Buprenorphine	0	4	0	1	0	0	0	0		1	11	110	1100024	7	104			1	1	-15	225	-2.29219	-2.26411	-0.908098	-2.76106	-2.28554	-2.43502	-2.33338	-2.34341	2	-2.66593	0	1	0
0	3	1	0	0	24	8	1	38	Buprenorphine	0	4	0	1	0	0	0	0		1	11	110	1100024	8	104			1	1	-15	225	-2.29219	-2.26411	-0.908098	-2.76106	-2.28554	-2.43502	-2.33338	-2.34341	2	-2.66593	0	1	0
0	3	1	0	0	24	8	1	38	Diazepam	0	4	0	0	0	0	0	0		1	11	110	1100024	9	104			1	0	-15	225	-2.29219	-2.26411	-2.43325	-2.76106	-2.28554	-2.43502	-2.33338	-2.34341	2	-2.66593	0	1	0
0	3	1	0	0	24	8	1	38	Diazepam	0	4	0	0	0	0	0	0		1	11	110	1100024	10	104			1	0	-15	225	-2.29219	-2.26411	-2.43325	-2.76106	-2.28554	-2.43502	-2.33338	-2.34341	2	-2.66593	0	1	0
0	3	1	0	0	24	8	1	38	Diazepam	0	4	0	0	0	0	0	0		1	11	110	1100024	11	104			1	0	-15	225	-2.29219	-2.26411	-2.43325	-2.76106	-2.28554	-2.43502	-2.33338	-2.34341	2	-2.66593	0	1	0
0	3	1	0	0	24	8	1	38	Diazepam	0	4	0	0	0	0	0	0		1	11	110	1100024	12	104			1	0	-15	225	-2.29219	-2.26411	-2.43325	-2.76106	-2.28554	-2.43502	-2.33338	-2.34341	2	-2.66593	0	1	0
0	3	1	0	0	24	8	1	38	Diazepam	0	4	0	0	0	0	0	0		1	11	110	1100024	13	104			1	0	-15	225	-2.29219	-2.26411	-2.43325	-2.76106	-2.28554	-2.43502	-2.33338	-2.34341	2	-2.66593	0	1	0
0	3	1	0	0	24	8	1	38	Diazepam	0	4	0	0	0	0	0	0		1	11	110	1100024	14	104			1	0	-15	225	-2.29219	-2.26411	-2.43325	-2.76106	-2.28554	-2.43502	-2.33338	-2.34341	2	-2.66593	0	1	0
0	3	1	0	0	24	8	1	38	Diazepam	0	4	0	0	0	1	0	0		1	11	110	1100024	15	104			1	0	-15	225	-2.21653	-2.26411	-2.43325	-2.76106	-2.28554	-2.43502	-2.33338	-2.34341	2	-2.66593	0	1	0
0	3	1	0	0	24	8	1	38	Diazepam	0	4	0	0	0	1	0	0		1	11	110	1100024	16	104			1	0	-15	225	-2.21653	-2.26411	-2.43325	-2.76106	-2.28554	-2.43502	-2.33338	-2.34341	2	-2.66593	0	1	0
0	3	1	0	0	24	8	1	38	Morphine	0	4	0	0	0	1	0	0		1	11	110	1100024	17	104			1	0	-15	225	-2.21653	-2.26411	-2.43325	-2.76106	-2.28554	-2.43502	-2.33338	-2.34341	2	-2.66593	0	1	0
0	3	1	0	0	24	8	1	38	Morphine	0	4	0	0	0	0	0	0		1	11	110	1100024	18	104			1	0	-15	225	-2.29219	-2.26411	-2.43325	-2.76106	-2.28554	-2.43502	-2.33338	-2.34341	2	-2.66593	0	1	0
0	3	1	0	0	24	8	1	38	Morphine	0	4	0	0	0	1	0	0		1	11	110	1100024	19	104			1	0	-15	225	-2.21653	-2.26411	-2.43325	-2.76106	-2.28554	-2.43502	-2.33338	-2.34341	2	-2.66593	0	1	0
0	3	1	0	0	24	8	1	38	Morphine	0	4	0	0	0	0	0	0		1	11	110	1100024	20	104			1	0	-15	225	-2.29219	-2.26411	-2.43325	-2.76106	-2.28554	-2.43502	-2.33338	-2.34341	2	-2.66593	0	1	0
0	3	1	0	0	24	8	1	38	Morphine	0	4	0	0	0	0	0	0		1	11	110	1100024	21	104			1	0	-15	225	-2.29219	-2.26411	-2.43325	-2.76106	-2.28554	-2.43502	-2.33338	-2.34341	2	-2.66593	0	1	0
0	3	1	0	0	24	8	1	38	Morphine	0	4	0	0	0	0	0	0		1	11	110	1100024	22	104			1	0	-15	225	-2.29219	-2.26411	-2.43325	-2.76106	-2.28554	-2.43502	-2.33338	-2.34341	2	-2.66593	0	1	0
0	3	1	0	0	24	8	1	38	Morphine	0	4	0	0	0	0	0	0		1	11	110	1100024	23	104			1	0	-15	225	-2.29219	-2.26411	-2.43325	-2.76106	-2.28554	-2.43502	-2.33338	-2.34341	2	-2.66593	0	1	0
0	3	1	0	0	24	8	1	38	Morphine	0	4	0	0	0	0	0	0		1	11	110	1100024	24	104			1	0	-15	225	-2.29219	-2.26411	-2.43325	-2.76106	-2.28554	-2.43502	-2.33338	-2.34341	2	-2.66593	0	1	0
0	3	1	0	0	24	8	1	38	Omeprazole	0	1	0	0	0	0	0	0		1	11	110	1100024	25	104			0	0	-15	225	-2.29219	-2.26411	-2.43325	-1.78187	-2.28554	-2.43502	-2.33338	-2.34341	2	-2.66593	0	1	0
0	3	1	0	0	24	8	1	38	Omeprazole	0	1	0	0	0	0	0	0		1	11	110	1100024	26	104			0	0	-15	225	-2.29219	-2.26411	-2.43325	-1.78187	-2.28554	-2.43502	-2.33338	-2.34341	2	-2.66593	0	1	0
0	3	1	0	0	24	8	1	38	Omeprazole	0	1	0	0	0	0	0	0		1	11	110	1100024	27	104			0	0	-15	225	-2.29219	-2.26411	-2.43325	-1.78187	-2.28554	-2.43502	-2.33338	-2.34341	2	-2.66593	0	1	0
0	3	1	0	0	24	8	1	38	Omeprazole	0	1	0	0	0	1	0	0		1	11	110	1100024	28	104			0	0	-15	225	-2.21653	-2.26411	-2.43325	-1.78187	-2.28554	-2.43502	-2.33338	-2.34341	2	-2.66593	0	1	0
0	3	1	0	0	24	8	1	38	Omeprazole	0	1	0	0	0	1	0	0		1	11	110	1100024	29	104			0	0	-15	225	-2.21653	-2.26411	-2.43325	-1.78187	-2.28554	-2.43502	-2.33338	-2.34341	2	-2.66593	0	1	0
0	3	1	0	0	24	8	1	38	Omeprazole	0	1	0	0	0	0	0	0		1	11	110	1100024	30	104			0	0	-15	225	-2.29219	-2.26411	-2.43325	-1.78187	-2.28554	-2.43502	-2.33338	-2.34341	2	-2.66593	0	1	0
0	3	1	0	0	24	8	1	38	Omeprazole	0	1	0	0	0	0	0	0		1	11	110	1100024	31	104			0	0	-15	225	-2.29219	-2.26411	-2.43325	-1.78187	-2.28554	-2.43502	-2.33338	-2.34341	2	-2.66593	0	1	0
0	3	1	0	0	24	8	1	38	Omeprazole	0	1	0	0	0	0	0	0		1	11	110	1100024	32	104			0	0	-15	225	-2.29219	-2.26411	-2.43325	-1.78187	-2.28554	-2.43502	-2.33338	-2.34341	2	-2.66593	0	1	0
0	3	1	0	0	24	8	1	38	Propranolol	0	2	0	0	0	0	0	0		1	11	110	1100024	33	104			0	0	-15	225	-2.29219	-2.26411	-2.43325	-1.78187	-2.28554	-2.43502	-2.33338	-2.34341	2	-2.66593	0	1	0
0	3	1	0	0	24	8	1	38	Propranolol	0	2	0	0	0	0	0	0		1	11	110	1100024	34	104			0	0	-15	225	-2.29219	-2.26411	-2.43325	-1.78187	-2.28554	-2.43502	-2.33338	-2.34341	2	-2.66593	0	1	0
0	3	1	0	0	24	8	1	38	Propranolol	0	2	0	0	0	0	0	0		1	11	110	1100024	35	104			0	0	-15	225	-2.29219	-2.26411	-2.43325	-1.78187	-2.28554	-2.43502	-2.33338	-2.34341	2	-2.66593	0	1	0
0	3	1	0	0	24	8	1	38	Propranolol	0	2	0	0	0	1	0	0		1	11	110	1100024	36	104			0	0	-15	225	-2.21653	-2.26411	-2.43325	-1.78187	-2.28554	-2.43502	-2.33338	-2.34341	2	-2.66593	0	1	0
0	3	1	0	0	24	8	1	38	Propranolol	0	2	0	0	0	0	0	0		1	11	110	1100024	37	104			0	0	-15	225	-2.29219	-2.26411	-2.43325	-1.78187	-2.28554	-2.43502	-2.33338	-2.34341	2	-2.66593	0	1	0
0	3	1	0	0	24	8	1	38	Propranolol	0	2	0	0	0	1	0	0		1	11	110	1100024	38	104			0	0	-15	225	-2.21653	-2.26411	-2.43325	-1.78187	-2.28554	-2.43502	-2.33338	-2.34341	2	-2.66593	0	1	0
0	3	1	0	0	24	8	1	38	Propranolol	0	2	0	0	0	0	0	0		1	11	110	1100024	39	104			0	0	-15	225	-2.29219	-2.26411	-2.43325	-1.78187	-2.28554	-2.43502	-2.33338	-2.34341	2	-2.66593	0	1	0
0	3	1	0	0	24	8	1	38	Propranolol	0	2	0	0	0	0	0	0		1	11	110	1100024	40	104			0	0	-15	225	-2.29219	-2.26411	-2.43325	-1.78187	-2.28554	-2.43502	-2.33338	-2.34341	2	-2.66593	0	1	0
0	3	1	0	0	24	8	1	38	Venlafaxine	0	4	0	0	0	1	0	0		1	11	110	1100024	41	104			1	0	-15	225	-2.21653	-2.26411	-2.43325	-2.76106	-2.28554	-2.43502	-2.33338	-2.34341	2	-2.66593	0	1	0
0	3	1	0	0	24	8	1	38	Venlafaxine	0	4	0	0	0	0	0	0		1	11	110	1100024	42	104			1	0	-15	225	-2.29219	-2.26411	-2.43325	-2.76106	-2.28554	-2.43502	-2.33338	-2.34341	2	-2.66593	0	1	0
0	3	1	0	0	24	8	1	38	Venlafaxine	0	4	0	0	0	0	0	0		1	11	110	1100024	43	104			1	0	-15	225	-2.29219	-2.26411	-2.43325	-2.76106	-2.28554	-2.43502	-2.33338	-2.34341	2	-2.66593	0	1	0
0	3	1	0	0	24	8	1	38	Venlafaxine	0	4	0	0	0	0	0	0		1	11	110	1100024	44	104			1	0	-15	225	-2.29219	-2.26411	-2.43325	-2.76106	-2.28554	-2.43502	-2.33338	-2.34341	2	-2.66593	0	1	0
0	3	1	0	0	24	8	1	38	Venlafaxine	0	4	0	0	0	1	0	0		1	11	110	1100024	45	104			1	0	-15	225	-2.21653	-2.26411	-2.43325	-2.76106	-2.28554	-2.43502	-2.33338	-2.34341	2	-2.66593	0	1	0
0	3	1	0	0	24	8	1	38	Venlafaxine	0	4	0	0	0	0	0	0		1	11	110	1100024	46	104			1	0	-15	225	-2.29219	-2.26411	-2.43325	-2.76106	-2.28554	-2.43502	-2.33338	-2.34341	2	-2.66593	0	1	0
0	3	1	0	0	24	8	1	38	Venlafaxine	0	4	0	0	0	0	0	0		1	11	110	1100024	47	104			1	0	-15	225	-2.29219	-2.26411	-2.43325	-2.76106	-2.28554	-2.43502	-2.33338	-2.34341	2	-2.66593	0	1	0
0	3	1	0	0	24	8	1	38	Venlafaxine	0	4	0	0	0	0	0	0		1	11	110	1100024	48	104			1	0	-15	225	-2.29219	-2.26411	-2.43325	-2.76106	-2.28554	-2.43502	-2.33338	-2.34341	2	-2.66593	0	1	0
0	3	1	0	0	24	8	1	38	Diazepam	0	4	0	0	3	0	0	0		1	11	110	1100024	49	104			1	0	-15	225	-2.29219	-2.46713	-2.43325	-2.76106	-2.28554	-2.43502	-2.33338	-2.34341	2	-2.66593	0	1	0
0	3	1	0	0	24	8	1	38	Diazepam	0	4	0	0	3	0	0	0		1	11	110	1100024	50	104			1	0	-15	225	-2.29219	-2.46713	-2.43325	-2.76106	-2.28554	-2.43502	-2.33338	-2.34341	2	-2.66593	0	1	0
0	3	1	0	0	24	8	1	38	Diazepam	0	4	0	0	3	1	1	1	1	1	11	110	1100024	51	104	1	1	1	0	-15	225	-2.21653	-2.46713	-2.43325	-2.76106	-2.28554	-2.43502	-2.33338	-2.34341	2	-2.66593	0.961538	1	1
0	3	1	0	0	24	8	1	38	Diazepam	0	4	0	0	3	0	0	1		1	11	110	1100024	52	104			1	0	-15	225	-2.29219	-2.46713	-2.43325	-2.76106	-2.28554	-2.43502	-2.33338	-2.34341	2	-2.66593	0.961538	1	0
0	3	1	0	0	24	8	1	38	Diazepam	0	4	0	0	3	0	0	1		1	11	110	1100024	53	104			1	0	-15	225	-2.29219	-2.46713	-2.43325	-2.76106	-2.28554	-2.43502	-2.33338	-2.34341	2	-2.66593	0.961538	1	0
0	3	1	0	0	24	8	1	38	Diazepam	0	4	0	0	3	1	0	1		1	11	110	1100024	54	104			1	0	-15	225	-2.21653	-2.46713	-2.43325	-2.76106	-2.28554	-2.43502	-2.33338	-2.34341	2	-2.66593	0.961538	1	0
0	3	1	0	0	24	8	1	38	Diazepam	0	4	0	0	3	0	0	1		1	11	110	1100024	55	104			1	0	-15	225	-2.29219	-2.46713	-2.43325	-2.76106	-2.28554	-2.43502	-2.33338	-2.34341	2	-2.66593	0.961538	1	0
0	3	1	0	0	24	8	1	38	Diazepam	0	4	0	0	3	0	0	1		1	11	110	1100024	56	104			1	0	-15	225	-2.29219	-2.46713	-2.43325	-2.76106	-2.28554	-2.43502	-2.33338	-2.34341	2	-2.66593	0.961538	1	0
0	3	1	0	0	24	8	1	38	Mirtazapine	0	4	0	0	3	0	0	1		1	11	110	1100024	57	104			1	0	-15	225	-2.29219	-2.46713	-2.43325	-2.76106	-2.28554	-2.43502	-2.33338	-2.34341	2	-2.66593	0.961538	1	0
0	3	1	0	0	24	8	1	38	Mirtazapine	0	4	0	0	3	0	0	1		1	11	110	1100024	58	104			1	0	-15	225	-2.29219	-2.46713	-2.43325	-2.76106	-2.28554	-2.43502	-2.33338	-2.34341	2	-2.66593	0.961538	1	0
0	3	1	0	0	24	8	1	38	Mirtazapine	0	4	0	0	3	0	0	1		1	11	110	1100024	59	104			1	0	-15	225	-2.29219	-2.46713	-2.43325	-2.76106	-2.28554	-2.43502	-2.33338	-2.34341	2	-2.66593	0.961538	1	0
0	3	1	0	0	24	8	1	38	Mirtazapine	0	4	0	0	3	0	0	1		1	11	110	1100024	60	104			1	0	-15	225	-2.29219	-2.46713	-2.43325	-2.76106	-2.28554	-2.43502	-2.33338	-2.34341	2	-2.66593	0.961538	1	0
0	3	1	0	0	24	8	1	38	Mirtazapine	0	4	0	0	3	1	0	1		1	11	110	1100024	61	104			1	0	-15	225	-2.21653	-2.46713	-2.43325	-2.76106	-2.28554	-2.43502	-2.33338	-2.34341	2	-2.66593	0.961538	1	0
0	3	1	0	0	24	8	1	38	Mirtazapine	0	4	0	0	3	1	0	1		1	11	110	1100024	62	104			1	0	-15	225	-2.21653	-2.46713	-2.43325	-2.76106	-2.28554	-2.43502	-2.33338	-2.34341	2	-2.66593	0.961538	1	0
0	3	1	0	0	24	8	1	38	Mirtazapine	0	4	0	0	3	0	0	1		1	11	110	1100024	63	104			1	0	-15	225	-2.29219	-2.46713	-2.43325	-2.76106	-2.28554	-2.43502	-2.33338	-2.34341	2	-2.66593	0.961538	1	0
0	3	1	0	0	24	8	1	38	Mirtazapine	0	4	0	0	3	0	0	1		1	11	110	1100024	64	104			1	0	-15	225	-2.29219	-2.46713	-2.43325	-2.76106	-2.28554	-2.43502	-2.33338	-2.34341	2	-2.66593	0.961538	1	0
0	3	1	0	0	24	8	1	38	Morphine	0	4	0	0	3	0	0	1		1	11	110	1100024	65	104			1	0	-15	225	-2.29219	-2.46713	-2.43325	-2.76106	-2.28554	-2.43502	-2.33338	-2.34341	2	-2.66593	0.961538	1	0
0	3	1	0	0	24	8	1	38	Morphine	0	4	0	0	3	0	0	1		1	11	110	1100024	66	104			1	0	-15	225	-2.29219	-2.46713	-2.43325	-2.76106	-2.28554	-2.43502	-2.33338	-2.34341	2	-2.66593	0.961538	1	0
0	3	1	0	0	24	8	1	38	Morphine	0	4	0	0	3	0	0	1		1	11	110	1100024	67	104			1	0	-15	225	-2.29219	-2.46713	-2.43325	-2.76106	-2.28554	-2.43502	-2.33338	-2.34341	2	-2.66593	0.961538	1	0
0	3	1	0	0	24	8	1	38	Morphine	0	4	0	0	3	1	0	1		1	11	110	1100024	68	104			1	0	-15	225	-2.21653	-2.46713	-2.43325	-2.76106	-2.28554	-2.43502	-2.33338	-2.34341	2	-2.66593	0.961538	1	0
0	3	1	0	0	24	8	1	38	Morphine	0	4	0	0	3	0	0	1		1	11	110	1100024	69	104			1	0	-15	225	-2.29219	-2.46713	-2.43325	-2.76106	-2.28554	-2.43502	-2.33338	-2.34341	2	-2.66593	0.961538	1	0
0	3	1	0	0	24	8	1	38	Morphine	0	4	0	0	3	1	0	1		1	11	110	1100024	70	104			1	0	-15	225	-2.21653	-2.46713	-2.43325	-2.76106	-2.28554	-2.43502	-2.33338	-2.34341	2	-2.66593	0.961538	1	0
0	3	1	0	0	24	8	1	38	Morphine	0	4	0	0	3	0	0	1		1	11	110	1100024	71	104			1	0	-15	225	-2.29219	-2.46713	-2.43325	-2.76106	-2.28554	-2.43502	-2.33338	-2.34341	2	-2.66593	0.961538	1	0
0	3	1	0	0	24	8	1	38	Morphine	0	4	0	0	3	0	0	1		1	11	110	1100024	72	104			1	0	-15	225	-2.29219	-2.46713	-2.43325	-2.76106	-2.28554	-2.43502	-2.33338	-2.34341	2	-2.66593	0.961538	1	0
0	3	1	0	0	24	8	1	38	Promazine	0	4	0	0	3	1	0	1		1	11	110	1100024	73	104			1	0	-15	225	-2.21653	-2.46713	-2.43325	-2.76106	-2.28554	-2.43502	-2.33338	-2.34341	2	-2.66593	0.961538	1	0
0	3	1	0	0	24	8	1	38	Promazine	0	4	0	0	3	0	0	1		1	11	110	1100024	74	104			1	0	-15	225	-2.29219	-2.46713	-2.43325	-2.76106	-2.28554	-2.43502	-2.33338	-2.34341	2	-2.66593	0.961538	1	0
0	3	1	0	0	24	8	1	38	Promazine	0	4	0	0	3	0	0	1		1	11	110	1100024	75	104			1	0	-15	225	-2.29219	-2.46713	-2.43325	-2.76106	-2.28554	-2.43502	-2.33338	-2.34341	2	-2.66593	0.961538	1	0
0	3	1	0	0	24	8	1	38	Promazine	0	4	0	0	3	0	0	1		1	11	110	1100024	76	104			1	0	-15	225	-2.29219	-2.46713	-2.43325	-2.76106	-2.28554	-2.43502	-2.33338	-2.34341	2	-2.66593	0.961538	1	0
0	3	1	0	0	24	8	1	38	Promazine	0	4	0	0	3	0	0	1		1	11	110	1100024	77	104			1	0	-15	225	-2.29219	-2.46713	-2.43325	-2.76106	-2.28554	-2.43502	-2.33338	-2.34341	2	-2.66593	0.961538	1	0
0	3	1	0	0	24	8	1	38	Promazine	0	4	0	0	3	0	0	1		1	11	110	1100024	78	104			1	0	-15	225	-2.29219	-2.46713	-2.43325	-2.76106	-2.28554	-2.43502	-2.33338	-2.34341	2	-2.66593	0.961538	1	0
0	3	1	0	0	24	8	1	38	Promazine	0	4	0	0	3	0	0	1		1	11	110	1100024	79	104			1	0	-15	225	-2.29219	-2.46713	-2.43325	-2.76106	-2.28554	-2.43502	-2.33338	-2.34341	2	-2.66593	0.961538	1	0
0	3	1	0	0	24	8	1	38	Promazine	0	4	0	0	3	1	0	1		1	11	110	1100024	80	104			1	0	-15	225	-2.21653	-2.46713	-2.43325	-2.76106	-2.28554	-2.43502	-2.33338	-2.34341	2	-2.66593	0.961538	1	0
0	3	1	0	0	24	8	1	38	Quetiapine	0	4	0	0	3	0	0	1		1	11	110	1100024	81	104			1	0	-15	225	-2.29219	-2.46713	-2.43325	-2.76106	-2.28554	-2.43502	-2.33338	-2.34341	2	-2.66593	0.961538	1	0
0	3	1	0	0	24	8	1	38	Quetiapine	0	4	0	0	3	0	0	1		1	11	110	1100024	82	104			1	0	-15	225	-2.29219	-2.46713	-2.43325	-2.76106	-2.28554	-2.43502	-2.33338	-2.34341	2	-2.66593	0.961538	1	0
0	3	1	0	0	24	8	1	38	Quetiapine	0	4	0	0	3	0	0	1		1	11	110	1100024	83	104			1	0	-15	225	-2.29219	-2.46713	-2.43325	-2.76106	-2.28554	-2.43502	-2.33338	-2.34341	2	-2.66593	0.961538	1	0
0	3	1	0	0	24	8	1	38	Quetiapine	0	4	0	0	3	1	0	1		1	11	110	1100024	84	104			1	0	-15	225	-2.21653	-2.46713	-2.43325	-2.76106	-2.28554	-2.43502	-2.33338	-2.34341	2	-2.66593	0.961538	1	0
0	3	1	0	0	24	8	1	38	Quetiapine	0	4	0	0	3	0	0	1		1	11	110	1100024	85	104			1	0	-15	225	-2.29219	-2.46713	-2.43325	-2.76106	-2.28554	-2.43502	-2.33338	-2.34341	2	-2.66593	0.961538	1	0
0	3	1	0	0	24	8	1	38	Quetiapine	0	4	0	0	3	0	0	1		1	11	110	1100024	86	104			1	0	-15	225	-2.29219	-2.46713	-2.43325	-2.76106	-2.28554	-2.43502	-2.33338	-2.34341	2	-2.66593	0.961538	1	0
0	3	1	0	0	24	8	1	38	Quetiapine	0	4	0	0	3	0	0	1		1	11	110	1100024	87	104			1	0	-15	225	-2.29219	-2.46713	-2.43325	-2.76106	-2.28554	-2.43502	-2.33338	-2.34341	2	-2.66593	0.961538	1	0
0	3	1	0	0	24	8	1	38	Quetiapine	0	4	0	0	3	1	0	1		1	11	110	1100024	88	104			1	0	-15	225	-2.21653	-2.46713	-2.43325	-2.76106	-2.28554	-2.43502	-2.33338	-2.34341	2	-2.66593	0.961538	1	0
0	3	1	0	0	24	8	1	38	Senna	0	1	0	0	3	0	0	1		1	11	110	1100024	89	104			0	0	-15	225	-2.29219	-2.46713	-2.43325	-1.78187	-2.28554	-2.43502	-2.33338	-2.34341	2	-2.66593	0.961538	1	0
0	3	1	0	0	24	8	1	38	Senna	0	1	0	0	3	0	0	1		1	11	110	1100024	90	104			0	0	-15	225	-2.29219	-2.46713	-2.43325	-1.78187	-2.28554	-2.43502	-2.33338	-2.34341	2	-2.66593	0.961538	1	0
0	3	1	0	0	24	8	1	38	Senna	0	1	0	0	3	0	1	2	2	1	11	110	1100024	91	104	2	0	0	0	-15	225	-2.29219	-2.46713	-2.43325	-1.78187	-2.28554	-2.43502	-2.33338	-2.34341	2	-2.66593	1.92308	1	0
0	3	1	0	0	24	8	1	38	Senna	0	1	0	0	3	1	1	3	2	1	11	110	1100024	92	104	2	0	0	0	-15	225	-2.21653	-2.46713	-2.43325	-1.78187	-2.28554	-2.43502	-2.33338	-2.34341	2	-2.66593	2.88462	1	0
0	3	1	0	0	24	8	1	38	Senna	0	1	0	0	3	1	1	4	2	1	11	110	1100024	93	104	2	0	0	0	-15	225	-2.21653	-2.46713	-2.43325	-1.78187	-2.28554	-2.43502	-2.33338	-2.34341	2	-2.66593	3.84615	1	0
0	3	1	0	0	24	8	1	38	Senna	0	1	0	0	3	0	0	4		1	11	110	1100024	94	104			0	0	-15	225	-2.29219	-2.46713	-2.43325	-1.78187	-2.28554	-2.43502	-2.33338	-2.34341	2	-2.66593	3.84615	1	0
0	3	1	0	0	24	8	1	38	Senna	0	1	0	0	3	0	0	4		1	11	110	1100024	95	104			0	0	-15	225	-2.29219	-2.46713	-2.43325	-1.78187	-2.28554	-2.43502	-2.33338	-2.34341	2	-2.66593	3.84615	1	0
0	3	1	0	0	24	8	1	38	Senna	0	1	0	0	3	0	1	5	2	1	11	110	1100024	96	104	2	0	0	0	-15	225	-2.29219	-2.46713	-2.43325	-1.78187	-2.28554	-2.43502	-2.33338	-2.34341	2	-2.66593	4.80769	1	0
0	3	1	0	0	24	8	1	38	Simvastatin	0	1	0	0	3	1	0	5		1	11	110	1100024	97	104			0	0	-15	225	-2.21653	-2.46713	-2.43325	-1.78187	-2.28554	-2.43502	-2.33338	-2.34341	2	-2.66593	4.80769	1	0
0	3	1	0	0	24	8	1	38	Simvastatin	0	1	0	0	3	0	0	5		1	11	110	1100024	98	104			0	0	-15	225	-2.29219	-2.46713	-2.43325	-1.78187	-2.28554	-2.43502	-2.33338	-2.34341	2	-2.66593	4.80769	1	0
0	3	1	0	0	24	8	1	38	Simvastatin	0	1	0	0	3	0	0	5		1	11	110	1100024	99	104			0	0	-15	225	-2.29219	-2.46713	-2.43325	-1.78187	-2.28554	-2.43502	-2.33338	-2.34341	2	-2.66593	4.80769	1	0
0	3	1	0	0	24	8	1	38	Simvastatin	0	1	0	0	3	0	0	5		1	11	110	1100024	100	104			0	0	-15	225	-2.29219	-2.46713	-2.43325	-1.78187	-2.28554	-2.43502	-2.33338	-2.34341	2	-2.66593	4.80769	1	0
0	3	1	0	0	24	8	1	38	Simvastatin	0	1	0	0	3	0	0	5		1	11	110	1100024	101	104			0	0	-15	225	-2.29219	-2.46713	-2.43325	-1.78187	-2.28554	-2.43502	-2.33338	-2.34341	2	-2.66593	4.80769	1	0
0	3	1	0	0	24	8	1	38	Simvastatin	0	1	0	0	3	1	0	5		1	11	110	1100024	102	104			0	0	-15	225	-2.21653	-2.46713	-2.43325	-1.78187	-2.28554	-2.43502	-2.33338	-2.34341	2	-2.66593	4.80769	1	0
0	3	1	0	0	24	8	1	38	Simvastatin	0	1	0	0	3	0	0	5		1	11	110	1100024	103	104			0	0	-15	225	-2.29219	-2.46713	-2.43325	-1.78187	-2.28554	-2.43502	-2.33338	-2.34341	2	-2.66593	4.80769	1	0
0	3	1	0	0	24	8	1	38	Simvastatin	0	1	0	0	3	0	0	5		1	11	110	1100024	104	104			0	0	-15	225	-2.29219	-2.46713	-2.43325	-1.78187	-2.28554	-2.43502	-2.33338	-2.34341	2	-2.66593	4.80769	1	0
0	3	1	0	0	25	5	1	51	Beclometazone	0	3	2	2	0	0	0	0		1	11	110	1100025	1	33			0	2	-2	4	-2.29219	-2.26411	-1.10688	-1.78187	-2.28554	-2.43502	-2.33338	-2.34341	3	-2.07291	0	1	0
0	3	1	0	0	25	5	1	51	Beclometazone	0	3	2	2	0	0	0	0		1	11	110	1100025	2	33			0	2	-2	4	-2.29219	-2.26411	-1.10688	-1.78187	-2.28554	-2.43502	-2.33338	-2.34341	3	-2.07291	0	1	0
0	3	1	0	0	25	5	1	51	Beclometazone	0	3	2	2	0	1	0	0		1	11	110	1100025	3	33			0	2	-2	4	-2.21653	-2.26411	-1.10688	-1.78187	-2.28554	-2.43502	-2.33338	-2.34341	3	-2.07291	0	1	0
0	3	1	0	0	25	5	1	51	Beclometazone	0	3	2	2	0	1	0	0		1	11	110	1100025	4	33			0	2	-2	4	-2.21653	-2.26411	-1.10688	-1.78187	-2.28554	-2.43502	-2.33338	-2.34341	3	-2.07291	0	1	0
0	3	1	0	0	25	5	1	51	Beclometazone	0	3	2	2	0	1	0	0		1	11	110	1100025	5	33			0	2	-2	4	-2.21653	-2.26411	-1.10688	-1.78187	-2.28554	-2.43502	-2.33338	-2.34341	3	-2.07291	0	1	0
0	3	1	0	0	25	5	1	51	Beclometazone	0	3	2	2	0	1	0	0		1	11	110	1100025	6	33			0	2	-2	4	-2.21653	-2.26411	-1.10688	-1.78187	-2.28554	-2.43502	-2.33338	-2.34341	3	-2.07291	0	1	0
0	3	1	0	0	25	5	1	51	Beclometazone	0	3	2	2	0	0	0	0		1	11	110	1100025	7	33			0	2	-2	4	-2.29219	-2.26411	-1.10688	-1.78187	-2.28554	-2.43502	-2.33338	-2.34341	3	-2.07291	0	1	0
0	3	1	0	0	25	5	1	51	Beclometazone	0	3	2	2	0	1	1	1	999	1	11	110	1100025	8	33	999	999	0	2	-2	4	-2.21653	-2.26411	-1.10688	-1.78187	-2.28554	-2.43502	-2.33338	-2.34341	3	-2.07291	3.0303	1
0	3	1	0	0	25	5	1	51	Beclometazone	0	3	2	2	0	1	0	1		1	11	110	1100025	9	33			0	2	-2	4	-2.21653	-2.26411	-1.10688	-1.78187	-2.28554	-2.43502	-2.33338	-2.34341	3	-2.07291	3.0303	1	0
0	3	1	0	0	25	5	1	51	Beclometazone	0	3	2	2	0	1	0	1		1	11	110	1100025	10	33			0	2	-2	4	-2.21653	-2.26411	-1.10688	-1.78187	-2.28554	-2.43502	-2.33338	-2.34341	3	-2.07291	3.0303	1	0
0	3	1	0	0	25	5	1	51	Beclometazone	0	3	2	2	0	0	0	1		1	11	110	1100025	11	33			0	2	-2	4	-2.29219	-2.26411	-1.10688	-1.78187	-2.28554	-2.43502	-2.33338	-2.34341	3	-2.07291	3.0303	1	0
0	3	1	0	0	25	5	1	51	Olive oil	0	12	6	1	0	0	0	1		1	11	110	1100025	12	33			0	1	-2	4	-2.29219	-2.26411	-0.908098	-1.78187	-2.28554	-2.43502	-2.33338	-2.34341	3	-2.07291	3.0303	1	0
0	3	1	0	0	25	5	1	51	Olive oil	0	12	6	1	0	0	0	1		1	11	110	1100025	13	33			0	1	-2	4	-2.29219	-2.26411	-0.908098	-1.78187	-2.28554	-2.43502	-2.33338	-2.34341	3	-2.07291	3.0303	1	0
0	3	1	0	0	25	5	1	51	Omeprazole	0	1	0	0	0	1	0	1		1	11	110	1100025	14	33			0	0	-2	4	-2.21653	-2.26411	-2.43325	-1.78187	-2.28554	-2.43502	-2.33338	-2.34341	3	-2.07291	3.0303	1	0
0	3	1	0	0	25	5	1	51	Omeprazole	0	1	0	0	0	0	0	1		1	11	110	1100025	15	33			0	0	-2	4	-2.29219	-2.26411	-2.43325	-1.78187	-2.28554	-2.43502	-2.33338	-2.34341	3	-2.07291	3.0303	1	0
0	3	1	0	0	25	5	1	51	Omeprazole	0	1	0	0	0	0	0	1		1	11	110	1100025	16	33			0	0	-2	4	-2.29219	-2.26411	-2.43325	-1.78187	-2.28554	-2.43502	-2.33338	-2.34341	3	-2.07291	3.0303	1	0
0	3	1	0	0	25	5	1	51	Omeprazole	0	1	0	0	0	0	0	1		1	11	110	1100025	17	33			0	0	-2	4	-2.29219	-2.26411	-2.43325	-1.78187	-2.28554	-2.43502	-2.33338	-2.34341	3	-2.07291	3.0303	1	0
0	3	1	0	0	25	5	1	51	Omeprazole	0	1	0	0	0	0	0	1		1	11	110	1100025	18	33			0	0	-2	4	-2.29219	-2.26411	-2.43325	-1.78187	-2.28554	-2.43502	-2.33338	-2.34341	3	-2.07291	3.0303	1	0
0	3	1	0	0	25	5	1	51	Olive oil	0	12	6	1	1	0	0	1		1	11	110	1100025	19	33			0	1	-2	4	-2.29219	-1.86409	-0.908098	-1.78187	-2.28554	-2.43502	-2.33338	-2.34341	3	-2.07291	3.0303	1	0
0	3	1	0	0	25	5	1	51	Olive oil	0	12	6	1	1	0	0	1		1	11	110	1100025	20	33			0	1	-2	4	-2.29219	-1.86409	-0.908098	-1.78187	-2.28554	-2.43502	-2.33338	-2.34341	3	-2.07291	3.0303	1	0
0	3	1	0	0	25	5	1	51	Beclometazone	0	3	2	2	3	0	0	1		1	11	110	1100025	21	33			0	2	-2	4	-2.29219	-2.46713	-1.10688	-1.78187	-2.28554	-2.43502	-2.33338	-2.34341	3	-2.07291	3.0303	1	0
0	3	1	0	0	25	5	1	51	Beclometazone	0	3	2	2	3	1	1	2	999	1	11	110	1100025	22	33	999	999	0	2	-2	4	-2.21653	-2.46713	-1.10688	-1.78187	-2.28554	-2.43502	-2.33338	-2.34341	3	-2.07291	6.06061	1
0	3	1	0	0	25	5	1	51	Beclometazone	0	3	2	2	3	0	0	2		1	11	110	1100025	23	33			0	2	-2	4	-2.29219	-2.46713	-1.10688	-1.78187	-2.28554	-2.43502	-2.33338	-2.34341	3	-2.07291	6.06061	1	0
0	3	1	0	0	25	5	1	51	Beclometazone	0	3	2	2	3	0	0	2		1	11	110	1100025	24	33			0	2	-2	4	-2.29219	-2.46713	-1.10688	-1.78187	-2.28554	-2.43502	-2.33338	-2.34341	3	-2.07291	6.06061	1	0
0	3	1	0	0	25	5	1	51	Beclometazone	0	3	2	2	3	1	1	3	999	1	11	110	1100025	25	33	999	999	0	2	-2	4	-2.21653	-2.46713	-1.10688	-1.78187	-2.28554	-2.43502	-2.33338	-2.34341	3	-2.07291	9.09091	1
0	3	1	0	0	25	5	1	51	Olive oil	0	12	6	1	3	0	0	3		1	11	110	1100025	26	33			0	1	-2	4	-2.29219	-2.46713	-0.908098	-1.78187	-2.28554	-2.43502	-2.33338	-2.34341	3	-2.07291	9.09091	1	0
0	3	1	0	0	25	5	1	51	Olive oil	0	12	6	1	3	0	0	3		1	11	110	1100025	27	33			0	1	-2	4	-2.29219	-2.46713	-0.908098	-1.78187	-2.28554	-2.43502	-2.33338	-2.34341	3	-2.07291	9.09091	1	0
0	3	1	0	0	25	5	1	51	Quetiapine	0	4	0	0	3	0	0	3		1	11	110	1100025	28	33			1	0	-2	4	-2.29219	-2.46713	-2.43325	-2.76106	-2.28554	-2.43502	-2.33338	-2.34341	3	-2.07291	9.09091	1	0
0	3	1	0	0	25	5	1	51	Quetiapine	0	4	0	0	3	1	0	3		1	11	110	1100025	29	33			1	0	-2	4	-2.21653	-2.46713	-2.43325	-2.76106	-2.28554	-2.43502	-2.33338	-2.34341	3	-2.07291	9.09091	1	0
0	3	1	0	0	25	5	1	51	Quetiapine	0	4	0	0	3	0	0	3		1	11	110	1100025	30	33			1	0	-2	4	-2.29219	-2.46713	-2.43325	-2.76106	-2.28554	-2.43502	-2.33338	-2.34341	3	-2.07291	9.09091	1	0
0	3	1	0	0	25	5	1	51	Quetiapine	0	4	0	0	3	0	0	3		1	11	110	1100025	31	33			1	0	-2	4	-2.29219	-2.46713	-2.43325	-2.76106	-2.28554	-2.43502	-2.33338	-2.34341	3	-2.07291	9.09091	1	0
0	3	1	0	0	25	5	1	51	Quetiapine	0	4	0	0	3	1	0	3		1	11	110	1100025	32	33			1	0	-2	4	-2.21653	-2.46713	-2.43325	-2.76106	-2.28554	-2.43502	-2.33338	-2.34341	3	-2.07291	9.09091	1	0
0	3	1	0	0	25	5	1	51	Quetiapine	0	4	0	0	3	0	0	3		1	11	110	1100025	33	33			1	0	-2	4	-2.29219	-2.46713	-2.43325	-2.76106	-2.28554	-2.43502	-2.33338	-2.34341	3	-2.07291	9.09091	1	0
0	3	1	0	0	27	6	1	27	Pregabalin	0	4	0	0	0	1	0	0		1	11	110	1100027	1	36			1	0	-26	676	-2.21653	-2.26411	-2.43325	-2.76106	-2.28554	-2.43502	-2.33338	-2.34341	1	-2.41597	0	1	0
0	3	1	0	0	27	6	1	27	Pregabalin	0	4	0	0	0	1	0	0		1	11	110	1100027	2	36			1	0	-26	676	-2.21653	-2.26411	-2.43325	-2.76106	-2.28554	-2.43502	-2.33338	-2.34341	1	-2.41597	0	1	0
0	3	1	0	0	27	6	1	27	Pregabalin	0	4	0	0	0	0	0	0		1	11	110	1100027	3	36			1	0	-26	676	-2.29219	-2.26411	-2.43325	-2.76106	-2.28554	-2.43502	-2.33338	-2.34341	1	-2.41597	0	1	0
0	3	1	0	0	27	6	1	27	Pregabalin	0	4	0	0	0	0	0	0		1	11	110	1100027	4	36			1	0	-26	676	-2.29219	-2.26411	-2.43325	-2.76106	-2.28554	-2.43502	-2.33338	-2.34341	1	-2.41597	0	1	0
0	3	1	0	0	27	6	1	27	Pregabalin	0	4	0	0	0	0	0	0		1	11	110	1100027	5	36			1	0	-26	676	-2.29219	-2.26411	-2.43325	-2.76106	-2.28554	-2.43502	-2.33338	-2.34341	1	-2.41597	0	1	0
0	3	1	0	0	27	6	1	27	Pregabalin	0	4	0	0	0	0	0	0		1	11	110	1100027	6	36			1	0	-26	676	-2.29219	-2.26411	-2.43325	-2.76106	-2.28554	-2.43502	-2.33338	-2.34341	1	-2.41597	0	1	0
0	3	1	0	0	27	6	1	27	Quetipaine	0	4	0	0	0	0	0	0		1	11	110	1100027	7	36			1	0	-26	676	-2.29219	-2.26411	-2.43325	-2.76106	-2.28554	-2.43502	-2.33338	-2.34341	1	-2.41597	0	1	0
0	3	1	0	0	27	6	1	27	Quetipaine	0	4	0	0	0	0	0	0		1	11	110	1100027	8	36			1	0	-26	676	-2.29219	-2.26411	-2.43325	-2.76106	-2.28554	-2.43502	-2.33338	-2.34341	1	-2.41597	0	1	0
0	3	1	0	0	27	6	1	27	Quetipaine	0	4	0	0	0	1	0	0		1	11	110	1100027	9	36			1	0	-26	676	-2.21653	-2.26411	-2.43325	-2.76106	-2.28554	-2.43502	-2.33338	-2.34341	1	-2.41597	0	1	0
0	3	1	0	0	27	6	1	27	Quetipaine	0	4	0	0	0	0	0	0		1	11	110	1100027	10	36			1	0	-26	676	-2.29219	-2.26411	-2.43325	-2.76106	-2.28554	-2.43502	-2.33338	-2.34341	1	-2.41597	0	1	0
0	3	1	0	0	27	6	1	27	Quetipaine	0	4	0	0	0	1	0	0		1	11	110	1100027	11	36			1	0	-26	676	-2.21653	-2.26411	-2.43325	-2.76106	-2.28554	-2.43502	-2.33338	-2.34341	1	-2.41597	0	1	0
0	3	1	0	0	27	6	1	27	Quetipaine	0	4	0	0	0	0	0	0		1	11	110	1100027	12	36			1	0	-26	676	-2.29219	-2.26411	-2.43325	-2.76106	-2.28554	-2.43502	-2.33338	-2.34341	1	-2.41597	0	1	0
0	3	1	0	0	27	6	1	27	Sodium Valproate	0	4	0	0	0	1	0	0		1	11	110	1100027	13	36			1	0	-26	676	-2.21653	-2.26411	-2.43325	-2.76106	-2.28554	-2.43502	-2.33338	-2.34341	1	-2.41597	0	1	0
0	3	1	0	0	27	6	1	27	Sodium Valproate	0	4	0	0	0	0	0	0		1	11	110	1100027	14	36			1	0	-26	676	-2.29219	-2.26411	-2.43325	-2.76106	-2.28554	-2.43502	-2.33338	-2.34341	1	-2.41597	0	1	0
0	3	1	0	0	27	6	1	27	Sodium Valproate	0	4	0	0	0	0	0	0		1	11	110	1100027	15	36			1	0	-26	676	-2.29219	-2.26411	-2.43325	-2.76106	-2.28554	-2.43502	-2.33338	-2.34341	1	-2.41597	0	1	0
0	3	1	0	0	27	6	1	27	Sodium Valproate	0	4	0	0	0	0	0	0		1	11	110	1100027	16	36			1	0	-26	676	-2.29219	-2.26411	-2.43325	-2.76106	-2.28554	-2.43502	-2.33338	-2.34341	1	-2.41597	0	1	0
0	3	1	0	0	27	6	1	27	Sodium Valproate	0	4	0	0	0	1	0	0		1	11	110	1100027	17	36			1	0	-26	676	-2.21653	-2.26411	-2.43325	-2.76106	-2.28554	-2.43502	-2.33338	-2.34341	1	-2.41597	0	1	0
0	3	1	0	0	27	6	1	27	Sodium Valproate	0	4	0	0	0	0	0	0		1	11	110	1100027	18	36			1	0	-26	676	-2.29219	-2.26411	-2.43325	-2.76106	-2.28554	-2.43502	-2.33338	-2.34341	1	-2.41597	0	1	0
0	3	1	0	0	27	6	1	27	Pregabalin	0	4	0	0	3	0	0	0		1	11	110	1100027	19	36			1	0	-26	676	-2.29219	-2.46713	-2.43325	-2.76106	-2.28554	-2.43502	-2.33338	-2.34341	1	-2.41597	0	1	0
0	3	1	0	0	27	6	1	27	Pregabalin	0	4	0	0	3	1	0	0		1	11	110	1100027	20	36			1	0	-26	676	-2.21653	-2.46713	-2.43325	-2.76106	-2.28554	-2.43502	-2.33338	-2.34341	1	-2.41597	0	1	0
0	3	1	0	0	27	6	1	27	Pregabalin	0	4	0	0	3	0	0	0		1	11	110	1100027	21	36			1	0	-26	676	-2.29219	-2.46713	-2.43325	-2.76106	-2.28554	-2.43502	-2.33338	-2.34341	1	-2.41597	0	1	0
0	3	1	0	0	27	6	1	27	Pregabalin	0	4	0	0	3	1	0	0		1	11	110	1100027	22	36			1	0	-26	676	-2.21653	-2.46713	-2.43325	-2.76106	-2.28554	-2.43502	-2.33338	-2.34341	1	-2.41597	0	1	0
0	3	1	0	0	27	6	1	27	Pregabalin	0	4	0	0	3	0	0	0		1	11	110	1100027	23	36			1	0	-26	676	-2.29219	-2.46713	-2.43325	-2.76106	-2.28554	-2.43502	-2.33338	-2.34341	1	-2.41597	0	1	0
0	3	1	0	0	27	6	1	27	Pregabalin	0	4	0	0	3	0	0	0		1	11	110	1100027	24	36			1	0	-26	676	-2.29219	-2.46713	-2.43325	-2.76106	-2.28554	-2.43502	-2.33338	-2.34341	1	-2.41597	0	1	0
0	3	1	0	0	27	6	1	27	Quetipaine	0	4	0	0	3	0	0	0		1	11	110	1100027	25	36			1	0	-26	676	-2.29219	-2.46713	-2.43325	-2.76106	-2.28554	-2.43502	-2.33338	-2.34341	1	-2.41597	0	1	0
0	3	1	0	0	27	6	1	27	Quetipaine	0	4	0	0	3	0	0	0		1	11	110	1100027	26	36			1	0	-26	676	-2.29219	-2.46713	-2.43325	-2.76106	-2.28554	-2.43502	-2.33338	-2.34341	1	-2.41597	0	1	0
0	3	1	0	0	27	6	1	27	Quetipaine	0	4	0	0	3	1	0	0		1	11	110	1100027	27	36			1	0	-26	676	-2.21653	-2.46713	-2.43325	-2.76106	-2.28554	-2.43502	-2.33338	-2.34341	1	-2.41597	0	1	0
0	3	1	0	0	27	6	1	27	Quetipaine	0	4	0	0	3	0	0	0		1	11	110	1100027	28	36			1	0	-26	676	-2.29219	-2.46713	-2.43325	-2.76106	-2.28554	-2.43502	-2.33338	-2.34341	1	-2.41597	0	1	0
0	3	1	0	0	27	6	1	27	Quetipaine	0	4	0	0	3	1	0	0		1	11	110	1100027	29	36			1	0	-26	676	-2.21653	-2.46713	-2.43325	-2.76106	-2.28554	-2.43502	-2.33338	-2.34341	1	-2.41597	0	1	0
0	3	1	0	0	27	6	1	27	Quetipaine	0	4	0	0	3	0	0	0		1	11	110	1100027	30	36			1	0	-26	676	-2.29219	-2.46713	-2.43325	-2.76106	-2.28554	-2.43502	-2.33338	-2.34341	1	-2.41597	0	1	0
0	3	1	0	0	27	6	1	27	Sodium Valproate	0	4	0	0	3	0	0	0		1	11	110	1100027	31	36			1	0	-26	676	-2.29219	-2.46713	-2.43325	-2.76106	-2.28554	-2.43502	-2.33338	-2.34341	1	-2.41597	0	1	0
0	3	1	0	0	27	6	1	27	Sodium Valproate	0	4	0	0	3	0	0	0		1	11	110	1100027	32	36			1	0	-26	676	-2.29219	-2.46713	-2.43325	-2.76106	-2.28554	-2.43502	-2.33338	-2.34341	1	-2.41597	0	1	0
0	3	1	0	0	27	6	1	27	Sodium Valproate	0	4	0	0	3	1	0	0		1	11	110	1100027	33	36			1	0	-26	676	-2.21653	-2.46713	-2.43325	-2.76106	-2.28554	-2.43502	-2.33338	-2.34341	1	-2.41597	0	1	0
0	3	1	0	0	27	6	1	27	Sodium Valproate	0	4	0	0	3	0	0	0		1	11	110	1100027	34	36			1	0	-26	676	-2.29219	-2.46713	-2.43325	-2.76106	-2.28554	-2.43502	-2.33338	-2.34341	1	-2.41597	0	1	0
0	3	1	0	0	27	6	1	27	Sodium Valproate	0	4	0	0	3	1	0	0		1	11	110	1100027	35	36			1	0	-26	676	-2.21653	-2.46713	-2.43325	-2.76106	-2.28554	-2.43502	-2.33338	-2.34341	1	-2.41597	0	1	0
0	3	1	0	0	27	6	1	27	Sodium Valproate	0	4	0	0	3	0	0	0		1	11	110	1100027	36	36			1	0	-26	676	-2.29219	-2.46713	-2.43325	-2.76106	-2.28554	-2.43502	-2.33338	-2.34341	1	-2.41597	0	1	0
0	3	1	0	0	28	5	1	43	Cholecalciferol	0	9	0	0	0	0	0	0		1	11	110	1100028	1	6			0	0	-10	100	-2.29219	-2.26411	-2.43325	-1.78187	-2.28554	-2.43502	-2.33338	-2.34341	2	-2.66593	0	1	0
0	3	1	0	0	28	5	1	43	Cholecalciferol	0	9	0	0	0	0	0	0		1	11	110	1100028	2	6			0	0	-10	100	-2.29219	-2.26411	-2.43325	-1.78187	-2.28554	-2.43502	-2.33338	-2.34341	2	-2.66593	0	1	0
0	3	1	0	0	28	5	1	43	Cholecalciferol	0	9	0	0	0	0	0	0		1	11	110	1100028	3	6			0	0	-10	100	-2.29219	-2.26411	-2.43325	-1.78187	-2.28554	-2.43502	-2.33338	-2.34341	2	-2.66593	0	1	0
0	3	1	0	0	28	5	1	43	Cholecalciferol	0	9	0	0	3	0	0	0		1	11	110	1100028	4	6			0	0	-10	100	-2.29219	-2.46713	-2.43325	-1.78187	-2.28554	-2.43502	-2.33338	-2.34341	2	-2.66593	0	1	0
0	3	1	0	0	28	5	1	43	Cholecalciferol	0	9	0	0	3	0	0	0		1	11	110	1100028	5	6			0	0	-10	100	-2.29219	-2.46713	-2.43325	-1.78187	-2.28554	-2.43502	-2.33338	-2.34341	2	-2.66593	0	1	0
0	3	1	0	0	28	5	1	43	Cholecalciferol	0	9	0	0	3	0	1	1	2	1	11	110	1100028	6	6	2	0	0	0	-10	100	-2.29219	-2.46713	-2.43325	-1.78187	-2.28554	-2.43502	-2.33338	-2.34341	2	-2.66593	16.6667	1	0
0	3	1	0	0	29	3	1	31	Olanzapine	0	4	0	0	3	0	1	1	2	1	11	110	1100029	1	3	2	0	1	0	-22	484	-2.29219	-2.46713	-2.43325	-2.76106	-2.28554	-2.43502	-2.33338	-2.34341	1	-2.41597	33.3333	1	0
0	3	1	0	0	29	3	1	31	Olanzapine	0	4	0	0	3	0	1	2	2	1	11	110	1100029	2	3	2	0	1	0	-22	484	-2.29219	-2.46713	-2.43325	-2.76106	-2.28554	-2.43502	-2.33338	-2.34341	1	-2.41597	66.6667	1	0
0	3	1	0	0	29	3	1	31	Olanzapine	0	4	0	0	3	0	1	3	2	1	11	110	1100029	3	3	2	0	1	0	-22	484	-2.29219	-2.46713	-2.43325	-2.76106	-2.28554	-2.43502	-2.33338	-2.34341	1	-2.41597	100	1	0
0	3	1	0	0	30	1	1	60	Citalopram	0	4	0	0	0	0	0	0		1	11	110	1100030	1	3			1	0	7	49	-2.29219	-2.26411	-2.43325	-2.76106	-2.28554	-2.43502	-2.33338	-2.34341	4	-1.87889	0	1	0
0	3	1	0	0	30	1	1	60	Lisinopril	0	2	0	0	0	0	0	0		1	11	110	1100030	2	3			0	0	7	49	-2.29219	-2.26411	-2.43325	-1.78187	-2.28554	-2.43502	-2.33338	-2.34341	4	-1.87889	0	1	0
0	3	1	0	0	30	1	1	60	Simvastatin	0	2	0	0	3	0	0	0		1	11	110	1100030	3	3			0	0	7	49	-2.29219	-2.46713	-2.43325	-1.78187	-2.28554	-2.43502	-2.33338	-2.34341	4	-1.87889	0	1	0
0	3	1	0	0	31	7	1	42	Risperidone	0	4	0	0	0	0	0	0		1	11	110	1100031	1	21			1	0	-11	121	-2.29219	-2.26411	-2.43325	-2.76106	-2.28554	-2.43502	-2.33338	-2.34341	2	-2.66593	0	1	0
0	3	1	0	0	31	7	1	42	Risperidone	0	4	0	0	0	0	0	0		1	11	110	1100031	2	21			1	0	-11	121	-2.29219	-2.26411	-2.43325	-2.76106	-2.28554	-2.43502	-2.33338	-2.34341	2	-2.66593	0	1	0
0	3	1	0	0	31	7	1	42	Risperidone	0	4	0	0	0	0	0	0		1	11	110	1100031	3	21			1	0	-11	121	-2.29219	-2.26411	-2.43325	-2.76106	-2.28554	-2.43502	-2.33338	-2.34341	2	-2.66593	0	1	0
0	3	1	0	0	31	7	1	42	Risperidone	0	4	0	0	0	0	0	0		1	11	110	1100031	4	21			1	0	-11	121	-2.29219	-2.26411	-2.43325	-2.76106	-2.28554	-2.43502	-2.33338	-2.34341	2	-2.66593	0	1	0
0	3	1	0	0	31	7	1	42	Risperidone	0	4	0	0	0	0	0	0		1	11	110	1100031	5	21			1	0	-11	121	-2.29219	-2.26411	-2.43325	-2.76106	-2.28554	-2.43502	-2.33338	-2.34341	2	-2.66593	0	1	0
0	3	1	0	0	31	7	1	42	Risperidone	0	4	0	0	0	1	0	0		1	11	110	1100031	6	21			1	0	-11	121	-2.21653	-2.26411	-2.43325	-2.76106	-2.28554	-2.43502	-2.33338	-2.34341	2	-2.66593	0	1	0
0	3	1	0	0	31	7	1	42	Risperidone	0	4	0	0	0	1	0	0		1	11	110	1100031	7	21			1	0	-11	121	-2.21653	-2.26411	-2.43325	-2.76106	-2.28554	-2.43502	-2.33338	-2.34341	2	-2.66593	0	1	0
0	3	1	0	0	31	7	1	42	Risperidone	0	4	0	0	3	0	0	0		1	11	110	1100031	8	21			1	0	-11	121	-2.29219	-2.46713	-2.43325	-2.76106	-2.28554	-2.43502	-2.33338	-2.34341	2	-2.66593	0	1	0
0	3	1	0	0	31	7	1	42	Risperidone	0	4	0	0	3	0	0	0		1	11	110	1100031	9	21			1	0	-11	121	-2.29219	-2.46713	-2.43325	-2.76106	-2.28554	-2.43502	-2.33338	-2.34341	2	-2.66593	0	1	0
0	3	1	0	0	31	7	1	42	Risperidone	0	4	0	0	3	0	0	0		1	11	110	1100031	10	21			1	0	-11	121	-2.29219	-2.46713	-2.43325	-2.76106	-2.28554	-2.43502	-2.33338	-2.34341	2	-2.66593	0	1	0
0	3	1	0	0	31	7	1	42	Risperidone	0	4	0	0	3	0	0	0		1	11	110	1100031	11	21			1	0	-11	121	-2.29219	-2.46713	-2.43325	-2.76106	-2.28554	-2.43502	-2.33338	-2.34341	2	-2.66593	0	1	0
0	3	1	0	0	31	7	1	42	Risperidone	0	4	0	0	3	1	0	0		1	11	110	1100031	12	21			1	0	-11	121	-2.21653	-2.46713	-2.43325	-2.76106	-2.28554	-2.43502	-2.33338	-2.34341	2	-2.66593	0	1	0
0	3	1	0	0	31	7	1	42	Risperidone	0	4	0	0	3	0	0	0		1	11	110	1100031	13	21			1	0	-11	121	-2.29219	-2.46713	-2.43325	-2.76106	-2.28554	-2.43502	-2.33338	-2.34341	2	-2.66593	0	1	0
0	3	1	0	0	31	7	1	42	Risperidone	0	4	0	0	3	1	0	0		1	11	110	1100031	14	21			1	0	-11	121	-2.21653	-2.46713	-2.43325	-2.76106	-2.28554	-2.43502	-2.33338	-2.34341	2	-2.66593	0	1	0
0	3	1	0	0	31	7	1	42	Simvastatin	0	2	0	0	3	0	0	0		1	11	110	1100031	15	21			0	0	-11	121	-2.29219	-2.46713	-2.43325	-1.78187	-2.28554	-2.43502	-2.33338	-2.34341	2	-2.66593	0	1	0
0	3	1	0	0	31	7	1	42	Simvastatin	0	2	0	0	3	0	0	0		1	11	110	1100031	16	21			0	0	-11	121	-2.29219	-2.46713	-2.43325	-1.78187	-2.28554	-2.43502	-2.33338	-2.34341	2	-2.66593	0	1	0
0	3	1	0	0	31	7	1	42	Simvastatin	0	2	0	0	3	1	0	0		1	11	110	1100031	17	21			0	0	-11	121	-2.21653	-2.46713	-2.43325	-1.78187	-2.28554	-2.43502	-2.33338	-2.34341	2	-2.66593	0	1	0
0	3	1	0	0	31	7	1	42	Simvastatin	0	2	0	0	3	1	0	0		1	11	110	1100031	18	21			0	0	-11	121	-2.21653	-2.46713	-2.43325	-1.78187	-2.28554	-2.43502	-2.33338	-2.34341	2	-2.66593	0	1	0
0	3	1	0	0	31	7	1	42	Simvastatin	0	2	0	0	3	0	0	0		1	11	110	1100031	19	21			0	0	-11	121	-2.29219	-2.46713	-2.43325	-1.78187	-2.28554	-2.43502	-2.33338	-2.34341	2	-2.66593	0	1	0
0	3	1	0	0	31	7	1	42	Simvastatin	0	2	0	0	3	0	0	0		1	11	110	1100031	20	21			0	0	-11	121	-2.29219	-2.46713	-2.43325	-1.78187	-2.28554	-2.43502	-2.33338	-2.34341	2	-2.66593	0	1	0
0	3	1	0	0	31	7	1	42	Simvastatin	0	2	0	0	3	0	0	0		1	11	110	1100031	21	21			0	0	-11	121	-2.29219	-2.46713	-2.43325	-1.78187	-2.28554	-2.43502	-2.33338	-2.34341	2	-2.66593	0	1	0
0	3	1	0	0	32	3	1	35	Beclometazone	0	3	2	2	0	0	0	0		1	11	110	1100032	1	17			0	2	-18	324	-2.29219	-2.26411	-1.10688	-1.78187	-2.28554	-2.43502	-2.33338	-2.34341	2	-2.66593	0	1	0
0	3	1	0	0	32	3	1	35	Beclometazone	0	3	2	2	0	0	0	0		1	11	110	1100032	2	17			0	2	-18	324	-2.29219	-2.26411	-1.10688	-1.78187	-2.28554	-2.43502	-2.33338	-2.34341	2	-2.66593	0	1	0
0	3	1	0	0	32	3	1	35	Cetirizine	0	3	0	0	0	0	0	0		1	11	110	1100032	3	17			0	0	-18	324	-2.29219	-2.26411	-2.43325	-1.78187	-2.28554	-2.43502	-2.33338	-2.34341	2	-2.66593	0	1	0
0	3	1	0	0	32	3	1	35	Cetrizine	0	3	0	0	0	0	0	0		1	11	110	1100032	4	17			0	0	-18	324	-2.29219	-2.26411	-2.43325	-1.78187	-2.28554	-2.43502	-2.33338	-2.34341	2	-2.66593	0	1	0
0	3	1	0	0	32	3	1	35	Cetrizine	0	3	0	0	0	0	0	0		1	11	110	1100032	5	17			0	0	-18	324	-2.29219	-2.26411	-2.43325	-1.78187	-2.28554	-2.43502	-2.33338	-2.34341	2	-2.66593	0	1	0
0	3	1	0	0	32	3	1	35	Diazepam	0	4	0	0	0	0	0	0		1	11	110	1100032	6	17			1	0	-18	324	-2.29219	-2.26411	-2.43325	-2.76106	-2.28554	-2.43502	-2.33338	-2.34341	2	-2.66593	0	1	0
0	3	1	0	0	32	3	1	35	Diazepam	0	4	0	0	0	0	0	0		1	11	110	1100032	7	17			1	0	-18	324	-2.29219	-2.26411	-2.43325	-2.76106	-2.28554	-2.43502	-2.33338	-2.34341	2	-2.66593	0	1	0
0	3	1	0	0	32	3	1	35	Paracetamol/�Codeine	0	4	0	0	0	0	0	0		1	11	110	1100032	8	17			1	0	-18	324	-2.29219	-2.26411	-2.43325	-2.76106	-2.28554	-2.43502	-2.33338	-2.34341	2	-2.66593	0	1	0
0	3	1	0	0	32	3	1	35	Paracetamol/�Codeine	0	4	0	0	0	0	0	0		1	11	110	1100032	9	17			1	0	-18	324	-2.29219	-2.26411	-2.43325	-2.76106	-2.28554	-2.43502	-2.33338	-2.34341	2	-2.66593	0	1	0
0	3	1	0	0	32	3	1	35	Paracetamol/�Codeine	0	4	0	0	0	0	0	0		1	11	110	1100032	10	17			1	0	-18	324	-2.29219	-2.26411	-2.43325	-2.76106	-2.28554	-2.43502	-2.33338	-2.34341	2	-2.66593	0	1	0
0	3	1	0	0	32	3	1	35	Paracetamol/�Codeine	0	4	0	0	1	0	0	0		1	11	110	1100032	11	17			1	0	-18	324	-2.29219	-1.86409	-2.43325	-2.76106	-2.28554	-2.43502	-2.33338	-2.34341	2	-2.66593	0	1	0
0	3	1	0	0	32	3	1	35	Paracetamol/�Codeine	0	4	0	0	1	0	0	0		1	11	110	1100032	12	17			1	0	-18	324	-2.29219	-1.86409	-2.43325	-2.76106	-2.28554	-2.43502	-2.33338	-2.34341	2	-2.66593	0	1	0
0	3	1	0	0	32	3	1	35	Diazepam	0	4	0	0	2	0	0	0		1	11	110	1100032	13	17			1	0	-18	324	-2.29219	-2.04888	-2.43325	-2.76106	-2.28554	-2.43502	-2.33338	-2.34341	2	-2.66593	0	1	0
0	3	1	0	0	32	3	1	35	Beclometazone	0	3	2	2	3	0	0	0		1	11	110	1100032	14	17			0	2	-18	324	-2.29219	-2.46713	-1.10688	-1.78187	-2.28554	-2.43502	-2.33338	-2.34341	2	-2.66593	0	1	0
0	3	1	0	0	32	3	1	35	Paracetamol/�Codeine	0	4	0	0	3	0	0	0		1	11	110	1100032	15	17			1	0	-18	324	-2.29219	-2.46713	-2.43325	-2.76106	-2.28554	-2.43502	-2.33338	-2.34341	2	-2.66593	0	1	0
0	3	1	0	0	32	3	1	35	Paracetamol/�Codeine	0	4	0	0	3	0	0	0		1	11	110	1100032	16	17			1	0	-18	324	-2.29219	-2.46713	-2.43325	-2.76106	-2.28554	-2.43502	-2.33338	-2.34341	2	-2.66593	0	1	0
0	3	1	0	0	32	3	1	35	Paracetamol/�Codeine	0	4	0	0	3	0	0	0		1	11	110	1100032	17	17			1	0	-18	324	-2.29219	-2.46713	-2.43325	-2.76106	-2.28554	-2.43502	-2.33338	-2.34341	2	-2.66593	0	1	0
0	1	1	0	0	44	2	1	52	Chlordiazepoxide	0	4	0	0	0	0	0	0		1	11	110	1100044	1	39			1	0	-1	1	-2.29219	-2.26411	-2.43325	-2.76106	-2.28554	-2.43502	-2.33338	-2.00654	3	-2.07291	0	1	0
0	1	1	0	0	44	2	1	52	Chlordiazepoxide	0	4	0	0	0	0	0	0		1	11	110	1100044	2	39			1	0	-1	1	-2.29219	-2.26411	-2.43325	-2.76106	-2.28554	-2.43502	-2.33338	-2.00654	3	-2.07291	0	1	0
0	1	1	0	0	44	2	1	52	Chlordiazepoxide	0	4	0	0	0	0	0	0		1	11	110	1100044	3	39			1	0	-1	1	-2.29219	-2.26411	-2.43325	-2.76106	-2.28554	-2.43502	-2.33338	-2.00654	3	-2.07291	0	1	0
0	1	1	0	0	44	2	1	52	Fluoxetine	0	4	0	0	0	0	0	0		1	11	110	1100044	4	39			1	0	-1	1	-2.29219	-2.26411	-2.43325	-2.76106	-2.28554	-2.43502	-2.33338	-2.00654	3	-2.07291	0	1	0
0	1	1	0	0	44	2	1	52	Fluoxetine	0	4	0	0	0	0	0	0		1	11	110	1100044	5	39			1	0	-1	1	-2.29219	-2.26411	-2.43325	-2.76106	-2.28554	-2.43502	-2.33338	-2.00654	3	-2.07291	0	1	0
0	1	1	0	0	44	2	1	52	Omeprazole	0	1	0	0	0	0	0	0		1	11	110	1100044	6	39			0	0	-1	1	-2.29219	-2.26411	-2.43325	-1.78187	-2.28554	-2.43502	-2.33338	-2.00654	3	-2.07291	0	1	0
0	1	1	0	0	44	2	1	52	Omeprazole	0	1	0	0	0	0	1	1	1	1	11	110	1100044	7	39	1	1	0	0	-1	1	-2.29219	-2.26411	-2.43325	-1.78187	-2.28554	-2.43502	-2.33338	-2.00654	3	-2.07291	2.5641	1	1
0	1	1	0	0	44	2	1	52	Risperidone	0	4	0	0	0	0	0	1		1	11	110	1100044	8	39			1	0	-1	1	-2.29219	-2.26411	-2.43325	-2.76106	-2.28554	-2.43502	-2.33338	-2.00654	3	-2.07291	2.5641	1	0
0	1	1	0	0	44	2	1	52	Risperidone	0	4	0	0	0	0	0	1		1	11	110	1100044	9	39			1	0	-1	1	-2.29219	-2.26411	-2.43325	-2.76106	-2.28554	-2.43502	-2.33338	-2.00654	3	-2.07291	2.5641	1	0
0	1	1	0	0	44	2	1	52	Risperidone	0	4	0	0	0	0	0	1		1	11	110	1100044	10	39			1	0	-1	1	-2.29219	-2.26411	-2.43325	-2.76106	-2.28554	-2.43502	-2.33338	-2.00654	3	-2.07291	2.5641	1	0
0	1	1	0	0	44	2	1	52	Risperidone	0	4	0	0	0	0	0	1		1	11	110	1100044	11	39			1	0	-1	1	-2.29219	-2.26411	-2.43325	-2.76106	-2.28554	-2.43502	-2.33338	-2.00654	3	-2.07291	2.5641	1	0
0	1	1	0	0	44	2	1	52	Simvastatin	0	2	0	0	0	0	0	1		1	11	110	1100044	12	39			0	0	-1	1	-2.29219	-2.26411	-2.43325	-1.78187	-2.28554	-2.43502	-2.33338	-2.00654	3	-2.07291	2.5641	1	0
0	1	1	0	0	44	2	1	52	Simvastatin	0	2	0	0	0	0	0	1		1	11	110	1100044	13	39			0	0	-1	1	-2.29219	-2.26411	-2.43325	-1.78187	-2.28554	-2.43502	-2.33338	-2.00654	3	-2.07291	2.5641	1	0
0	1	1	0	0	44	2	1	52	Thiamine	0	9	0	0	0	0	0	1		1	11	110	1100044	14	39			0	0	-1	1	-2.29219	-2.26411	-2.43325	-1.78187	-2.28554	-2.43502	-2.33338	-2.00654	3	-2.07291	2.5641	1	0
0	1	1	0	0	44	2	1	52	Thiamine	0	9	0	0	0	0	0	1		1	11	110	1100044	15	39			0	0	-1	1	-2.29219	-2.26411	-2.43325	-1.78187	-2.28554	-2.43502	-2.33338	-2.00654	3	-2.07291	2.5641	1	0
0	1	1	0	0	44	2	1	52	Thiamine	0	9	0	0	0	0	0	1		1	11	110	1100044	16	39			0	0	-1	1	-2.29219	-2.26411	-2.43325	-1.78187	-2.28554	-2.43502	-2.33338	-2.00654	3	-2.07291	2.5641	1	0
0	1	1	0	0	44	2	1	52	Vitamin B complex	0	9	0	0	0	0	0	1		1	11	110	1100044	17	39			0	0	-1	1	-2.29219	-2.26411	-2.43325	-1.78187	-2.28554	-2.43502	-2.33338	-2.00654	3	-2.07291	2.5641	1	0
0	1	1	0	0	44	2	1	52	Vitamin B complex	0	9	0	0	0	0	0	1		1	11	110	1100044	18	39			0	0	-1	1	-2.29219	-2.26411	-2.43325	-1.78187	-2.28554	-2.43502	-2.33338	-2.00654	3	-2.07291	2.5641	1	0
0	1	1	0	0	44	2	1	52	Vitamin B complex	0	9	0	0	0	0	0	1		1	11	110	1100044	19	39			0	0	-1	1	-2.29219	-2.26411	-2.43325	-1.78187	-2.28554	-2.43502	-2.33338	-2.00654	3	-2.07291	2.5641	1	0
0	1	1	0	0	44	2	1	52	Chlordiazepoxide	0	4	0	0	1	0	0	1		1	11	110	1100044	20	39			1	0	-1	1	-2.29219	-1.86409	-2.43325	-2.76106	-2.28554	-2.43502	-2.33338	-2.00654	3	-2.07291	2.5641	1	0
0	1	1	0	0	44	2	1	52	Chlordiazepoxide	0	4	0	0	1	0	0	1		1	11	110	1100044	21	39			1	0	-1	1	-2.29219	-1.86409	-2.43325	-2.76106	-2.28554	-2.43502	-2.33338	-2.00654	3	-2.07291	2.5641	1	0
0	1	1	0	0	44	2	1	52	Thiamine	0	9	0	0	1	0	0	1		1	11	110	1100044	22	39			0	0	-1	1	-2.29219	-1.86409	-2.43325	-1.78187	-2.28554	-2.43502	-2.33338	-2.00654	3	-2.07291	2.5641	1	0
0	1	1	0	0	44	2	1	52	Thiamine	0	9	0	0	1	0	0	1		1	11	110	1100044	23	39			0	0	-1	1	-2.29219	-1.86409	-2.43325	-1.78187	-2.28554	-2.43502	-2.33338	-2.00654	3	-2.07291	2.5641	1	0
0	1	1	0	0	44	2	1	52	Chlordiazepoxide	0	4	0	0	2	0	0	1		1	11	110	1100044	24	39			1	0	-1	1	-2.29219	-2.04888	-2.43325	-2.76106	-2.28554	-2.43502	-2.33338	-2.00654	3	-2.07291	2.5641	1	0
0	1	1	0	0	44	2	1	52	Chlordiazepoxide	0	4	0	0	2	0	0	1		1	11	110	1100044	25	39			1	0	-1	1	-2.29219	-2.04888	-2.43325	-2.76106	-2.28554	-2.43502	-2.33338	-2.00654	3	-2.07291	2.5641	1	0
0	1	1	0	0	44	2	1	52	Thiamine	0	9	0	0	2	0	0	1		1	11	110	1100044	26	39			0	0	-1	1	-2.29219	-2.04888	-2.43325	-1.78187	-2.28554	-2.43502	-2.33338	-2.00654	3	-2.07291	2.5641	1	0
0	1	1	0	0	44	2	1	52	Thiamine	0	9	0	0	2	0	0	1		1	11	110	1100044	27	39			0	0	-1	1	-2.29219	-2.04888	-2.43325	-1.78187	-2.28554	-2.43502	-2.33338	-2.00654	3	-2.07291	2.5641	1	0
0	1	1	0	0	44	2	1	52	Vitamin B complex	0	9	0	0	2	0	0	1		1	11	110	1100044	28	39			0	0	-1	1	-2.29219	-2.04888	-2.43325	-1.78187	-2.28554	-2.43502	-2.33338	-2.00654	3	-2.07291	2.5641	1	0
0	1	1	0	0	44	2	1	52	Vitamin B complex	0	9	0	0	2	0	0	1		1	11	110	1100044	29	39			0	0	-1	1	-2.29219	-2.04888	-2.43325	-1.78187	-2.28554	-2.43502	-2.33338	-2.00654	3	-2.07291	2.5641	1	0
0	1	1	0	0	44	2	1	52	Bisacodyl	0	1	0	0	3	0	0	1		1	11	110	1100044	30	39			0	0	-1	1	-2.29219	-2.46713	-2.43325	-1.78187	-2.28554	-2.43502	-2.33338	-2.00654	3	-2.07291	2.5641	1	0
0	1	1	0	0	44	2	1	52	Bisacodyl	0	1	0	0	3	0	0	1		1	11	110	1100044	31	39			0	0	-1	1	-2.29219	-2.46713	-2.43325	-1.78187	-2.28554	-2.43502	-2.33338	-2.00654	3	-2.07291	2.5641	1	0
0	1	1	0	0	44	2	1	52	Chlordiazepoxide	0	4	0	0	3	0	0	1		1	11	110	1100044	32	39			1	0	-1	1	-2.29219	-2.46713	-2.43325	-2.76106	-2.28554	-2.43502	-2.33338	-2.00654	3	-2.07291	2.5641	1	0
0	1	1	0	0	44	2	1	52	Chlordiazepoxide	0	4	0	0	3	0	0	1		1	11	110	1100044	33	39			1	0	-1	1	-2.29219	-2.46713	-2.43325	-2.76106	-2.28554	-2.43502	-2.33338	-2.00654	3	-2.07291	2.5641	1	0
0	1	1	0	0	44	2	1	52	Mirtazapine	0	4	0	0	3	0	0	1		1	11	110	1100044	34	39			1	0	-1	1	-2.29219	-2.46713	-2.43325	-2.76106	-2.28554	-2.43502	-2.33338	-2.00654	3	-2.07291	2.5641	1	0
0	1	1	0	0	44	2	1	52	Mirtazapine	0	4	0	0	3	0	0	1		1	11	110	1100044	35	39			1	0	-1	1	-2.29219	-2.46713	-2.43325	-2.76106	-2.28554	-2.43502	-2.33338	-2.00654	3	-2.07291	2.5641	1	0
0	1	1	0	0	44	2	1	52	Thiamine	0	9	0	0	3	0	0	1		1	11	110	1100044	36	39			0	0	-1	1	-2.29219	-2.46713	-2.43325	-1.78187	-2.28554	-2.43502	-2.33338	-2.00654	3	-2.07291	2.5641	1	0
0	1	1	0	0	44	2	1	52	Thiamine	0	9	0	0	3	0	0	1		1	11	110	1100044	37	39			0	0	-1	1	-2.29219	-2.46713	-2.43325	-1.78187	-2.28554	-2.43502	-2.33338	-2.00654	3	-2.07291	2.5641	1	0
0	1	1	0	0	44	2	1	52	Vitamin B complex	0	9	0	0	3	0	0	1		1	11	110	1100044	38	39			0	0	-1	1	-2.29219	-2.46713	-2.43325	-1.78187	-2.28554	-2.43502	-2.33338	-2.00654	3	-2.07291	2.5641	1	0
0	1	1	0	0	44	2	1	52	Vitamin B complex	0	9	0	0	3	0	0	1		1	11	110	1100044	39	39			0	0	-1	1	-2.29219	-2.46713	-2.43325	-1.78187	-2.28554	-2.43502	-2.33338	-2.00654	3	-2.07291	2.5641	1	0
0	3	1	0	0	61	9	1	56	Aspirin	0	2	0	0	0	0	0	0		1	11	110	1100061	1	88			0	0	3	9	-2.29219	-2.26411	-2.43325	-1.78187	-2.28554	-2.43502	-2.33338	-2.34341	4	-1.87889	0	1	0
0	3	1	0	0	61	9	1	56	Aspirin	0	2	0	0	0	0	0	0		1	11	110	1100061	2	88			0	0	3	9	-2.29219	-2.26411	-2.43325	-1.78187	-2.28554	-2.43502	-2.33338	-2.34341	4	-1.87889	0	1	0
0	3	1	0	0	61	9	1	56	Aspirin	0	2	0	0	0	1	0	0		1	11	110	1100061	3	88			0	0	3	9	-2.21653	-2.26411	-2.43325	-1.78187	-2.28554	-2.43502	-2.33338	-2.34341	4	-1.87889	0	1	0
0	3	1	0	0	61	9	1	56	Aspirin	0	2	0	0	0	0	0	0		1	11	110	1100061	4	88			0	0	3	9	-2.29219	-2.26411	-2.43325	-1.78187	-2.28554	-2.43502	-2.33338	-2.34341	4	-1.87889	0	1	0
0	3	1	0	0	61	9	1	56	Aspirin	0	2	0	0	0	0	0	0		1	11	110	1100061	5	88			0	0	3	9	-2.29219	-2.26411	-2.43325	-1.78187	-2.28554	-2.43502	-2.33338	-2.34341	4	-1.87889	0	1	0
0	3	1	0	0	61	9	1	56	Aspirin	0	2	0	0	0	0	0	0		1	11	110	1100061	6	88			0	0	3	9	-2.29219	-2.26411	-2.43325	-1.78187	-2.28554	-2.43502	-2.33338	-2.34341	4	-1.87889	0	1	0
0	3	1	0	0	61	9	1	56	Aspirin	0	2	0	0	0	0	0	0		1	11	110	1100061	7	88			0	0	3	9	-2.29219	-2.26411	-2.43325	-1.78187	-2.28554	-2.43502	-2.33338	-2.34341	4	-1.87889	0	1	0
0	3	1	0	0	61	9	1	56	Aspirin	0	2	0	0	0	1	0	0		1	11	110	1100061	8	88			0	0	3	9	-2.21653	-2.26411	-2.43325	-1.78187	-2.28554	-2.43502	-2.33338	-2.34341	4	-1.87889	0	1	0
0	3	1	0	0	61	9	1	56	Aspirin	0	2	0	0	0	0	0	0		1	11	110	1100061	9	88			0	0	3	9	-2.29219	-2.26411	-2.43325	-1.78187	-2.28554	-2.43502	-2.33338	-2.34341	4	-1.87889	0	1	0
0	3	1	0	0	61	9	1	56	Ezetimibe	0	2	0	0	0	1	0	0		1	11	110	1100061	10	88			0	0	3	9	-2.21653	-2.26411	-2.43325	-1.78187	-2.28554	-2.43502	-2.33338	-2.34341	4	-1.87889	0	1	0
0	3	1	0	0	61	9	1	56	Ezetimibe	0	2	0	0	0	0	0	0		1	11	110	1100061	11	88			0	0	3	9	-2.29219	-2.26411	-2.43325	-1.78187	-2.28554	-2.43502	-2.33338	-2.34341	4	-1.87889	0	1	0
0	3	1	0	0	61	9	1	56	Ezetimibe	0	2	0	0	0	1	0	0		1	11	110	1100061	12	88			0	0	3	9	-2.21653	-2.26411	-2.43325	-1.78187	-2.28554	-2.43502	-2.33338	-2.34341	4	-1.87889	0	1	0
0	3	1	0	0	61	9	1	56	Ezetimibe	0	2	0	0	0	0	0	0		1	11	110	1100061	13	88			0	0	3	9	-2.29219	-2.26411	-2.43325	-1.78187	-2.28554	-2.43502	-2.33338	-2.34341	4	-1.87889	0	1	0
0	3	1	0	0	61	9	1	56	Ezetimibe	0	2	0	0	0	0	0	0		1	11	110	1100061	14	88			0	0	3	9	-2.29219	-2.26411	-2.43325	-1.78187	-2.28554	-2.43502	-2.33338	-2.34341	4	-1.87889	0	1	0
0	3	1	0	0	61	9	1	56	Ezetimibe	0	2	0	0	0	0	0	0		1	11	110	1100061	15	88			0	0	3	9	-2.29219	-2.26411	-2.43325	-1.78187	-2.28554	-2.43502	-2.33338	-2.34341	4	-1.87889	0	1	0
0	3	1	0	0	61	9	1	56	Ezetimibe	0	2	0	0	0	0	0	0		1	11	110	1100061	16	88			0	0	3	9	-2.29219	-2.26411	-2.43325	-1.78187	-2.28554	-2.43502	-2.33338	-2.34341	4	-1.87889	0	1	0
0	3	1	0	0	61	9	1	56	Ezetimibe	0	2	0	0	0	0	1	1	1	1	11	110	1100061	17	88	1	1	0	0	3	9	-2.29219	-2.26411	-2.43325	-1.78187	-2.28554	-2.43502	-2.33338	-2.34341	4	-1.87889	1.13636	1	1
0	3	1	0	0	61	9	1	56	Ezetimibe	0	2	0	0	0	0	0	1		1	11	110	1100061	18	88			0	0	3	9	-2.29219	-2.26411	-2.43325	-1.78187	-2.28554	-2.43502	-2.33338	-2.34341	4	-1.87889	1.13636	1	0
0	3	1	0	0	61	9	1	56	Fluoxetine	0	4	0	0	0	0	0	1		1	11	110	1100061	19	88			1	0	3	9	-2.29219	-2.26411	-2.43325	-2.76106	-2.28554	-2.43502	-2.33338	-2.34341	4	-1.87889	1.13636	1	0
0	3	1	0	0	61	9	1	56	Fluoxetine	0	4	0	0	0	0	0	1		1	11	110	1100061	20	88			1	0	3	9	-2.29219	-2.26411	-2.43325	-2.76106	-2.28554	-2.43502	-2.33338	-2.34341	4	-1.87889	1.13636	1	0
0	3	1	0	0	61	9	1	56	Fluoxetine	0	4	0	0	0	1	0	1		1	11	110	1100061	21	88			1	0	3	9	-2.21653	-2.26411	-2.43325	-2.76106	-2.28554	-2.43502	-2.33338	-2.34341	4	-1.87889	1.13636	1	0
0	3	1	0	0	61	9	1	56	Fluoxetine	0	4	0	0	0	0	0	1		1	11	110	1100061	22	88			1	0	3	9	-2.29219	-2.26411	-2.43325	-2.76106	-2.28554	-2.43502	-2.33338	-2.34341	4	-1.87889	1.13636	1	0
0	3	1	0	0	61	9	1	56	Fluoxetine	0	4	0	0	0	1	0	1		1	11	110	1100061	23	88			1	0	3	9	-2.21653	-2.26411	-2.43325	-2.76106	-2.28554	-2.43502	-2.33338	-2.34341	4	-1.87889	1.13636	1	0
0	3	1	0	0	61	9	1	56	Fluoxetine	0	4	0	0	0	0	0	1		1	11	110	1100061	24	88			1	0	3	9	-2.29219	-2.26411	-2.43325	-2.76106	-2.28554	-2.43502	-2.33338	-2.34341	4	-1.87889	1.13636	1	0
0	3	1	0	0	61	9	1	56	Fluoxetine	0	4	0	0	0	0	1	2	1	1	11	110	1100061	25	88	1	1	1	0	3	9	-2.29219	-2.26411	-2.43325	-2.76106	-2.28554	-2.43502	-2.33338	-2.34341	4	-1.87889	2.27273	1	1
0	3	1	0	0	61	9	1	56	Fluoxetine	0	4	0	0	0	0	0	2		1	11	110	1100061	26	88			1	0	3	9	-2.29219	-2.26411	-2.43325	-2.76106	-2.28554	-2.43502	-2.33338	-2.34341	4	-1.87889	2.27273	1	0
0	3	1	0	0	61	9	1	56	Fluoxetine	0	4	0	0	0	0	0	2		1	11	110	1100061	27	88			1	0	3	9	-2.29219	-2.26411	-2.43325	-2.76106	-2.28554	-2.43502	-2.33338	-2.34341	4	-1.87889	2.27273	1	0
0	3	1	0	0	61	9	1	56	Ramipril	0	2	0	0	0	0	0	2		1	11	110	1100061	28	88			0	0	3	9	-2.29219	-2.26411	-2.43325	-1.78187	-2.28554	-2.43502	-2.33338	-2.34341	4	-1.87889	2.27273	1	0
0	3	1	0	0	61	9	1	56	Ramipril	0	2	0	0	0	1	0	2		1	11	110	1100061	29	88			0	0	3	9	-2.21653	-2.26411	-2.43325	-1.78187	-2.28554	-2.43502	-2.33338	-2.34341	4	-1.87889	2.27273	1	0
0	3	1	0	0	61	9	1	56	Ramipril	0	2	0	0	0	0	0	2		1	11	110	1100061	30	88			0	0	3	9	-2.29219	-2.26411	-2.43325	-1.78187	-2.28554	-2.43502	-2.33338	-2.34341	4	-1.87889	2.27273	1	0
0	3	1	0	0	61	9	1	56	Ramipril	0	2	0	0	0	0	0	2		1	11	110	1100061	31	88			0	0	3	9	-2.29219	-2.26411	-2.43325	-1.78187	-2.28554	-2.43502	-2.33338	-2.34341	4	-1.87889	2.27273	1	0
0	3	1	0	0	61	9	1	56	Ramipril	0	2	0	0	0	0	0	2		1	11	110	1100061	32	88			0	0	3	9	-2.29219	-2.26411	-2.43325	-1.78187	-2.28554	-2.43502	-2.33338	-2.34341	4	-1.87889	2.27273	1	0
0	3	1	0	0	61	9	1	56	Ramipril	0	2	0	0	0	0	0	2		1	11	110	1100061	33	88			0	0	3	9	-2.29219	-2.26411	-2.43325	-1.78187	-2.28554	-2.43502	-2.33338	-2.34341	4	-1.87889	2.27273	1	0
0	3	1	0	0	61	9	1	56	Ramipril	0	2	0	0	0	0	0	2		1	11	110	1100061	34	88			0	0	3	9	-2.29219	-2.26411	-2.43325	-1.78187	-2.28554	-2.43502	-2.33338	-2.34341	4	-1.87889	2.27273	1	0
0	3	1	0	0	61	9	1	56	Ramipril	0	2	0	0	0	0	0	2		1	11	110	1100061	35	88			0	0	3	9	-2.29219	-2.26411	-2.43325	-1.78187	-2.28554	-2.43502	-2.33338	-2.34341	4	-1.87889	2.27273	1	0
0	3	1	0	0	61	9	1	56	Ramipril	0	2	0	0	0	1	0	2		1	11	110	1100061	36	88			0	0	3	9	-2.21653	-2.26411	-2.43325	-1.78187	-2.28554	-2.43502	-2.33338	-2.34341	4	-1.87889	2.27273	1	0
0	3	1	0	0	61	9	1	56	Thiamine	0	9	0	0	0	0	0	2		1	11	110	1100061	37	88			0	0	3	9	-2.29219	-2.26411	-2.43325	-1.78187	-2.28554	-2.43502	-2.33338	-2.34341	4	-1.87889	2.27273	1	0
0	3	1	0	0	61	9	1	56	Thiamine	0	9	0	0	0	0	1	3	1	1	11	110	1100061	38	88	1	1	0	0	3	9	-2.29219	-2.26411	-2.43325	-1.78187	-2.28554	-2.43502	-2.33338	-2.34341	4	-1.87889	3.40909	1	1
0	3	1	0	0	61	9	1	56	Thiamine	0	9	0	0	0	0	0	3		1	11	110	1100061	39	88			0	0	3	9	-2.29219	-2.26411	-2.43325	-1.78187	-2.28554	-2.43502	-2.33338	-2.34341	4	-1.87889	3.40909	1	0
0	3	1	0	0	61	9	1	56	Thiamine	0	9	0	0	0	0	0	3		1	11	110	1100061	40	88			0	0	3	9	-2.29219	-2.26411	-2.43325	-1.78187	-2.28554	-2.43502	-2.33338	-2.34341	4	-1.87889	3.40909	1	0
0	3	1	0	0	61	9	1	56	Thiamine	0	9	0	0	0	1	0	3		1	11	110	1100061	41	88			0	0	3	9	-2.21653	-2.26411	-2.43325	-1.78187	-2.28554	-2.43502	-2.33338	-2.34341	4	-1.87889	3.40909	1	0
0	3	1	0	0	61	9	1	56	Thiamine	0	9	0	0	0	1	0	3		1	11	110	1100061	42	88			0	0	3	9	-2.21653	-2.26411	-2.43325	-1.78187	-2.28554	-2.43502	-2.33338	-2.34341	4	-1.87889	3.40909	1	0
0	3	1	0	0	61	9	1	56	Thiamine	0	9	0	0	0	0	0	3		1	11	110	1100061	43	88			0	0	3	9	-2.29219	-2.26411	-2.43325	-1.78187	-2.28554	-2.43502	-2.33338	-2.34341	4	-1.87889	3.40909	1	0
0	3	1	0	0	61	9	1	56	Thiamine	0	9	0	0	0	0	0	3		1	11	110	1100061	44	88			0	0	3	9	-2.29219	-2.26411	-2.43325	-1.78187	-2.28554	-2.43502	-2.33338	-2.34341	4	-1.87889	3.40909	1	0
0	3	1	0	0	61	9	1	56	Thiamine	0	9	0	0	0	0	0	3		1	11	110	1100061	45	88			0	0	3	9	-2.29219	-2.26411	-2.43325	-1.78187	-2.28554	-2.43502	-2.33338	-2.34341	4	-1.87889	3.40909	1	0
0	3	1	0	0	61	9	1	56	Thiamine	0	9	0	0	1	0	0	3		1	11	110	1100061	46	88			0	0	3	9	-2.29219	-1.86409	-2.43325	-1.78187	-2.28554	-2.43502	-2.33338	-2.34341	4	-1.87889	3.40909	1	0
0	3	1	0	0	61	9	1	56	Thiamine	0	9	0	0	1	0	0	3		1	11	110	1100061	47	88			0	0	3	9	-2.29219	-1.86409	-2.43325	-1.78187	-2.28554	-2.43502	-2.33338	-2.34341	4	-1.87889	3.40909	1	0
0	3	1	0	0	61	9	1	56	Thiamine	0	9	0	0	1	0	0	3		1	11	110	1100061	48	88			0	0	3	9	-2.29219	-1.86409	-2.43325	-1.78187	-2.28554	-2.43502	-2.33338	-2.34341	4	-1.87889	3.40909	1	0
0	3	1	0	0	61	9	1	56	Thiamine	0	9	0	0	1	0	0	3		1	11	110	1100061	49	88			0	0	3	9	-2.29219	-1.86409	-2.43325	-1.78187	-2.28554	-2.43502	-2.33338	-2.34341	4	-1.87889	3.40909	1	0
0	3	1	0	0	61	9	1	56	Thiamine	0	9	0	0	1	1	0	3		1	11	110	1100061	50	88			0	0	3	9	-2.21653	-1.86409	-2.43325	-1.78187	-2.28554	-2.43502	-2.33338	-2.34341	4	-1.87889	3.40909	1	0
0	3	1	0	0	61	9	1	56	Thiamine	0	9	0	0	1	1	0	3		1	11	110	1100061	51	88			0	0	3	9	-2.21653	-1.86409	-2.43325	-1.78187	-2.28554	-2.43502	-2.33338	-2.34341	4	-1.87889	3.40909	1	0
0	3	1	0	0	61	9	1	56	Thiamine	0	9	0	0	1	0	0	3		1	11	110	1100061	52	88			0	0	3	9	-2.29219	-1.86409	-2.43325	-1.78187	-2.28554	-2.43502	-2.33338	-2.34341	4	-1.87889	3.40909	1	0
0	3	1	0	0	61	9	1	56	Thiamine	0	9	0	0	1	0	0	3		1	11	110	1100061	53	88			0	0	3	9	-2.29219	-1.86409	-2.43325	-1.78187	-2.28554	-2.43502	-2.33338	-2.34341	4	-1.87889	3.40909	1	0
0	3	1	0	0	61	9	1	56	Thiamine	0	9	0	0	1	0	1	4	1	1	11	110	1100061	54	88	1	1	0	0	3	9	-2.29219	-1.86409	-2.43325	-1.78187	-2.28554	-2.43502	-2.33338	-2.34341	4	-1.87889	4.54545	1	1
0	3	1	0	0	61	9	1	56	Thiamine	0	9	0	0	2	0	0	4		1	11	110	1100061	55	88			0	0	3	9	-2.29219	-2.04888	-2.43325	-1.78187	-2.28554	-2.43502	-2.33338	-2.34341	4	-1.87889	4.54545	1	0
0	3	1	0	0	61	9	1	56	Thiamine	0	9	0	0	2	1	0	4		1	11	110	1100061	56	88			0	0	3	9	-2.21653	-2.04888	-2.43325	-1.78187	-2.28554	-2.43502	-2.33338	-2.34341	4	-1.87889	4.54545	1	0
0	3	1	0	0	61	9	1	56	Thiamine	0	9	0	0	2	0	0	4		1	11	110	1100061	57	88			0	0	3	9	-2.29219	-2.04888	-2.43325	-1.78187	-2.28554	-2.43502	-2.33338	-2.34341	4	-1.87889	4.54545	1	0
0	3	1	0	0	61	9	1	56	Thiamine	0	9	0	0	2	0	0	4		1	11	110	1100061	58	88			0	0	3	9	-2.29219	-2.04888	-2.43325	-1.78187	-2.28554	-2.43502	-2.33338	-2.34341	4	-1.87889	4.54545	1	0
0	3	1	0	0	61	9	1	56	Thiamine	0	9	0	0	2	0	0	4		1	11	110	1100061	59	88			0	0	3	9	-2.29219	-2.04888	-2.43325	-1.78187	-2.28554	-2.43502	-2.33338	-2.34341	4	-1.87889	4.54545	1	0
0	3	1	0	0	61	9	1	56	Thiamine	0	9	0	0	2	0	1	5	1	1	11	110	1100061	60	88	1	1	0	0	3	9	-2.29219	-2.04888	-2.43325	-1.78187	-2.28554	-2.43502	-2.33338	-2.34341	4	-1.87889	5.68182	1	1
0	3	1	0	0	61	9	1	56	Thiamine	0	9	0	0	2	0	0	5		1	11	110	1100061	61	88			0	0	3	9	-2.29219	-2.04888	-2.43325	-1.78187	-2.28554	-2.43502	-2.33338	-2.34341	4	-1.87889	5.68182	1	0
0	3	1	0	0	61	9	1	56	Thiamine	0	9	0	0	2	1	1	6	1	1	11	110	1100061	62	88	1	1	0	0	3	9	-2.21653	-2.04888	-2.43325	-1.78187	-2.28554	-2.43502	-2.33338	-2.34341	4	-1.87889	6.81818	1	1
0	3	1	0	0	61	9	1	56	Olanzapine	0	4	0	0	3	0	0	6		1	11	110	1100061	63	88			1	0	3	9	-2.29219	-2.46713	-2.43325	-2.76106	-2.28554	-2.43502	-2.33338	-2.34341	4	-1.87889	6.81818	1	0
0	3	1	0	0	61	9	1	56	Olanzapine	0	4	0	0	3	0	0	6		1	11	110	1100061	64	88			1	0	3	9	-2.29219	-2.46713	-2.43325	-2.76106	-2.28554	-2.43502	-2.33338	-2.34341	4	-1.87889	6.81818	1	0
0	3	1	0	0	61	9	1	56	Olanzapine	0	4	0	0	3	1	0	6		1	11	110	1100061	65	88			1	0	3	9	-2.21653	-2.46713	-2.43325	-2.76106	-2.28554	-2.43502	-2.33338	-2.34341	4	-1.87889	6.81818	1	0
0	3	1	0	0	61	9	1	56	Olanzapine	0	4	0	0	3	0	0	6		1	11	110	1100061	66	88			1	0	3	9	-2.29219	-2.46713	-2.43325	-2.76106	-2.28554	-2.43502	-2.33338	-2.34341	4	-1.87889	6.81818	1	0
0	3	1	0	0	61	9	1	56	Olanzapine	0	4	0	0	3	0	0	6		1	11	110	1100061	67	88			1	0	3	9	-2.29219	-2.46713	-2.43325	-2.76106	-2.28554	-2.43502	-2.33338	-2.34341	4	-1.87889	6.81818	1	0
0	3	1	0	0	61	9	1	56	Olanzapine	0	4	0	0	3	0	0	6		1	11	110	1100061	68	88			1	0	3	9	-2.29219	-2.46713	-2.43325	-2.76106	-2.28554	-2.43502	-2.33338	-2.34341	4	-1.87889	6.81818	1	0
0	3	1	0	0	61	9	1	56	Olanzapine	0	4	0	0	3	0	0	6		1	11	110	1100061	69	88			1	0	3	9	-2.29219	-2.46713	-2.43325	-2.76106	-2.28554	-2.43502	-2.33338	-2.34341	4	-1.87889	6.81818	1	0
0	3	1	0	0	61	9	1	56	Olanzapine	0	4	0	0	3	1	0	6		1	11	110	1100061	70	88			1	0	3	9	-2.21653	-2.46713	-2.43325	-2.76106	-2.28554	-2.43502	-2.33338	-2.34341	4	-1.87889	6.81818	1	0
0	3	1	0	0	61	9	1	56	Olanzapine	0	4	0	0	3	0	0	6		1	11	110	1100061	71	88			1	0	3	9	-2.29219	-2.46713	-2.43325	-2.76106	-2.28554	-2.43502	-2.33338	-2.34341	4	-1.87889	6.81818	1	0
0	3	1	0	0	61	9	1	56	Simvastatin	0	2	0	0	3	0	0	6		1	11	110	1100061	72	88			0	0	3	9	-2.29219	-2.46713	-2.43325	-1.78187	-2.28554	-2.43502	-2.33338	-2.34341	4	-1.87889	6.81818	1	0
0	3	1	0	0	61	9	1	56	Simvastatin	0	2	0	0	3	1	0	6		1	11	110	1100061	73	88			0	0	3	9	-2.21653	-2.46713	-2.43325	-1.78187	-2.28554	-2.43502	-2.33338	-2.34341	4	-1.87889	6.81818	1	0
0	3	1	0	0	61	9	1	56	Simvastatin	0	2	0	0	3	1	0	6		1	11	110	1100061	74	88			0	0	3	9	-2.21653	-2.46713	-2.43325	-1.78187	-2.28554	-2.43502	-2.33338	-2.34341	4	-1.87889	6.81818	1	0
0	3	1	0	0	61	9	1	56	Simvastatin	0	2	0	0	3	0	0	6		1	11	110	1100061	75	88			0	0	3	9	-2.29219	-2.46713	-2.43325	-1.78187	-2.28554	-2.43502	-2.33338	-2.34341	4	-1.87889	6.81818	1	0
0	3	1	0	0	61	9	1	56	Simvastatin	0	2	0	0	3	0	0	6		1	11	110	1100061	76	88			0	0	3	9	-2.29219	-2.46713	-2.43325	-1.78187	-2.28554	-2.43502	-2.33338	-2.34341	4	-1.87889	6.81818	1	0
0	3	1	0	0	61	9	1	56	Simvastatin	0	2	0	0	3	0	0	6		1	11	110	1100061	77	88			0	0	3	9	-2.29219	-2.46713	-2.43325	-1.78187	-2.28554	-2.43502	-2.33338	-2.34341	4	-1.87889	6.81818	1	0
0	3	1	0	0	61	9	1	56	Simvastatin	0	2	0	0	3	0	0	6		1	11	110	1100061	78	88			0	0	3	9	-2.29219	-2.46713	-2.43325	-1.78187	-2.28554	-2.43502	-2.33338	-2.34341	4	-1.87889	6.81818	1	0
0	3	1	0	0	61	9	1	56	Simvastatin	0	2	0	0	3	0	0	6		1	11	110	1100061	79	88			0	0	3	9	-2.29219	-2.46713	-2.43325	-1.78187	-2.28554	-2.43502	-2.33338	-2.34341	4	-1.87889	6.81818	1	0
0	3	1	0	0	61	9	1	56	Simvastatin	0	2	0	0	3	0	0	6		1	11	110	1100061	80	88			0	0	3	9	-2.29219	-2.46713	-2.43325	-1.78187	-2.28554	-2.43502	-2.33338	-2.34341	4	-1.87889	6.81818	1	0
0	3	1	0	0	61	9	1	56	Thiamine	0	9	0	0	3	0	0	6		1	11	110	1100061	81	88			0	0	3	9	-2.29219	-2.46713	-2.43325	-1.78187	-2.28554	-2.43502	-2.33338	-2.34341	4	-1.87889	6.81818	1	0
0	3	1	0	0	61	9	1	56	Thiamine	0	9	0	0	3	1	0	6		1	11	110	1100061	82	88			0	0	3	9	-2.21653	-2.46713	-2.43325	-1.78187	-2.28554	-2.43502	-2.33338	-2.34341	4	-1.87889	6.81818	1	0
0	3	1	0	0	61	9	1	56	Thiamine	0	9	0	0	3	0	0	6		1	11	110	1100061	83	88			0	0	3	9	-2.29219	-2.46713	-2.43325	-1.78187	-2.28554	-2.43502	-2.33338	-2.34341	4	-1.87889	6.81818	1	0
0	3	1	0	0	61	9	1	56	Thiamine	0	9	0	0	3	0	0	6		1	11	110	1100061	84	88			0	0	3	9	-2.29219	-2.46713	-2.43325	-1.78187	-2.28554	-2.43502	-2.33338	-2.34341	4	-1.87889	6.81818	1	0
0	3	1	0	0	61	9	1	56	Thiamine	0	9	0	0	3	0	0	6		1	11	110	1100061	85	88			0	0	3	9	-2.29219	-2.46713	-2.43325	-1.78187	-2.28554	-2.43502	-2.33338	-2.34341	4	-1.87889	6.81818	1	0
0	3	1	0	0	61	9	1	56	Thiamine	0	9	0	0	3	0	0	6		1	11	110	1100061	86	88			0	0	3	9	-2.29219	-2.46713	-2.43325	-1.78187	-2.28554	-2.43502	-2.33338	-2.34341	4	-1.87889	6.81818	1	0
0	3	1	0	0	61	9	1	56	Thiamine	0	9	0	0	3	1	0	6		1	11	110	1100061	87	88			0	0	3	9	-2.21653	-2.46713	-2.43325	-1.78187	-2.28554	-2.43502	-2.33338	-2.34341	4	-1.87889	6.81818	1	0
0	3	1	0	0	61	9	1	56	Thiamine	0	9	0	0	3	0	0	6		1	11	110	1100061	88	88			0	0	3	9	-2.29219	-2.46713	-2.43325	-1.78187	-2.28554	-2.43502	-2.33338	-2.34341	4	-1.87889	6.81818	1	0
0	3	1	0	0	72	7	1	19	Fluoxetine	0	4	0	0	0	0	0	0		1	11	110	1100072	1	6			1	0	-34	1156	-2.29219	-2.26411	-2.43325	-2.76106	-2.28554	-2.43502	-2.33338	-2.34341	1	-2.41597	0	1	0
0	3	1	0	0	72	7	1	19	Fluoxetine	0	4	0	0	0	1	0	0		1	11	110	1100072	2	6			1	0	-34	1156	-2.21653	-2.26411	-2.43325	-2.76106	-2.28554	-2.43502	-2.33338	-2.34341	1	-2.41597	0	1	0
0	3	1	0	0	72	7	1	19	Fluoxetine	0	4	0	0	0	1	0	0		1	11	110	1100072	3	6			1	0	-34	1156	-2.21653	-2.26411	-2.43325	-2.76106	-2.28554	-2.43502	-2.33338	-2.34341	1	-2.41597	0	1	0
0	3	1	0	0	72	7	1	19	Fluoxetine	0	4	0	0	0	0	0	0		1	11	110	1100072	4	6			1	0	-34	1156	-2.29219	-2.26411	-2.43325	-2.76106	-2.28554	-2.43502	-2.33338	-2.34341	1	-2.41597	0	1	0
0	3	1	0	0	72	7	1	19	Fluoxetine	0	4	0	0	0	0	0	0		1	11	110	1100072	5	6			1	0	-34	1156	-2.29219	-2.26411	-2.43325	-2.76106	-2.28554	-2.43502	-2.33338	-2.34341	1	-2.41597	0	1	0
0	3	1	0	0	72	7	1	19	Fluoxetine	0	4	0	0	0	0	0	0		1	11	110	1100072	6	6			1	0	-34	1156	-2.29219	-2.26411	-2.43325	-2.76106	-2.28554	-2.43502	-2.33338	-2.34341	1	-2.41597	0	1	0
0	5	1	0	0	82	3	1	27	Loratadine	0	3	0	0	0	0	0	0		1	11	110	1100082	1	18			0	0	-26	676	-2.29219	-2.26411	-2.43325	-1.78187	-2.28554	-2.43502	-2.33338	-2.66203	1	-2.41597	0	1	0
0	5	1	0	0	82	3	1	27	Loratadine	0	3	0	0	0	0	0	0		1	11	110	1100082	2	18			0	0	-26	676	-2.29219	-2.26411	-2.43325	-1.78187	-2.28554	-2.43502	-2.33338	-2.66203	1	-2.41597	0	1	0
0	5	1	0	0	82	3	1	27	Loratadine	0	3	0	0	0	0	0	0		1	11	110	1100082	3	18			0	0	-26	676	-2.29219	-2.26411	-2.43325	-1.78187	-2.28554	-2.43502	-2.33338	-2.66203	1	-2.41597	0	1	0
0	5	1	0	0	82	3	1	27	Naproxen	0	10	0	0	0	0	0	0		1	11	110	1100082	4	18			0	0	-26	676	-2.29219	-2.26411	-2.43325	-1.78187	-2.28554	-2.43502	-2.33338	-2.66203	1	-2.41597	0	1	0
0	5	1	0	0	82	3	1	27	Naproxen	0	10	0	0	0	0	0	0		1	11	110	1100082	5	18			0	0	-26	676	-2.29219	-2.26411	-2.43325	-1.78187	-2.28554	-2.43502	-2.33338	-2.66203	1	-2.41597	0	1	0
0	5	1	0	0	82	3	1	27	Naproxen	0	10	0	0	0	0	0	0		1	11	110	1100082	6	18			0	0	-26	676	-2.29219	-2.26411	-2.43325	-1.78187	-2.28554	-2.43502	-2.33338	-2.66203	1	-2.41597	0	1	0
0	5	1	0	0	82	3	1	27	Pregabalin	0	4	0	0	0	0	0	0		1	11	110	1100082	7	18			1	0	-26	676	-2.29219	-2.26411	-2.43325	-2.76106	-2.28554	-2.43502	-2.33338	-2.66203	1	-2.41597	0	1	0
0	5	1	0	0	82	3	1	27	Pregabalin	0	4	0	0	0	0	0	0		1	11	110	1100082	8	18			1	0	-26	676	-2.29219	-2.26411	-2.43325	-2.76106	-2.28554	-2.43502	-2.33338	-2.66203	1	-2.41597	0	1	0
0	5	1	0	0	82	3	1	27	Pregabalin	0	4	0	0	0	0	0	0		1	11	110	1100082	9	18			1	0	-26	676	-2.29219	-2.26411	-2.43325	-2.76106	-2.28554	-2.43502	-2.33338	-2.66203	1	-2.41597	0	1	0
0	5	1	0	0	82	3	1	27	Pregabalin	0	4	0	0	2	0	0	0		1	11	110	1100082	10	18			1	0	-26	676	-2.29219	-2.04888	-2.43325	-2.76106	-2.28554	-2.43502	-2.33338	-2.66203	1	-2.41597	0	1	0
0	5	1	0	0	82	3	1	27	Pregabalin	0	4	0	0	2	0	0	0		1	11	110	1100082	11	18			1	0	-26	676	-2.29219	-2.04888	-2.43325	-2.76106	-2.28554	-2.43502	-2.33338	-2.66203	1	-2.41597	0	1	0
0	5	1	0	0	82	3	1	27	Pregabalin	0	4	0	0	2	0	0	0		1	11	110	1100082	12	18			1	0	-26	676	-2.29219	-2.04888	-2.43325	-2.76106	-2.28554	-2.43502	-2.33338	-2.66203	1	-2.41597	0	1	0
0	5	1	0	0	82	3	1	27	Naproxen	0	10	0	0	3	0	0	0		1	11	110	1100082	13	18			0	0	-26	676	-2.29219	-2.46713	-2.43325	-1.78187	-2.28554	-2.43502	-2.33338	-2.66203	1	-2.41597	0	1	0
0	5	1	0	0	82	3	1	27	Naproxen	0	10	0	0	3	0	0	0		1	11	110	1100082	14	18			0	0	-26	676	-2.29219	-2.46713	-2.43325	-1.78187	-2.28554	-2.43502	-2.33338	-2.66203	1	-2.41597	0	1	0
0	5	1	0	0	82	3	1	27	Naproxen	0	10	0	0	3	0	0	0		1	11	110	1100082	15	18			0	0	-26	676	-2.29219	-2.46713	-2.43325	-1.78187	-2.28554	-2.43502	-2.33338	-2.66203	1	-2.41597	0	1	0
0	5	1	0	0	82	3	1	27	Pregabalin	0	4	0	0	3	0	0	0		1	11	110	1100082	16	18			1	0	-26	676	-2.29219	-2.46713	-2.43325	-2.76106	-2.28554	-2.43502	-2.33338	-2.66203	1	-2.41597	0	1	0
0	5	1	0	0	82	3	1	27	Pregabalin	0	4	0	0	3	0	0	0		1	11	110	1100082	17	18			1	0	-26	676	-2.29219	-2.46713	-2.43325	-2.76106	-2.28554	-2.43502	-2.33338	-2.66203	1	-2.41597	0	1	0
0	5	1	0	0	82	3	1	27	Pregabalin	0	4	0	0	3	0	0	0		1	11	110	1100082	18	18			1	0	-26	676	-2.29219	-2.46713	-2.43325	-2.76106	-2.28554	-2.43502	-2.33338	-2.66203	1	-2.41597	0	1	0
0	5	1	0	0	83	10	1	22	Aripiprazole	0	4	0	0	0	0	0	0		1	11	110	1100083	1	9			1	0	-31	961	-2.29219	-2.26411	-2.43325	-2.76106	-2.28554	-2.43502	-2.33338	-2.66203	1	-2.41597	0	1	0
0	5	1	0	0	83	10	1	22	Aripiprazole	0	4	0	0	0	0	0	0		1	11	110	1100083	2	9			1	0	-31	961	-2.29219	-2.26411	-2.43325	-2.76106	-2.28554	-2.43502	-2.33338	-2.66203	1	-2.41597	0	1	0
0	5	1	0	0	83	10	1	22	Aripiprazole	0	4	0	0	0	0	0	0		1	11	110	1100083	3	9			1	0	-31	961	-2.29219	-2.26411	-2.43325	-2.76106	-2.28554	-2.43502	-2.33338	-2.66203	1	-2.41597	0	1	0
0	5	1	0	0	83	10	1	22	Aripiprazole	0	4	0	0	0	0	0	0		1	11	110	1100083	4	9			1	0	-31	961	-2.29219	-2.26411	-2.43325	-2.76106	-2.28554	-2.43502	-2.33338	-2.66203	1	-2.41597	0	1	0
0	5	1	0	0	83	10	1	22	Aripiprazole	0	4	0	0	0	0	0	0		1	11	110	1100083	5	9			1	0	-31	961	-2.29219	-2.26411	-2.43325	-2.76106	-2.28554	-2.43502	-2.33338	-2.66203	1	-2.41597	0	1	0
0	5	1	0	0	83	10	1	22	Aripiprazole	0	4	0	0	0	0	0	0		1	11	110	1100083	6	9			1	0	-31	961	-2.29219	-2.26411	-2.43325	-2.76106	-2.28554	-2.43502	-2.33338	-2.66203	1	-2.41597	0	1	0
0	5	1	0	0	83	10	1	22	Aripiprazole	0	4	0	0	0	0	0	0		1	11	110	1100083	7	9			1	0	-31	961	-2.29219	-2.26411	-2.43325	-2.76106	-2.28554	-2.43502	-2.33338	-2.66203	1	-2.41597	0	1	0
0	5	1	0	0	83	10	1	22	Aripiprazole	0	4	0	0	0	0	0	0		1	11	110	1100083	8	9			1	0	-31	961	-2.29219	-2.26411	-2.43325	-2.76106	-2.28554	-2.43502	-2.33338	-2.66203	1	-2.41597	0	1	0
0	5	1	0	0	83	10	1	22	Aripiprazole	0	4	0	0	0	0	0	0		1	11	110	1100083	9	9			1	0	-31	961	-2.29219	-2.26411	-2.43325	-2.76106	-2.28554	-2.43502	-2.33338	-2.66203	1	-2.41597	0	1	0
0	6	1	0	0	91	13	1	66	Levothyroxine	0	6	0	0	0	0	0	0		1	11	110	1100091	1	72			0	0	13	169	-2.29219	-2.26411	-2.43325	-1.78187	-2.28554	-2.43502	-2.33338	-2.37323	5	-1.79087	0	1	0
0	6	1	0	0	91	13	1	66	Levothyroxine	0	6	0	0	0	1	0	0		1	11	110	1100091	2	72			0	0	13	169	-2.21653	-2.26411	-2.43325	-1.78187	-2.28554	-2.43502	-2.33338	-2.37323	5	-1.79087	0	1	0
0	6	1	0	0	91	13	1	66	Levothyroxine	0	6	0	0	0	0	0	0		1	11	110	1100091	3	72			0	0	13	169	-2.29219	-2.26411	-2.43325	-1.78187	-2.28554	-2.43502	-2.33338	-2.37323	5	-1.79087	0	1	0
0	6	1	0	0	91	13	1	66	Levothyroxine	0	6	0	0	0	0	0	0		1	11	110	1100091	4	72			0	0	13	169	-2.29219	-2.26411	-2.43325	-1.78187	-2.28554	-2.43502	-2.33338	-2.37323	5	-1.79087	0	1	0
0	6	1	0	0	91	13	1	66	Levothyroxine	0	6	0	0	0	1	0	0		1	11	110	1100091	5	72			0	0	13	169	-2.21653	-2.26411	-2.43325	-1.78187	-2.28554	-2.43502	-2.33338	-2.37323	5	-1.79087	0	1	0
0	6	1	0	0	91	13	1	66	Levothyroxine	0	6	0	0	0	0	0	0		1	11	110	1100091	6	72			0	0	13	169	-2.29219	-2.26411	-2.43325	-1.78187	-2.28554	-2.43502	-2.33338	-2.37323	5	-1.79087	0	1	0
0	6	1	0	0	91	13	1	66	Levothyroxine	0	6	0	0	0	0	0	0		1	11	110	1100091	7	72			0	0	13	169	-2.29219	-2.26411	-2.43325	-1.78187	-2.28554	-2.43502	-2.33338	-2.37323	5	-1.79087	0	1	0
0	6	1	0	0	91	13	1	66	Levothyroxine	0	6	0	0	0	0	0	0		1	11	110	1100091	8	72			0	0	13	169	-2.29219	-2.26411	-2.43325	-1.78187	-2.28554	-2.43502	-2.33338	-2.37323	5	-1.79087	0	1	0
0	6	1	0	0	91	13	1	66	Levothyroxine	0	6	0	0	0	0	0	0		1	11	110	1100091	9	72			0	0	13	169	-2.29219	-2.26411	-2.43325	-1.78187	-2.28554	-2.43502	-2.33338	-2.37323	5	-1.79087	0	1	0
0	6	1	0	0	91	13	1	66	Levothyroxine	0	6	0	0	0	1	0	0		1	11	110	1100091	10	72			0	0	13	169	-2.21653	-2.26411	-2.43325	-1.78187	-2.28554	-2.43502	-2.33338	-2.37323	5	-1.79087	0	1	0
0	6	1	0	0	91	13	1	66	Levothyroxine	0	6	0	0	0	0	0	0		1	11	110	1100091	11	72			0	0	13	169	-2.29219	-2.26411	-2.43325	-1.78187	-2.28554	-2.43502	-2.33338	-2.37323	5	-1.79087	0	1	0
0	6	1	0	0	91	13	1	66	Levothyroxine	0	6	0	0	0	0	0	0		1	11	110	1100091	12	72			0	0	13	169	-2.29219	-2.26411	-2.43325	-1.78187	-2.28554	-2.43502	-2.33338	-2.37323	5	-1.79087	0	1	0
0	6	1	0	0	91	13	1	66	Levothyroxine	0	6	0	0	0	1	0	0		1	11	110	1100091	13	72			0	0	13	169	-2.21653	-2.26411	-2.43325	-1.78187	-2.28554	-2.43502	-2.33338	-2.37323	5	-1.79087	0	1	0
0	6	1	0	0	91	13	1	66	Trihexyphenidyl	0	4	0	0	0	0	0	0		1	11	110	1100091	14	72			1	0	13	169	-2.29219	-2.26411	-2.43325	-2.76106	-2.28554	-2.43502	-2.33338	-2.37323	5	-1.79087	0	1	0
0	6	1	0	0	91	13	1	66	Trihexyphenidyl	0	4	0	0	0	0	0	0		1	11	110	1100091	15	72			1	0	13	169	-2.29219	-2.26411	-2.43325	-2.76106	-2.28554	-2.43502	-2.33338	-2.37323	5	-1.79087	0	1	0
0	6	1	0	0	91	13	1	66	Trihexyphenidyl	0	4	0	0	0	0	0	0		1	11	110	1100091	16	72			1	0	13	169	-2.29219	-2.26411	-2.43325	-2.76106	-2.28554	-2.43502	-2.33338	-2.37323	5	-1.79087	0	1	0
0	6	1	0	0	91	13	1	66	Trihexyphenidyl	0	4	0	0	0	0	0	0		1	11	110	1100091	17	72			1	0	13	169	-2.29219	-2.26411	-2.43325	-2.76106	-2.28554	-2.43502	-2.33338	-2.37323	5	-1.79087	0	1	0
0	6	1	0	0	91	13	1	66	Trihexyphenidyl	0	4	0	0	0	0	0	0		1	11	110	1100091	18	72			1	0	13	169	-2.29219	-2.26411	-2.43325	-2.76106	-2.28554	-2.43502	-2.33338	-2.37323	5	-1.79087	0	1	0
0	6	1	0	0	91	13	1	66	Trihexyphenidyl	0	4	0	0	0	0	0	0		1	11	110	1100091	19	72			1	0	13	169	-2.29219	-2.26411	-2.43325	-2.76106	-2.28554	-2.43502	-2.33338	-2.37323	5	-1.79087	0	1	0
0	6	1	0	0	91	13	1	66	Trihexyphenidyl	0	4	0	0	0	0	0	0		1	11	110	1100091	20	72			1	0	13	169	-2.29219	-2.26411	-2.43325	-2.76106	-2.28554	-2.43502	-2.33338	-2.37323	5	-1.79087	0	1	0
0	6	1	0	0	91	13	1	66	Trihexyphenidyl	0	4	0	0	0	0	0	0		1	11	110	1100091	21	72			1	0	13	169	-2.29219	-2.26411	-2.43325	-2.76106	-2.28554	-2.43502	-2.33338	-2.37323	5	-1.79087	0	1	0
0	6	1	0	0	91	13	1	66	Trihexyphenidyl	0	4	0	0	0	0	1	1	2	1	11	110	1100091	22	72	2	0	1	0	13	169	-2.29219	-2.26411	-2.43325	-2.76106	-2.28554	-2.43502	-2.33338	-2.37323	5	-1.79087	1.38889	1	0
0	6	1	0	0	91	13	1	66	Trihexyphenidyl	0	4	0	0	0	1	0	1		1	11	110	1100091	23	72			1	0	13	169	-2.21653	-2.26411	-2.43325	-2.76106	-2.28554	-2.43502	-2.33338	-2.37323	5	-1.79087	1.38889	1	0
0	6	1	0	0	91	13	1	66	Trihexyphenidyl	0	4	0	0	0	1	0	1		1	11	110	1100091	24	72			1	0	13	169	-2.21653	-2.26411	-2.43325	-2.76106	-2.28554	-2.43502	-2.33338	-2.37323	5	-1.79087	1.38889	1	0
0	6	1	0	0	91	13	1	66	Trihexyphenidyl	0	4	0	0	0	1	0	1		1	11	110	1100091	25	72			1	0	13	169	-2.21653	-2.26411	-2.43325	-2.76106	-2.28554	-2.43502	-2.33338	-2.37323	5	-1.79087	1.38889	1	0
0	6	1	0	0	91	13	1	66	Trihexyphenidyl	0	4	0	0	0	1	0	1		1	11	110	1100091	26	72			1	0	13	169	-2.21653	-2.26411	-2.43325	-2.76106	-2.28554	-2.43502	-2.33338	-2.37323	5	-1.79087	1.38889	1	0
0	6	1	0	0	91	13	1	66	Trihexyphenidyl	0	4	0	0	1	0	0	1		1	11	110	1100091	27	72			1	0	13	169	-2.29219	-1.86409	-2.43325	-2.76106	-2.28554	-2.43502	-2.33338	-2.37323	5	-1.79087	1.38889	1	0
0	6	1	0	0	91	13	1	66	Trihexyphenidyl	0	4	0	0	1	0	0	1		1	11	110	1100091	28	72			1	0	13	169	-2.29219	-1.86409	-2.43325	-2.76106	-2.28554	-2.43502	-2.33338	-2.37323	5	-1.79087	1.38889	1	0
0	6	1	0	0	91	13	1	66	Trihexyphenidyl	0	4	0	0	1	1	0	1		1	11	110	1100091	29	72			1	0	13	169	-2.21653	-1.86409	-2.43325	-2.76106	-2.28554	-2.43502	-2.33338	-2.37323	5	-1.79087	1.38889	1	0
0	6	1	0	0	91	13	1	66	Trihexyphenidyl	0	4	0	0	1	1	1	2	2	1	11	110	1100091	30	72	2	0	1	0	13	169	-2.21653	-1.86409	-2.43325	-2.76106	-2.28554	-2.43502	-2.33338	-2.37323	5	-1.79087	2.77778	1	0
0	6	1	0	0	91	13	1	66	Trihexyphenidyl	0	4	0	0	1	0	0	2		1	11	110	1100091	31	72			1	0	13	169	-2.29219	-1.86409	-2.43325	-2.76106	-2.28554	-2.43502	-2.33338	-2.37323	5	-1.79087	2.77778	1	0
0	6	1	0	0	91	13	1	66	Trihexyphenidyl	0	4	0	0	1	0	0	2		1	11	110	1100091	32	72			1	0	13	169	-2.29219	-1.86409	-2.43325	-2.76106	-2.28554	-2.43502	-2.33338	-2.37323	5	-1.79087	2.77778	1	0
0	6	1	0	0	91	13	1	66	Trihexyphenidyl	0	4	0	0	1	0	0	2		1	11	110	1100091	33	72			1	0	13	169	-2.29219	-1.86409	-2.43325	-2.76106	-2.28554	-2.43502	-2.33338	-2.37323	5	-1.79087	2.77778	1	0
0	6	1	0	0	91	13	1	66	Trihexyphenidyl	0	4	0	0	1	0	0	2		1	11	110	1100091	34	72			1	0	13	169	-2.29219	-1.86409	-2.43325	-2.76106	-2.28554	-2.43502	-2.33338	-2.37323	5	-1.79087	2.77778	1	0
0	6	1	0	0	91	13	1	66	Trihexyphenidyl	0	4	0	0	1	1	0	2		1	11	110	1100091	35	72			1	0	13	169	-2.21653	-1.86409	-2.43325	-2.76106	-2.28554	-2.43502	-2.33338	-2.37323	5	-1.79087	2.77778	1	0
0	6	1	0	0	91	13	1	66	Trihexyphenidyl	0	4	0	0	1	0	1	3	2	1	11	110	1100091	36	72	2	0	1	0	13	169	-2.29219	-1.86409	-2.43325	-2.76106	-2.28554	-2.43502	-2.33338	-2.37323	5	-1.79087	4.16667	1	0
0	6	1	0	0	91	13	1	66	Trihexyphenidyl	0	4	0	0	1	0	0	3		1	11	110	1100091	37	72			1	0	13	169	-2.29219	-1.86409	-2.43325	-2.76106	-2.28554	-2.43502	-2.33338	-2.37323	5	-1.79087	4.16667	1	0
0	6	1	0	0	91	13	1	66	Trihexyphenidyl	0	4	0	0	1	0	1	4	2	1	11	110	1100091	38	72	2	0	1	0	13	169	-2.29219	-1.86409	-2.43325	-2.76106	-2.28554	-2.43502	-2.33338	-2.37323	5	-1.79087	5.55556	1	0
0	6	1	0	0	91	13	1	66	Trihexyphenidyl	0	4	0	0	1	1	0	4		1	11	110	1100091	39	72			1	0	13	169	-2.21653	-1.86409	-2.43325	-2.76106	-2.28554	-2.43502	-2.33338	-2.37323	5	-1.79087	5.55556	1	0
0	6	1	0	0	91	13	1	66	Lithium	0	4	6	0	3	1	0	4		1	11	110	1100091	40	72			1	0	13	169	-2.21653	-2.46713	-2.43325	-2.76106	-2.28554	-2.43502	-2.33338	-2.37323	5	-1.79087	5.55556	1	0
0	6	1	0	0	91	13	1	66	Lithium	0	4	6	0	3	1	0	4		1	11	110	1100091	41	72			1	0	13	169	-2.21653	-2.46713	-2.43325	-2.76106	-2.28554	-2.43502	-2.33338	-2.37323	5	-1.79087	5.55556	1	0
0	6	1	0	0	91	13	1	66	Lithium	0	4	6	0	3	0	0	4		1	11	110	1100091	42	72			1	0	13	169	-2.29219	-2.46713	-2.43325	-2.76106	-2.28554	-2.43502	-2.33338	-2.37323	5	-1.79087	5.55556	1	0
0	6	1	0	0	91	13	1	66	Lithium	0	4	6	0	3	0	0	4		1	11	110	1100091	43	72			1	0	13	169	-2.29219	-2.46713	-2.43325	-2.76106	-2.28554	-2.43502	-2.33338	-2.37323	5	-1.79087	5.55556	1	0
0	6	1	0	0	91	13	1	66	Lithium	0	4	6	0	3	0	0	4		1	11	110	1100091	44	72			1	0	13	169	-2.29219	-2.46713	-2.43325	-2.76106	-2.28554	-2.43502	-2.33338	-2.37323	5	-1.79087	5.55556	1	0
0	6	1	0	0	91	13	1	66	Lithium	0	4	6	0	3	0	0	4		1	11	110	1100091	45	72			1	0	13	169	-2.29219	-2.46713	-2.43325	-2.76106	-2.28554	-2.43502	-2.33338	-2.37323	5	-1.79087	5.55556	1	0
0	6	1	0	0	91	13	1	66	Lithium	0	4	6	0	3	0	0	4		1	11	110	1100091	46	72			1	0	13	169	-2.29219	-2.46713	-2.43325	-2.76106	-2.28554	-2.43502	-2.33338	-2.37323	5	-1.79087	5.55556	1	0
0	6	1	0	0	91	13	1	66	Lithium	0	4	6	0	3	0	0	4		1	11	110	1100091	47	72			1	0	13	169	-2.29219	-2.46713	-2.43325	-2.76106	-2.28554	-2.43502	-2.33338	-2.37323	5	-1.79087	5.55556	1	0
0	6	1	0	0	91	13	1	66	Lithium	0	4	6	0	3	0	0	4		1	11	110	1100091	48	72			1	0	13	169	-2.29219	-2.46713	-2.43325	-2.76106	-2.28554	-2.43502	-2.33338	-2.37323	5	-1.79087	5.55556	1	0
0	6	1	0	0	91	13	1	66	Lithium	0	4	6	0	3	0	0	4		1	11	110	1100091	49	72			1	0	13	169	-2.29219	-2.46713	-2.43325	-2.76106	-2.28554	-2.43502	-2.33338	-2.37323	5	-1.79087	5.55556	1	0
0	6	1	0	0	91	13	1	66	Lithium	0	4	6	0	3	1	0	4		1	11	110	1100091	50	72			1	0	13	169	-2.21653	-2.46713	-2.43325	-2.76106	-2.28554	-2.43502	-2.33338	-2.37323	5	-1.79087	5.55556	1	0
0	6	1	0	0	91	13	1	66	Lithium	0	4	6	0	3	1	0	4		1	11	110	1100091	51	72			1	0	13	169	-2.21653	-2.46713	-2.43325	-2.76106	-2.28554	-2.43502	-2.33338	-2.37323	5	-1.79087	5.55556	1	0
0	6	1	0	0	91	13	1	66	Lithium	0	4	6	0	3	0	0	4		1	11	110	1100091	52	72			1	0	13	169	-2.29219	-2.46713	-2.43325	-2.76106	-2.28554	-2.43502	-2.33338	-2.37323	5	-1.79087	5.55556	1	0
0	6	1	0	0	91	13	1	66	Quetiapine M/R	0	4	0	0	3	0	0	4		1	11	110	1100091	53	72			1	0	13	169	-2.29219	-2.46713	-2.43325	-2.76106	-2.28554	-2.43502	-2.33338	-2.37323	5	-1.79087	5.55556	1	0
0	6	1	0	0	91	13	1	66	Quetiapine M/R	0	4	0	0	3	0	0	4		1	11	110	1100091	54	72			1	0	13	169	-2.29219	-2.46713	-2.43325	-2.76106	-2.28554	-2.43502	-2.33338	-2.37323	5	-1.79087	5.55556	1	0
0	6	1	0	0	91	13	1	66	Quetiapine M/R	0	4	0	0	3	0	0	4		1	11	110	1100091	55	72			1	0	13	169	-2.29219	-2.46713	-2.43325	-2.76106	-2.28554	-2.43502	-2.33338	-2.37323	5	-1.79087	5.55556	1	0
0	6	1	0	0	91	13	1	66	Quetiapine M/R	0	4	0	0	3	1	0	4		1	11	110	1100091	56	72			1	0	13	169	-2.21653	-2.46713	-2.43325	-2.76106	-2.28554	-2.43502	-2.33338	-2.37323	5	-1.79087	5.55556	1	0
0	6	1	0	0	91	13	1	66	Quetiapine M/R	0	4	0	0	3	0	0	4		1	11	110	1100091	57	72			1	0	13	169	-2.29219	-2.46713	-2.43325	-2.76106	-2.28554	-2.43502	-2.33338	-2.37323	5	-1.79087	5.55556	1	0
0	6	1	0	0	91	13	1	66	Quetiapine M/R	0	4	0	0	3	0	0	4		1	11	110	1100091	58	72			1	0	13	169	-2.29219	-2.46713	-2.43325	-2.76106	-2.28554	-2.43502	-2.33338	-2.37323	5	-1.79087	5.55556	1	0
0	6	1	0	0	91	13	1	66	Quetiapine M/R	0	4	0	0	3	1	0	4		1	11	110	1100091	59	72			1	0	13	169	-2.21653	-2.46713	-2.43325	-2.76106	-2.28554	-2.43502	-2.33338	-2.37323	5	-1.79087	5.55556	1	0
0	6	1	0	0	91	13	1	66	Trihexyphenidyl	0	4	0	0	3	0	0	4		1	11	110	1100091	60	72			1	0	13	169	-2.29219	-2.46713	-2.43325	-2.76106	-2.28554	-2.43502	-2.33338	-2.37323	5	-1.79087	5.55556	1	0
0	6	1	0	0	91	13	1	66	Trihexyphenidyl	0	4	0	0	3	0	0	4		1	11	110	1100091	61	72			1	0	13	169	-2.29219	-2.46713	-2.43325	-2.76106	-2.28554	-2.43502	-2.33338	-2.37323	5	-1.79087	5.55556	1	0
0	6	1	0	0	91	13	1	66	Trihexyphenidyl	0	4	0	0	3	1	0	4		1	11	110	1100091	62	72			1	0	13	169	-2.21653	-2.46713	-2.43325	-2.76106	-2.28554	-2.43502	-2.33338	-2.37323	5	-1.79087	5.55556	1	0
0	6	1	0	0	91	13	1	66	Trihexyphenidyl	0	4	0	0	3	1	0	4		1	11	110	1100091	63	72			1	0	13	169	-2.21653	-2.46713	-2.43325	-2.76106	-2.28554	-2.43502	-2.33338	-2.37323	5	-1.79087	5.55556	1	0
0	6	1	0	0	91	13	1	66	Trihexyphenidyl	0	4	0	0	3	0	0	4		1	11	110	1100091	64	72			1	0	13	169	-2.29219	-2.46713	-2.43325	-2.76106	-2.28554	-2.43502	-2.33338	-2.37323	5	-1.79087	5.55556	1	0
0	6	1	0	0	91	13	1	66	Trihexyphenidyl	0	4	0	0	3	0	0	4		1	11	110	1100091	65	72			1	0	13	169	-2.29219	-2.46713	-2.43325	-2.76106	-2.28554	-2.43502	-2.33338	-2.37323	5	-1.79087	5.55556	1	0
0	6	1	0	0	91	13	1	66	Trihexyphenidyl	0	4	0	0	3	1	0	4		1	11	110	1100091	66	72			1	0	13	169	-2.21653	-2.46713	-2.43325	-2.76106	-2.28554	-2.43502	-2.33338	-2.37323	5	-1.79087	5.55556	1	0
0	6	1	0	0	91	13	1	66	Trihexyphenidyl	0	4	0	0	3	0	0	4		1	11	110	1100091	67	72			1	0	13	169	-2.29219	-2.46713	-2.43325	-2.76106	-2.28554	-2.43502	-2.33338	-2.37323	5	-1.79087	5.55556	1	0
0	6	1	0	0	91	13	1	66	Trihexyphenidyl	0	4	0	0	3	1	0	4		1	11	110	1100091	68	72			1	0	13	169	-2.21653	-2.46713	-2.43325	-2.76106	-2.28554	-2.43502	-2.33338	-2.37323	5	-1.79087	5.55556	1	0
0	6	1	0	0	91	13	1	66	Trihexyphenidyl	0	4	0	0	3	0	0	4		1	11	110	1100091	69	72			1	0	13	169	-2.29219	-2.46713	-2.43325	-2.76106	-2.28554	-2.43502	-2.33338	-2.37323	5	-1.79087	5.55556	1	0
0	6	1	0	0	91	13	1	66	Trihexyphenidyl	0	4	0	0	3	0	0	4		1	11	110	1100091	70	72			1	0	13	169	-2.29219	-2.46713	-2.43325	-2.76106	-2.28554	-2.43502	-2.33338	-2.37323	5	-1.79087	5.55556	1	0
0	6	1	0	0	91	13	1	66	Trihexyphenidyl	0	4	0	0	3	0	0	4		1	11	110	1100091	71	72			1	0	13	169	-2.29219	-2.46713	-2.43325	-2.76106	-2.28554	-2.43502	-2.33338	-2.37323	5	-1.79087	5.55556	1	0
0	6	1	0	0	91	13	1	66	Trihexyphenidyl	0	4	0	0	3	0	0	4		1	11	110	1100091	72	72			1	0	13	169	-2.29219	-2.46713	-2.43325	-2.76106	-2.28554	-2.43502	-2.33338	-2.37323	5	-1.79087	5.55556	1	0
0	6	1	0	0	92	6	1	37	Methadone	0	4	6	0	0	1	0	0		1	11	110	1100092	1	35			1	0	-16	256	-2.21653	-2.26411	-2.43325	-2.76106	-2.28554	-2.43502	-2.33338	-2.37323	2	-2.66593	0	1	0
0	6	1	0	0	92	6	1	37	Methadone	0	4	6	0	0	0	0	0		1	11	110	1100092	2	35			1	0	-16	256	-2.29219	-2.26411	-2.43325	-2.76106	-2.28554	-2.43502	-2.33338	-2.37323	2	-2.66593	0	1	0
0	6	1	0	0	92	6	1	37	Methadone	0	4	6	0	0	0	0	0		1	11	110	1100092	3	35			1	0	-16	256	-2.29219	-2.26411	-2.43325	-2.76106	-2.28554	-2.43502	-2.33338	-2.37323	2	-2.66593	0	1	0
0	6	1	0	0	92	6	1	37	Methadone	0	4	6	0	0	0	0	0		1	11	110	1100092	4	35			1	0	-16	256	-2.29219	-2.26411	-2.43325	-2.76106	-2.28554	-2.43502	-2.33338	-2.37323	2	-2.66593	0	1	0
0	6	1	0	0	92	6	1	37	Methadone	0	4	6	0	0	0	0	0		1	11	110	1100092	5	35			1	0	-16	256	-2.29219	-2.26411	-2.43325	-2.76106	-2.28554	-2.43502	-2.33338	-2.37323	2	-2.66593	0	1	0
0	6	1	0	0	92	6	1	37	Methadone	0	4	6	0	0	1	0	0		1	11	110	1100092	6	35			1	0	-16	256	-2.21653	-2.26411	-2.43325	-2.76106	-2.28554	-2.43502	-2.33338	-2.37323	2	-2.66593	0	1	0
0	6	1	0	0	92	6	1	37	Methadone	0	4	6	0	0	0	0	0		1	11	110	1100092	7	35			1	0	-16	256	-2.29219	-2.26411	-2.43325	-2.76106	-2.28554	-2.43502	-2.33338	-2.37323	2	-2.66593	0	1	0
0	6	1	0	0	92	6	1	37	Modafinil	0	4	0	0	0	1	0	0		1	11	110	1100092	8	35			1	0	-16	256	-2.21653	-2.26411	-2.43325	-2.76106	-2.28554	-2.43502	-2.33338	-2.37323	2	-2.66593	0	1	0
0	6	1	0	0	92	6	1	37	Modafinil	0	4	0	0	0	0	0	0		1	11	110	1100092	9	35			1	0	-16	256	-2.29219	-2.26411	-2.43325	-2.76106	-2.28554	-2.43502	-2.33338	-2.37323	2	-2.66593	0	1	0
0	6	1	0	0	92	6	1	37	Modafinil	0	4	0	0	0	0	0	0		1	11	110	1100092	10	35			1	0	-16	256	-2.29219	-2.26411	-2.43325	-2.76106	-2.28554	-2.43502	-2.33338	-2.37323	2	-2.66593	0	1	0
0	6	1	0	0	92	6	1	37	Modafinil	0	4	0	0	0	1	0	0		1	11	110	1100092	11	35			1	0	-16	256	-2.21653	-2.26411	-2.43325	-2.76106	-2.28554	-2.43502	-2.33338	-2.37323	2	-2.66593	0	1	0
0	6	1	0	0	92	6	1	37	Modafinil	0	4	0	0	0	0	0	0		1	11	110	1100092	12	35			1	0	-16	256	-2.29219	-2.26411	-2.43325	-2.76106	-2.28554	-2.43502	-2.33338	-2.37323	2	-2.66593	0	1	0
0	6	1	0	0	92	6	1	37	Modafinil	0	4	0	0	0	0	0	0		1	11	110	1100092	13	35			1	0	-16	256	-2.29219	-2.26411	-2.43325	-2.76106	-2.28554	-2.43502	-2.33338	-2.37323	2	-2.66593	0	1	0
0	6	1	0	0	92	6	1	37	Modafinil	0	4	0	0	0	0	1	1	1	1	11	110	1100092	14	35	1	1	1	0	-16	256	-2.29219	-2.26411	-2.43325	-2.76106	-2.28554	-2.43502	-2.33338	-2.37323	2	-2.66593	2.85714	1	1
0	6	1	0	0	92	6	1	37	Pregabalin	0	4	0	0	0	0	0	1		1	11	110	1100092	15	35			1	0	-16	256	-2.29219	-2.26411	-2.43325	-2.76106	-2.28554	-2.43502	-2.33338	-2.37323	2	-2.66593	2.85714	1	0
0	6	1	0	0	92	6	1	37	Pregabalin	0	4	0	0	0	1	0	1		1	11	110	1100092	16	35			1	0	-16	256	-2.21653	-2.26411	-2.43325	-2.76106	-2.28554	-2.43502	-2.33338	-2.37323	2	-2.66593	2.85714	1	0
0	6	1	0	0	92	6	1	37	Pregabalin	0	4	0	0	0	0	0	1		1	11	110	1100092	17	35			1	0	-16	256	-2.29219	-2.26411	-2.43325	-2.76106	-2.28554	-2.43502	-2.33338	-2.37323	2	-2.66593	2.85714	1	0
0	6	1	0	0	92	6	1	37	Pregabalin	0	4	0	0	0	1	0	1		1	11	110	1100092	18	35			1	0	-16	256	-2.21653	-2.26411	-2.43325	-2.76106	-2.28554	-2.43502	-2.33338	-2.37323	2	-2.66593	2.85714	1	0
0	6	1	0	0	92	6	1	37	Pregabalin	0	4	0	0	0	0	0	1		1	11	110	1100092	19	35			1	0	-16	256	-2.29219	-2.26411	-2.43325	-2.76106	-2.28554	-2.43502	-2.33338	-2.37323	2	-2.66593	2.85714	1	0
0	6	1	0	0	92	6	1	37	Pregabalin	0	4	0	0	0	0	0	1		1	11	110	1100092	20	35			1	0	-16	256	-2.29219	-2.26411	-2.43325	-2.76106	-2.28554	-2.43502	-2.33338	-2.37323	2	-2.66593	2.85714	1	0
0	6	1	0	0	92	6	1	37	Pregabalin	0	4	0	0	0	0	0	1		1	11	110	1100092	21	35			1	0	-16	256	-2.29219	-2.26411	-2.43325	-2.76106	-2.28554	-2.43502	-2.33338	-2.37323	2	-2.66593	2.85714	1	0
0	6	1	0	0	92	6	1	37	Venlafaxine XL	0	4	0	0	0	0	0	1		1	11	110	1100092	22	35			1	0	-16	256	-2.29219	-2.26411	-2.43325	-2.76106	-2.28554	-2.43502	-2.33338	-2.37323	2	-2.66593	2.85714	1	0
0	6	1	0	0	92	6	1	37	Venlafaxine XL	0	4	0	0	0	0	0	1		1	11	110	1100092	23	35			1	0	-16	256	-2.29219	-2.26411	-2.43325	-2.76106	-2.28554	-2.43502	-2.33338	-2.37323	2	-2.66593	2.85714	1	0
0	6	1	0	0	92	6	1	37	Pregabalin	0	4	0	0	3	0	0	1		1	11	110	1100092	24	35			1	0	-16	256	-2.29219	-2.46713	-2.43325	-2.76106	-2.28554	-2.43502	-2.33338	-2.37323	2	-2.66593	2.85714	1	0
0	6	1	0	0	92	6	1	37	Pregabalin	0	4	0	0	3	0	0	1		1	11	110	1100092	25	35			1	0	-16	256	-2.29219	-2.46713	-2.43325	-2.76106	-2.28554	-2.43502	-2.33338	-2.37323	2	-2.66593	2.85714	1	0
0	6	1	0	0	92	6	1	37	Pregabalin	0	4	0	0	3	0	0	1		1	11	110	1100092	26	35			1	0	-16	256	-2.29219	-2.46713	-2.43325	-2.76106	-2.28554	-2.43502	-2.33338	-2.37323	2	-2.66593	2.85714	1	0
0	6	1	0	0	92	6	1	37	Pregabalin	0	4	0	0	3	1	0	1		1	11	110	1100092	27	35			1	0	-16	256	-2.21653	-2.46713	-2.43325	-2.76106	-2.28554	-2.43502	-2.33338	-2.37323	2	-2.66593	2.85714	1	0
0	6	1	0	0	92	6	1	37	Pregabalin	0	4	0	0	3	0	0	1		1	11	110	1100092	28	35			1	0	-16	256	-2.29219	-2.46713	-2.43325	-2.76106	-2.28554	-2.43502	-2.33338	-2.37323	2	-2.66593	2.85714	1	0
0	6	1	0	0	92	6	1	37	Pregabalin	0	4	0	0	3	1	0	1		1	11	110	1100092	29	35			1	0	-16	256	-2.21653	-2.46713	-2.43325	-2.76106	-2.28554	-2.43502	-2.33338	-2.37323	2	-2.66593	2.85714	1	0
0	6	1	0	0	92	6	1	37	Quetiapine	0	4	0	0	3	1	0	1		1	11	110	1100092	30	35			1	0	-16	256	-2.21653	-2.46713	-2.43325	-2.76106	-2.28554	-2.43502	-2.33338	-2.37323	2	-2.66593	2.85714	1	0
0	6	1	0	0	92	6	1	37	Quetiapine	0	4	0	0	3	0	0	1		1	11	110	1100092	31	35			1	0	-16	256	-2.29219	-2.46713	-2.43325	-2.76106	-2.28554	-2.43502	-2.33338	-2.37323	2	-2.66593	2.85714	1	0
0	6	1	0	0	92	6	1	37	Quetiapine	0	4	0	0	3	0	0	1		1	11	110	1100092	32	35			1	0	-16	256	-2.29219	-2.46713	-2.43325	-2.76106	-2.28554	-2.43502	-2.33338	-2.37323	2	-2.66593	2.85714	1	0
0	6	1	0	0	92	6	1	37	Quetiapine	0	4	0	0	3	0	0	1		1	11	110	1100092	33	35			1	0	-16	256	-2.29219	-2.46713	-2.43325	-2.76106	-2.28554	-2.43502	-2.33338	-2.37323	2	-2.66593	2.85714	1	0
0	6	1	0	0	92	6	1	37	Quetiapine	0	4	0	0	3	1	0	1		1	11	110	1100092	34	35			1	0	-16	256	-2.21653	-2.46713	-2.43325	-2.76106	-2.28554	-2.43502	-2.33338	-2.37323	2	-2.66593	2.85714	1	0
0	6	1	0	0	92	6	1	37	Quetiapine	0	4	0	0	3	0	0	1		1	11	110	1100092	35	35			1	0	-16	256	-2.29219	-2.46713	-2.43325	-2.76106	-2.28554	-2.43502	-2.33338	-2.37323	2	-2.66593	2.85714	1	0
0	6	1	0	0	93	6	1	60	Acamprosate	0	4	0	0	0	0	0	0		1	11	110	1100093	1	76			1	0	7	49	-2.29219	-2.26411	-2.43325	-2.76106	-2.28554	-2.43502	-2.33338	-2.37323	4	-1.87889	0	1	0
0	6	1	0	0	93	6	1	60	Acamprosate	0	4	0	0	0	0	0	0		1	11	110	1100093	2	76			1	0	7	49	-2.29219	-2.26411	-2.43325	-2.76106	-2.28554	-2.43502	-2.33338	-2.37323	4	-1.87889	0	1	0
0	6	1	0	0	93	6	1	60	Acamprosate	0	4	0	0	0	1	0	0		1	11	110	1100093	3	76			1	0	7	49	-2.21653	-2.26411	-2.43325	-2.76106	-2.28554	-2.43502	-2.33338	-2.37323	4	-1.87889	0	1	0
0	6	1	0	0	93	6	1	60	Acamprosate	0	4	0	0	0	0	0	0		1	11	110	1100093	4	76			1	0	7	49	-2.29219	-2.26411	-2.43325	-2.76106	-2.28554	-2.43502	-2.33338	-2.37323	4	-1.87889	0	1	0
0	6	1	0	0	93	6	1	60	Acamprosate	0	4	0	0	0	1	1	1	2	1	11	110	1100093	5	76	2	0	1	0	7	49	-2.21653	-2.26411	-2.43325	-2.76106	-2.28554	-2.43502	-2.33338	-2.37323	4	-1.87889	1.31579	1	0
0	6	1	0	0	93	6	1	60	Acamprosate	0	4	0	0	0	0	0	1		1	11	110	1100093	6	76			1	0	7	49	-2.29219	-2.26411	-2.43325	-2.76106	-2.28554	-2.43502	-2.33338	-2.37323	4	-1.87889	1.31579	1	0
0	6	1	0	0	93	6	1	60	Omeprazole	0	1	0	0	0	0	0	1		1	11	110	1100093	7	76			0	0	7	49	-2.29219	-2.26411	-2.43325	-1.78187	-2.28554	-2.43502	-2.33338	-2.37323	4	-1.87889	1.31579	1	0
0	6	1	0	0	93	6	1	60	Omeprazole	0	1	0	0	0	0	0	1		1	11	110	1100093	8	76			0	0	7	49	-2.29219	-2.26411	-2.43325	-1.78187	-2.28554	-2.43502	-2.33338	-2.37323	4	-1.87889	1.31579	1	0
0	6	1	0	0	93	6	1	60	Omeprazole	0	1	0	0	0	0	0	1		1	11	110	1100093	9	76			0	0	7	49	-2.29219	-2.26411	-2.43325	-1.78187	-2.28554	-2.43502	-2.33338	-2.37323	4	-1.87889	1.31579	1	0
0	6	1	0	0	93	6	1	60	Quetiapine	0	4	0	0	0	0	0	1		1	11	110	1100093	10	76			1	0	7	49	-2.29219	-2.26411	-2.43325	-2.76106	-2.28554	-2.43502	-2.33338	-2.37323	4	-1.87889	1.31579	1	0
0	6	1	0	0	93	6	1	60	Quetiapine	0	4	0	0	0	1	1	2	2	1	11	110	1100093	11	76	2	0	1	0	7	49	-2.21653	-2.26411	-2.43325	-2.76106	-2.28554	-2.43502	-2.33338	-2.37323	4	-1.87889	2.63158	1	0
0	6	1	0	0	93	6	1	60	Quetiapine	0	4	0	0	0	0	0	2		1	11	110	1100093	12	76			1	0	7	49	-2.29219	-2.26411	-2.43325	-2.76106	-2.28554	-2.43502	-2.33338	-2.37323	4	-1.87889	2.63158	1	0
0	6	1	0	0	93	6	1	60	Quetiapine	0	4	0	0	0	1	0	2		1	11	110	1100093	13	76			1	0	7	49	-2.21653	-2.26411	-2.43325	-2.76106	-2.28554	-2.43502	-2.33338	-2.37323	4	-1.87889	2.63158	1	0
0	6	1	0	0	93	6	1	60	Quetiapine	0	4	0	0	0	0	0	2		1	11	110	1100093	14	76			1	0	7	49	-2.29219	-2.26411	-2.43325	-2.76106	-2.28554	-2.43502	-2.33338	-2.37323	4	-1.87889	2.63158	1	0
0	6	1	0	0	93	6	1	60	Quetiapine	0	4	0	0	0	0	0	2		1	11	110	1100093	15	76			1	0	7	49	-2.29219	-2.26411	-2.43325	-2.76106	-2.28554	-2.43502	-2.33338	-2.37323	4	-1.87889	2.63158	1	0
0	6	1	0	0	93	6	1	60	Sertraline	0	4	0	0	0	1	1	3	2	1	11	110	1100093	16	76	2	0	1	0	7	49	-2.21653	-2.26411	-2.43325	-2.76106	-2.28554	-2.43502	-2.33338	-2.37323	4	-1.87889	3.94737	1	0
0	6	1	0	0	93	6	1	60	Sertraline	0	4	0	0	0	1	0	3		1	11	110	1100093	17	76			1	0	7	49	-2.21653	-2.26411	-2.43325	-2.76106	-2.28554	-2.43502	-2.33338	-2.37323	4	-1.87889	3.94737	1	0
0	6	1	0	0	93	6	1	60	Sertraline	0	4	0	0	0	0	0	3		1	11	110	1100093	18	76			1	0	7	49	-2.29219	-2.26411	-2.43325	-2.76106	-2.28554	-2.43502	-2.33338	-2.37323	4	-1.87889	3.94737	1	0
0	6	1	0	0	93	6	1	60	Sertraline	0	4	0	0	0	0	0	3		1	11	110	1100093	19	76			1	0	7	49	-2.29219	-2.26411	-2.43325	-2.76106	-2.28554	-2.43502	-2.33338	-2.37323	4	-1.87889	3.94737	1	0
0	6	1	0	0	93	6	1	60	Sertraline	0	4	0	0	0	0	0	3		1	11	110	1100093	20	76			1	0	7	49	-2.29219	-2.26411	-2.43325	-2.76106	-2.28554	-2.43502	-2.33338	-2.37323	4	-1.87889	3.94737	1	0
0	6	1	0	0	93	6	1	60	Sertraline	0	4	0	0	0	0	0	3		1	11	110	1100093	21	76			1	0	7	49	-2.29219	-2.26411	-2.43325	-2.76106	-2.28554	-2.43502	-2.33338	-2.37323	4	-1.87889	3.94737	1	0
0	6	1	0	0	93	6	1	60	Thiamine	0	9	0	0	0	0	0	3		1	11	110	1100093	22	76			0	0	7	49	-2.29219	-2.26411	-2.43325	-1.78187	-2.28554	-2.43502	-2.33338	-2.37323	4	-1.87889	3.94737	1	0
0	6	1	0	0	93	6	1	60	Thiamine	0	9	0	0	0	0	0	3		1	11	110	1100093	23	76			0	0	7	49	-2.29219	-2.26411	-2.43325	-1.78187	-2.28554	-2.43502	-2.33338	-2.37323	4	-1.87889	3.94737	1	0
0	6	1	0	0	93	6	1	60	Thiamine	0	9	0	0	0	0	0	3		1	11	110	1100093	24	76			0	0	7	49	-2.29219	-2.26411	-2.43325	-1.78187	-2.28554	-2.43502	-2.33338	-2.37323	4	-1.87889	3.94737	1	0
0	6	1	0	0	93	6	1	60	Vit B Co Forte	0	9	0	0	0	0	0	3		1	11	110	1100093	25	76			0	0	7	49	-2.29219	-2.26411	-2.43325	-1.78187	-2.28554	-2.43502	-2.33338	-2.37323	4	-1.87889	3.94737	1	0
0	6	1	0	0	93	6	1	60	Vit B Co Forte	0	9	0	0	0	1	1	4	2	1	11	110	1100093	26	76	2	0	0	0	7	49	-2.21653	-2.26411	-2.43325	-1.78187	-2.28554	-2.43502	-2.33338	-2.37323	4	-1.87889	5.26316	1	0
0	6	1	0	0	93	6	1	60	Vit B Co Forte	0	9	0	0	0	1	0	4		1	11	110	1100093	27	76			0	0	7	49	-2.21653	-2.26411	-2.43325	-1.78187	-2.28554	-2.43502	-2.33338	-2.37323	4	-1.87889	5.26316	1	0
0	6	1	0	0	93	6	1	60	Vit B Co Forte	0	9	0	0	0	0	0	4		1	11	110	1100093	28	76			0	0	7	49	-2.29219	-2.26411	-2.43325	-1.78187	-2.28554	-2.43502	-2.33338	-2.37323	4	-1.87889	5.26316	1	0
0	6	1	0	0	93	6	1	60	Vit B Co Forte	0	9	0	0	0	0	0	4		1	11	110	1100093	29	76			0	0	7	49	-2.29219	-2.26411	-2.43325	-1.78187	-2.28554	-2.43502	-2.33338	-2.37323	4	-1.87889	5.26316	1	0
0	6	1	0	0	93	6	1	60	Vit B Co Forte	0	9	0	0	0	0	0	4		1	11	110	1100093	30	76			0	0	7	49	-2.29219	-2.26411	-2.43325	-1.78187	-2.28554	-2.43502	-2.33338	-2.37323	4	-1.87889	5.26316	1	0
0	6	1	0	0	93	6	1	60	Acamprosate	0	4	0	0	1	1	1	5	2	1	11	110	1100093	31	76	2	0	1	0	7	49	-2.21653	-1.86409	-2.43325	-2.76106	-2.28554	-2.43502	-2.33338	-2.37323	4	-1.87889	6.57895	1	0
0	6	1	0	0	93	6	1	60	Acamprosate	0	4	0	0	1	0	0	5		1	11	110	1100093	32	76			1	0	7	49	-2.29219	-1.86409	-2.43325	-2.76106	-2.28554	-2.43502	-2.33338	-2.37323	4	-1.87889	6.57895	1	0
0	6	1	0	0	93	6	1	60	Acamprosate	0	4	0	0	1	0	0	5		1	11	110	1100093	33	76			1	0	7	49	-2.29219	-1.86409	-2.43325	-2.76106	-2.28554	-2.43502	-2.33338	-2.37323	4	-1.87889	6.57895	1	0
0	6	1	0	0	93	6	1	60	Acamprosate	0	4	0	0	1	0	0	5		1	11	110	1100093	34	76			1	0	7	49	-2.29219	-1.86409	-2.43325	-2.76106	-2.28554	-2.43502	-2.33338	-2.37323	4	-1.87889	6.57895	1	0
0	6	1	0	0	93	6	1	60	Acamprosate	0	4	0	0	1	0	0	5		1	11	110	1100093	35	76			1	0	7	49	-2.29219	-1.86409	-2.43325	-2.76106	-2.28554	-2.43502	-2.33338	-2.37323	4	-1.87889	6.57895	1	0
0	6	1	0	0	93	6	1	60	Acamprosate	0	4	0	0	1	1	1	6	2	1	11	110	1100093	36	76	2	0	1	0	7	49	-2.21653	-1.86409	-2.43325	-2.76106	-2.28554	-2.43502	-2.33338	-2.37323	4	-1.87889	7.89474	1	0
0	6	1	0	0	93	6	1	60	Thiamine	0	9	0	0	1	0	0	6		1	11	110	1100093	37	76			0	0	7	49	-2.29219	-1.86409	-2.43325	-1.78187	-2.28554	-2.43502	-2.33338	-2.37323	4	-1.87889	7.89474	1	0
0	6	1	0	0	93	6	1	60	Thiamine	0	9	0	0	1	0	0	6		1	11	110	1100093	38	76			0	0	7	49	-2.29219	-1.86409	-2.43325	-1.78187	-2.28554	-2.43502	-2.33338	-2.37323	4	-1.87889	7.89474	1	0
0	6	1	0	0	93	6	1	60	Thiamine	0	9	0	0	1	0	0	6		1	11	110	1100093	39	76			0	0	7	49	-2.29219	-1.86409	-2.43325	-1.78187	-2.28554	-2.43502	-2.33338	-2.37323	4	-1.87889	7.89474	1	0
0	6	1	0	0	93	6	1	60	Vit B Co Forte	0	9	0	0	1	1	1	7	2	1	11	110	1100093	40	76	2	0	0	0	7	49	-2.21653	-1.86409	-2.43325	-1.78187	-2.28554	-2.43502	-2.33338	-2.37323	4	-1.87889	9.21053	1	0
0	6	1	0	0	93	6	1	60	Vit B Co Forte	0	9	0	0	1	0	0	7		1	11	110	1100093	41	76			0	0	7	49	-2.29219	-1.86409	-2.43325	-1.78187	-2.28554	-2.43502	-2.33338	-2.37323	4	-1.87889	9.21053	1	0
0	6	1	0	0	93	6	1	60	Vit B Co Forte	0	9	0	0	1	1	1	8	2	1	11	110	1100093	42	76	2	0	0	0	7	49	-2.21653	-1.86409	-2.43325	-1.78187	-2.28554	-2.43502	-2.33338	-2.37323	4	-1.87889	10.5263	1	0
0	6	1	0	0	93	6	1	60	Vit B Co Forte	0	9	0	0	1	0	0	8		1	11	110	1100093	43	76			0	0	7	49	-2.29219	-1.86409	-2.43325	-1.78187	-2.28554	-2.43502	-2.33338	-2.37323	4	-1.87889	10.5263	1	0
0	6	1	0	0	93	6	1	60	Vit B Co Forte	0	9	0	0	1	0	0	8		1	11	110	1100093	44	76			0	0	7	49	-2.29219	-1.86409	-2.43325	-1.78187	-2.28554	-2.43502	-2.33338	-2.37323	4	-1.87889	10.5263	1	0
0	6	1	0	0	93	6	1	60	Vit B Co Forte	0	9	0	0	1	0	0	8		1	11	110	1100093	45	76			0	0	7	49	-2.29219	-1.86409	-2.43325	-1.78187	-2.28554	-2.43502	-2.33338	-2.37323	4	-1.87889	10.5263	1	0
0	6	1	0	0	93	6	1	60	Thiamine	0	9	0	0	2	0	1	9	1	1	11	110	1100093	46	76	1	1	0	0	7	49	-2.29219	-2.04888	-2.43325	-1.78187	-2.28554	-2.43502	-2.33338	-2.37323	4	-1.87889	11.8421	1	1
0	6	1	0	0	93	6	1	60	Thiamine	0	9	0	0	2	0	1	10	2	1	11	110	1100093	47	76	2	0	0	0	7	49	-2.29219	-2.04888	-2.43325	-1.78187	-2.28554	-2.43502	-2.33338	-2.37323	4	-1.87889	13.1579	1	0
0	6	1	0	0	93	6	1	60	Acamprosate	0	4	0	0	3	0	0	10		1	11	110	1100093	48	76			1	0	7	49	-2.29219	-2.46713	-2.43325	-2.76106	-2.28554	-2.43502	-2.33338	-2.37323	4	-1.87889	13.1579	1	0
0	6	1	0	0	93	6	1	60	Acamprosate	0	4	0	0	3	1	1	11	2	1	11	110	1100093	49	76	2	0	1	0	7	49	-2.21653	-2.46713	-2.43325	-2.76106	-2.28554	-2.43502	-2.33338	-2.37323	4	-1.87889	14.4737	1	0
0	6	1	0	0	93	6	1	60	Acamprosate	0	4	0	0	3	0	0	11		1	11	110	1100093	50	76			1	0	7	49	-2.29219	-2.46713	-2.43325	-2.76106	-2.28554	-2.43502	-2.33338	-2.37323	4	-1.87889	14.4737	1	0
0	6	1	0	0	93	6	1	60	Acamprosate	0	4	0	0	3	0	0	11		1	11	110	1100093	51	76			1	0	7	49	-2.29219	-2.46713	-2.43325	-2.76106	-2.28554	-2.43502	-2.33338	-2.37323	4	-1.87889	14.4737	1	0
0	6	1	0	0	93	6	1	60	Acamprosate	0	4	0	0	3	0	0	11		1	11	110	1100093	52	76			1	0	7	49	-2.29219	-2.46713	-2.43325	-2.76106	-2.28554	-2.43502	-2.33338	-2.37323	4	-1.87889	14.4737	1	0
0	6	1	0	0	93	6	1	60	Acamprosate	0	4	0	0	3	1	0	11		1	11	110	1100093	53	76			1	0	7	49	-2.21653	-2.46713	-2.43325	-2.76106	-2.28554	-2.43502	-2.33338	-2.37323	4	-1.87889	14.4737	1	0
0	6	1	0	0	93	6	1	60	Atorvastatin	0	2	0	0	3	0	0	11		1	11	110	1100093	54	76			0	0	7	49	-2.29219	-2.46713	-2.43325	-1.78187	-2.28554	-2.43502	-2.33338	-2.37323	4	-1.87889	14.4737	1	0
0	6	1	0	0	93	6	1	60	Atorvastatin	0	2	0	0	3	0	0	11		1	11	110	1100093	55	76			0	0	7	49	-2.29219	-2.46713	-2.43325	-1.78187	-2.28554	-2.43502	-2.33338	-2.37323	4	-1.87889	14.4737	1	0
0	6	1	0	0	93	6	1	60	Mirtazapine	0	4	0	0	3	0	0	11		1	11	110	1100093	56	76			1	0	7	49	-2.29219	-2.46713	-2.43325	-2.76106	-2.28554	-2.43502	-2.33338	-2.37323	4	-1.87889	14.4737	1	0
0	6	1	0	0	93	6	1	60	Mirtazapine	0	4	0	0	3	1	0	11		1	11	110	1100093	57	76			1	0	7	49	-2.21653	-2.46713	-2.43325	-2.76106	-2.28554	-2.43502	-2.33338	-2.37323	4	-1.87889	14.4737	1	0
0	6	1	0	0	93	6	1	60	Mirtazapine	0	4	0	0	3	0	0	11		1	11	110	1100093	58	76			1	0	7	49	-2.29219	-2.46713	-2.43325	-2.76106	-2.28554	-2.43502	-2.33338	-2.37323	4	-1.87889	14.4737	1	0
0	6	1	0	0	93	6	1	60	Mirtazapine	0	4	0	0	3	0	0	11		1	11	110	1100093	59	76			1	0	7	49	-2.29219	-2.46713	-2.43325	-2.76106	-2.28554	-2.43502	-2.33338	-2.37323	4	-1.87889	14.4737	1	0
0	6	1	0	0	93	6	1	60	Mirtazapine	0	4	0	0	3	1	1	12	2	1	11	110	1100093	60	76	2	0	1	0	7	49	-2.21653	-2.46713	-2.43325	-2.76106	-2.28554	-2.43502	-2.33338	-2.37323	4	-1.87889	15.7895	1	0
0	6	1	0	0	93	6	1	60	Mirtazapine	0	4	0	0	3	0	0	12		1	11	110	1100093	61	76			1	0	7	49	-2.29219	-2.46713	-2.43325	-2.76106	-2.28554	-2.43502	-2.33338	-2.37323	4	-1.87889	15.7895	1	0
0	6	1	0	0	93	6	1	60	Quetiapine	0	4	0	0	3	0	0	12		1	11	110	1100093	62	76			1	0	7	49	-2.29219	-2.46713	-2.43325	-2.76106	-2.28554	-2.43502	-2.33338	-2.37323	4	-1.87889	15.7895	1	0
0	6	1	0	0	93	6	1	60	Quetiapine	0	4	0	0	3	0	0	12		1	11	110	1100093	63	76			1	0	7	49	-2.29219	-2.46713	-2.43325	-2.76106	-2.28554	-2.43502	-2.33338	-2.37323	4	-1.87889	15.7895	1	0
0	6	1	0	0	93	6	1	60	Quetiapine	0	4	0	0	3	1	0	12		1	11	110	1100093	64	76			1	0	7	49	-2.21653	-2.46713	-2.43325	-2.76106	-2.28554	-2.43502	-2.33338	-2.37323	4	-1.87889	15.7895	1	0
0	6	1	0	0	93	6	1	60	Quetiapine	0	4	0	0	3	1	1	13	2	1	11	110	1100093	65	76	2	0	1	0	7	49	-2.21653	-2.46713	-2.43325	-2.76106	-2.28554	-2.43502	-2.33338	-2.37323	4	-1.87889	17.1053	1	0
0	6	1	0	0	93	6	1	60	Quetiapine	0	4	0	0	3	0	0	13		1	11	110	1100093	66	76			1	0	7	49	-2.29219	-2.46713	-2.43325	-2.76106	-2.28554	-2.43502	-2.33338	-2.37323	4	-1.87889	17.1053	1	0
0	6	1	0	0	93	6	1	60	Quetiapine	0	4	0	0	3	0	0	13		1	11	110	1100093	67	76			1	0	7	49	-2.29219	-2.46713	-2.43325	-2.76106	-2.28554	-2.43502	-2.33338	-2.37323	4	-1.87889	17.1053	1	0
0	6	1	0	0	93	6	1	60	Thiamine	0	9	0	0	3	0	0	13		1	11	110	1100093	68	76			0	0	7	49	-2.29219	-2.46713	-2.43325	-1.78187	-2.28554	-2.43502	-2.33338	-2.37323	4	-1.87889	17.1053	1	0
0	6	1	0	0	93	6	1	60	Thiamine	0	9	0	0	3	0	0	13		1	11	110	1100093	69	76			0	0	7	49	-2.29219	-2.46713	-2.43325	-1.78187	-2.28554	-2.43502	-2.33338	-2.37323	4	-1.87889	17.1053	1	0
0	6	1	0	0	93	6	1	60	Thiamine	0	9	0	0	3	0	0	13		1	11	110	1100093	70	76			0	0	7	49	-2.29219	-2.46713	-2.43325	-1.78187	-2.28554	-2.43502	-2.33338	-2.37323	4	-1.87889	17.1053	1	0
0	6	1	0	0	93	6	1	60	Vit B Co Forte	0	9	0	0	3	0	0	13		1	11	110	1100093	71	76			0	0	7	49	-2.29219	-2.46713	-2.43325	-1.78187	-2.28554	-2.43502	-2.33338	-2.37323	4	-1.87889	17.1053	1	0
0	6	1	0	0	93	6	1	60	Vit B Co Forte	0	9	0	0	3	1	0	13		1	11	110	1100093	72	76			0	0	7	49	-2.21653	-2.46713	-2.43325	-1.78187	-2.28554	-2.43502	-2.33338	-2.37323	4	-1.87889	17.1053	1	0
0	6	1	0	0	93	6	1	60	Vit B Co Forte	0	9	0	0	3	0	0	13		1	11	110	1100093	73	76			0	0	7	49	-2.29219	-2.46713	-2.43325	-1.78187	-2.28554	-2.43502	-2.33338	-2.37323	4	-1.87889	17.1053	1	0
0	6	1	0	0	93	6	1	60	Vit B Co Forte	0	9	0	0	3	0	0	13		1	11	110	1100093	74	76			0	0	7	49	-2.29219	-2.46713	-2.43325	-1.78187	-2.28554	-2.43502	-2.33338	-2.37323	4	-1.87889	17.1053	1	0
0	6	1	0	0	93	6	1	60	Vit B Co Forte	0	9	0	0	3	1	1	14	2	1	11	110	1100093	75	76	2	0	0	0	7	49	-2.21653	-2.46713	-2.43325	-1.78187	-2.28554	-2.43502	-2.33338	-2.37323	4	-1.87889	18.4211	1	0
0	6	1	0	0	93	6	1	60	Vit B Co Forte	0	9	0	0	3	0	0	14		1	11	110	1100093	76	76			0	0	7	49	-2.29219	-2.46713	-2.43325	-1.78187	-2.28554	-2.43502	-2.33338	-2.37323	4	-1.87889	18.4211	1	0
0	6	1	0	0	94	8	1	42	Aripiprazole	0	4	0	0	0	0	0	0		1	11	110	1100094	1	45			1	0	-11	121	-2.29219	-2.26411	-2.43325	-2.76106	-2.28554	-2.43502	-2.33338	-2.37323	2	-2.66593	0	1	0
0	6	1	0	0	94	8	1	42	Aripiprazole	0	4	0	0	0	0	0	0		1	11	110	1100094	2	45			1	0	-11	121	-2.29219	-2.26411	-2.43325	-2.76106	-2.28554	-2.43502	-2.33338	-2.37323	2	-2.66593	0	1	0
0	6	1	0	0	94	8	1	42	Aripiprazole	0	4	0	0	0	1	0	0		1	11	110	1100094	3	45			1	0	-11	121	-2.21653	-2.26411	-2.43325	-2.76106	-2.28554	-2.43502	-2.33338	-2.37323	2	-2.66593	0	1	0
0	6	1	0	0	94	8	1	42	Aripiprazole	0	4	0	0	0	0	0	0		1	11	110	1100094	4	45			1	0	-11	121	-2.29219	-2.26411	-2.43325	-2.76106	-2.28554	-2.43502	-2.33338	-2.37323	2	-2.66593	0	1	0
0	6	1	0	0	94	8	1	42	Aripiprazole	0	4	0	0	0	0	0	0		1	11	110	1100094	5	45			1	0	-11	121	-2.29219	-2.26411	-2.43325	-2.76106	-2.28554	-2.43502	-2.33338	-2.37323	2	-2.66593	0	1	0
0	6	1	0	0	94	8	1	42	Aripiprazole	0	4	0	0	0	1	0	0		1	11	110	1100094	6	45			1	0	-11	121	-2.21653	-2.26411	-2.43325	-2.76106	-2.28554	-2.43502	-2.33338	-2.37323	2	-2.66593	0	1	0
0	6	1	0	0	94	8	1	42	Aripiprazole	0	4	0	0	0	0	0	0		1	11	110	1100094	7	45			1	0	-11	121	-2.29219	-2.26411	-2.43325	-2.76106	-2.28554	-2.43502	-2.33338	-2.37323	2	-2.66593	0	1	0
0	6	1	0	0	94	8	1	42	Aripiprazole	0	4	0	0	0	0	0	0		1	11	110	1100094	8	45			1	0	-11	121	-2.29219	-2.26411	-2.43325	-2.76106	-2.28554	-2.43502	-2.33338	-2.37323	2	-2.66593	0	1	0
0	6	1	0	0	94	8	1	42	Omeprazole	0	1	0	0	0	0	0	0		1	11	110	1100094	9	45			0	0	-11	121	-2.29219	-2.26411	-2.43325	-1.78187	-2.28554	-2.43502	-2.33338	-2.37323	2	-2.66593	0	1	0
0	6	1	0	0	94	8	1	42	Omeprazole	0	1	0	0	0	0	0	0		1	11	110	1100094	10	45			0	0	-11	121	-2.29219	-2.26411	-2.43325	-1.78187	-2.28554	-2.43502	-2.33338	-2.37323	2	-2.66593	0	1	0
0	6	1	0	0	94	8	1	42	Omeprazole	0	1	0	0	0	1	0	0		1	11	110	1100094	11	45			0	0	-11	121	-2.21653	-2.26411	-2.43325	-1.78187	-2.28554	-2.43502	-2.33338	-2.37323	2	-2.66593	0	1	0
0	6	1	0	0	94	8	1	42	Omeprazole	0	1	0	0	0	0	0	0		1	11	110	1100094	12	45			0	0	-11	121	-2.29219	-2.26411	-2.43325	-1.78187	-2.28554	-2.43502	-2.33338	-2.37323	2	-2.66593	0	1	0
0	6	1	0	0	94	8	1	42	Omeprazole	0	1	0	0	0	0	1	1	1	1	11	110	1100094	13	45	1	1	0	0	-11	121	-2.29219	-2.26411	-2.43325	-1.78187	-2.28554	-2.43502	-2.33338	-2.37323	2	-2.66593	2.22222	1	1
0	6	1	0	0	94	8	1	42	Promazine	0	4	6	0	0	1	0	1		1	11	110	1100094	14	45			1	0	-11	121	-2.21653	-2.26411	-2.43325	-2.76106	-2.28554	-2.43502	-2.33338	-2.37323	2	-2.66593	2.22222	1	0
0	6	1	0	0	94	8	1	42	Promazine	0	4	6	0	0	0	0	1		1	11	110	1100094	15	45			1	0	-11	121	-2.29219	-2.26411	-2.43325	-2.76106	-2.28554	-2.43502	-2.33338	-2.37323	2	-2.66593	2.22222	1	0
0	6	1	0	0	94	8	1	42	Promazine	0	4	6	0	0	0	0	1		1	11	110	1100094	16	45			1	0	-11	121	-2.29219	-2.26411	-2.43325	-2.76106	-2.28554	-2.43502	-2.33338	-2.37323	2	-2.66593	2.22222	1	0
0	6	1	0	0	94	8	1	42	Promazine	0	4	6	0	0	1	0	1		1	11	110	1100094	17	45			1	0	-11	121	-2.21653	-2.26411	-2.43325	-2.76106	-2.28554	-2.43502	-2.33338	-2.37323	2	-2.66593	2.22222	1	0
0	6	1	0	0	94	8	1	42	Promazine	0	4	6	0	0	0	0	1		1	11	110	1100094	18	45			1	0	-11	121	-2.29219	-2.26411	-2.43325	-2.76106	-2.28554	-2.43502	-2.33338	-2.37323	2	-2.66593	2.22222	1	0
0	6	1	0	0	94	8	1	42	Promazine	0	4	6	0	0	0	0	1		1	11	110	1100094	19	45			1	0	-11	121	-2.29219	-2.26411	-2.43325	-2.76106	-2.28554	-2.43502	-2.33338	-2.37323	2	-2.66593	2.22222	1	0
0	6	1	0	0	94	8	1	42	Promazine	0	4	6	0	0	0	0	1		1	11	110	1100094	20	45			1	0	-11	121	-2.29219	-2.26411	-2.43325	-2.76106	-2.28554	-2.43502	-2.33338	-2.37323	2	-2.66593	2.22222	1	0
0	6	1	0	0	94	8	1	42	Promazine	0	4	6	0	0	0	0	1		1	11	110	1100094	21	45			1	0	-11	121	-2.29219	-2.26411	-2.43325	-2.76106	-2.28554	-2.43502	-2.33338	-2.37323	2	-2.66593	2.22222	1	0
0	6	1	0	0	94	8	1	42	Sertraline	0	4	0	0	0	0	0	1		1	11	110	1100094	22	45			1	0	-11	121	-2.29219	-2.26411	-2.43325	-2.76106	-2.28554	-2.43502	-2.33338	-2.37323	2	-2.66593	2.22222	1	0
0	6	1	0	0	94	8	1	42	Sertraline	0	4	0	0	0	1	0	1		1	11	110	1100094	23	45			1	0	-11	121	-2.21653	-2.26411	-2.43325	-2.76106	-2.28554	-2.43502	-2.33338	-2.37323	2	-2.66593	2.22222	1	0
0	6	1	0	0	94	8	1	42	Sertraline	0	4	0	0	0	0	0	1		1	11	110	1100094	24	45			1	0	-11	121	-2.29219	-2.26411	-2.43325	-2.76106	-2.28554	-2.43502	-2.33338	-2.37323	2	-2.66593	2.22222	1	0
0	6	1	0	0	94	8	1	42	Sertraline	0	4	0	0	0	1	0	1		1	11	110	1100094	25	45			1	0	-11	121	-2.21653	-2.26411	-2.43325	-2.76106	-2.28554	-2.43502	-2.33338	-2.37323	2	-2.66593	2.22222	1	0
0	6	1	0	0	94	8	1	42	Sertraline	0	4	0	0	0	0	0	1		1	11	110	1100094	26	45			1	0	-11	121	-2.29219	-2.26411	-2.43325	-2.76106	-2.28554	-2.43502	-2.33338	-2.37323	2	-2.66593	2.22222	1	0
0	6	1	0	0	94	8	1	42	Sertraline	0	4	0	0	0	0	0	1		1	11	110	1100094	27	45			1	0	-11	121	-2.29219	-2.26411	-2.43325	-2.76106	-2.28554	-2.43502	-2.33338	-2.37323	2	-2.66593	2.22222	1	0
0	6	1	0	0	94	8	1	42	Sertraline	0	4	0	0	0	0	0	1		1	11	110	1100094	28	45			1	0	-11	121	-2.29219	-2.26411	-2.43325	-2.76106	-2.28554	-2.43502	-2.33338	-2.37323	2	-2.66593	2.22222	1	0
0	6	1	0	0	94	8	1	42	Sertraline	0	4	0	0	0	0	0	1		1	11	110	1100094	29	45			1	0	-11	121	-2.29219	-2.26411	-2.43325	-2.76106	-2.28554	-2.43502	-2.33338	-2.37323	2	-2.66593	2.22222	1	0
0	6	1	0	0	94	8	1	42	Promazine	0	4	6	0	1	1	0	1		1	11	110	1100094	30	45			1	0	-11	121	-2.21653	-1.86409	-2.43325	-2.76106	-2.28554	-2.43502	-2.33338	-2.37323	2	-2.66593	2.22222	1	0
0	6	1	0	0	94	8	1	42	Promazine	0	4	6	0	1	0	0	1		1	11	110	1100094	31	45			1	0	-11	121	-2.29219	-1.86409	-2.43325	-2.76106	-2.28554	-2.43502	-2.33338	-2.37323	2	-2.66593	2.22222	1	0
0	6	1	0	0	94	8	1	42	Promazine	0	4	6	0	1	0	0	1		1	11	110	1100094	32	45			1	0	-11	121	-2.29219	-1.86409	-2.43325	-2.76106	-2.28554	-2.43502	-2.33338	-2.37323	2	-2.66593	2.22222	1	0
0	6	1	0	0	94	8	1	42	Promazine	0	4	6	0	1	0	0	1		1	11	110	1100094	33	45			1	0	-11	121	-2.29219	-1.86409	-2.43325	-2.76106	-2.28554	-2.43502	-2.33338	-2.37323	2	-2.66593	2.22222	1	0
0	6	1	0	0	94	8	1	42	Promazine	0	4	6	0	1	0	0	1		1	11	110	1100094	34	45			1	0	-11	121	-2.29219	-1.86409	-2.43325	-2.76106	-2.28554	-2.43502	-2.33338	-2.37323	2	-2.66593	2.22222	1	0
0	6	1	0	0	94	8	1	42	Promazine	0	4	6	0	1	1	0	1		1	11	110	1100094	35	45			1	0	-11	121	-2.21653	-1.86409	-2.43325	-2.76106	-2.28554	-2.43502	-2.33338	-2.37323	2	-2.66593	2.22222	1	0
0	6	1	0	0	94	8	1	42	Promazine	0	4	6	0	1	0	0	1		1	11	110	1100094	36	45			1	0	-11	121	-2.29219	-1.86409	-2.43325	-2.76106	-2.28554	-2.43502	-2.33338	-2.37323	2	-2.66593	2.22222	1	0
0	6	1	0	0	94	8	1	42	Promazine	0	4	6	0	1	0	0	1		1	11	110	1100094	37	45			1	0	-11	121	-2.29219	-1.86409	-2.43325	-2.76106	-2.28554	-2.43502	-2.33338	-2.37323	2	-2.66593	2.22222	1	0
0	6	1	0	0	94	8	1	42	Promazine	0	4	6	0	3	1	0	1		1	11	110	1100094	38	45			1	0	-11	121	-2.21653	-2.46713	-2.43325	-2.76106	-2.28554	-2.43502	-2.33338	-2.37323	2	-2.66593	2.22222	1	0
0	6	1	0	0	94	8	1	42	Promazine	0	4	6	0	3	0	0	1		1	11	110	1100094	39	45			1	0	-11	121	-2.29219	-2.46713	-2.43325	-2.76106	-2.28554	-2.43502	-2.33338	-2.37323	2	-2.66593	2.22222	1	0
0	6	1	0	0	94	8	1	42	Promazine	0	4	6	0	3	0	0	1		1	11	110	1100094	40	45			1	0	-11	121	-2.29219	-2.46713	-2.43325	-2.76106	-2.28554	-2.43502	-2.33338	-2.37323	2	-2.66593	2.22222	1	0
0	6	1	0	0	94	8	1	42	Promazine	0	4	6	0	3	0	0	1		1	11	110	1100094	41	45			1	0	-11	121	-2.29219	-2.46713	-2.43325	-2.76106	-2.28554	-2.43502	-2.33338	-2.37323	2	-2.66593	2.22222	1	0
0	6	1	0	0	94	8	1	42	Promazine	0	4	6	0	3	0	0	1		1	11	110	1100094	42	45			1	0	-11	121	-2.29219	-2.46713	-2.43325	-2.76106	-2.28554	-2.43502	-2.33338	-2.37323	2	-2.66593	2.22222	1	0
0	6	1	0	0	94	8	1	42	Promazine	0	4	6	0	3	1	0	1		1	11	110	1100094	43	45			1	0	-11	121	-2.21653	-2.46713	-2.43325	-2.76106	-2.28554	-2.43502	-2.33338	-2.37323	2	-2.66593	2.22222	1	0
0	6	1	0	0	94	8	1	42	Promazine	0	4	6	0	3	0	0	1		1	11	110	1100094	44	45			1	0	-11	121	-2.29219	-2.46713	-2.43325	-2.76106	-2.28554	-2.43502	-2.33338	-2.37323	2	-2.66593	2.22222	1	0
0	6	1	0	0	94	8	1	42	Promazine	0	4	6	0	3	0	0	1		1	11	110	1100094	45	45			1	0	-11	121	-2.29219	-2.46713	-2.43325	-2.76106	-2.28554	-2.43502	-2.33338	-2.37323	2	-2.66593	2.22222	1	0
0	6	1	0	0	95	2	1	42	Omeprazole	0	1	0	0	0	0	1	1	1	1	11	110	1100095	1	4	1	1	0	0	-11	121	-2.29219	-2.26411	-2.43325	-1.78187	-2.28554	-2.43502	-2.33338	-2.37323	2	-2.66593	25	1	1
0	6	1	0	0	95	2	1	42	Zopiclone	0	4	0	0	3	0	0	1		1	11	110	1100095	2	4			1	0	-11	121	-2.29219	-2.46713	-2.43325	-2.76106	-2.28554	-2.43502	-2.33338	-2.37323	2	-2.66593	25	1	0
0	6	1	0	0	95	2	1	42	Zopiclone	0	4	0	0	3	0	1	2	2	1	11	110	1100095	3	4	2	0	1	0	-11	121	-2.29219	-2.46713	-2.43325	-2.76106	-2.28554	-2.43502	-2.33338	-2.37323	2	-2.66593	50	1	0
0	6	1	0	0	95	2	1	42	Zopiclone	0	4	0	0	3	0	0	2		1	11	110	1100095	4	4			1	0	-11	121	-2.29219	-2.46713	-2.43325	-2.76106	-2.28554	-2.43502	-2.33338	-2.37323	2	-2.66593	50	1	0
0	6	1	0	0	96	2	1	29	Propranolol	0	2	0	0	0	0	0	0		1	11	110	1100096	1	8			0	0	-24	576	-2.29219	-2.26411	-2.43325	-1.78187	-2.28554	-2.43502	-2.33338	-2.37323	1	-2.41597	0	1	0
0	6	1	0	0	96	2	1	29	Propranolol	0	2	0	0	0	0	0	0		1	11	110	1100096	2	8			0	0	-24	576	-2.29219	-2.26411	-2.43325	-1.78187	-2.28554	-2.43502	-2.33338	-2.37323	1	-2.41597	0	1	0
0	6	1	0	0	96	2	1	29	Sertraline	0	4	0	0	0	0	0	0		1	11	110	1100096	3	8			1	0	-24	576	-2.29219	-2.26411	-2.43325	-2.76106	-2.28554	-2.43502	-2.33338	-2.37323	1	-2.41597	0	1	0
0	6	1	0	0	96	2	1	29	Sertraline	0	4	0	0	0	0	0	0		1	11	110	1100096	4	8			1	0	-24	576	-2.29219	-2.26411	-2.43325	-2.76106	-2.28554	-2.43502	-2.33338	-2.37323	1	-2.41597	0	1	0
0	6	1	0	0	96	2	1	29	Propranolol	0	2	0	0	1	0	0	0		1	11	110	1100096	5	8			0	0	-24	576	-2.29219	-1.86409	-2.43325	-1.78187	-2.28554	-2.43502	-2.33338	-2.37323	1	-2.41597	0	1	0
0	6	1	0	0	96	2	1	29	Propranolol	0	2	0	0	1	0	0	0		1	11	110	1100096	6	8			0	0	-24	576	-2.29219	-1.86409	-2.43325	-1.78187	-2.28554	-2.43502	-2.33338	-2.37323	1	-2.41597	0	1	0
0	6	1	0	0	96	2	1	29	Propranolol	0	2	0	0	3	0	0	0		1	11	110	1100096	7	8			0	0	-24	576	-2.29219	-2.46713	-2.43325	-1.78187	-2.28554	-2.43502	-2.33338	-2.37323	1	-2.41597	0	1	0
0	6	1	0	0	96	2	1	29	Propranolol	0	2	0	0	3	0	0	0		1	11	110	1100096	8	8			0	0	-24	576	-2.29219	-2.46713	-2.43325	-1.78187	-2.28554	-2.43502	-2.33338	-2.37323	1	-2.41597	0	1	0
0	6	1	0	0	97	7	1	40	Kivexa	1	5	0	0	0	0	0	0		1	11	110	1100097	1	24			0	0	-13	169	-2.29219	-2.26411	-2.43325	-1.78187	-1.84068	-2.43502	-2.33338	-2.37323	2	-2.66593	0	1	0
0	6	1	0	0	97	7	1	40	Kivexa	1	5	0	0	0	0	0	0		1	11	110	1100097	2	24			0	0	-13	169	-2.29219	-2.26411	-2.43325	-1.78187	-1.84068	-2.43502	-2.33338	-2.37323	2	-2.66593	0	1	0
0	6	1	0	0	97	7	1	40	Kivexa	1	5	0	0	0	0	0	0		1	11	110	1100097	3	24			0	0	-13	169	-2.29219	-2.26411	-2.43325	-1.78187	-1.84068	-2.43502	-2.33338	-2.37323	2	-2.66593	0	1	0
0	6	1	0	0	97	7	1	40	Kivexa	1	5	0	0	0	0	0	0		1	11	110	1100097	4	24			0	0	-13	169	-2.29219	-2.26411	-2.43325	-1.78187	-1.84068	-2.43502	-2.33338	-2.37323	2	-2.66593	0	1	0
0	6	1	0	0	97	7	1	40	Kivexa	1	5	0	0	0	1	0	0		1	11	110	1100097	5	24			0	0	-13	169	-2.21653	-2.26411	-2.43325	-1.78187	-1.84068	-2.43502	-2.33338	-2.37323	2	-2.66593	0	1	0
0	6	1	0	0	97	7	1	40	Kivexa	1	5	0	0	0	1	0	0		1	11	110	1100097	6	24			0	0	-13	169	-2.21653	-2.26411	-2.43325	-1.78187	-1.84068	-2.43502	-2.33338	-2.37323	2	-2.66593	0	1	0
0	6	1	0	0	97	7	1	40	Kivexa	1	5	0	0	0	0	0	0		1	11	110	1100097	7	24			0	0	-13	169	-2.29219	-2.26411	-2.43325	-1.78187	-1.84068	-2.43502	-2.33338	-2.37323	2	-2.66593	0	1	0
0	6	1	0	0	97	7	1	40	Reyataz	1	5	0	0	0	0	0	0		1	11	110	1100097	8	24			0	0	-13	169	-2.29219	-2.26411	-2.43325	-1.78187	-1.84068	-2.43502	-2.33338	-2.37323	2	-2.66593	0	1	0
0	6	1	0	0	97	7	1	40	Reyataz	1	5	0	0	0	1	0	0		1	11	110	1100097	9	24			0	0	-13	169	-2.21653	-2.26411	-2.43325	-1.78187	-1.84068	-2.43502	-2.33338	-2.37323	2	-2.66593	0	1	0
0	6	1	0	0	97	7	1	40	Reyataz	1	5	0	0	0	0	0	0		1	11	110	1100097	10	24			0	0	-13	169	-2.29219	-2.26411	-2.43325	-1.78187	-1.84068	-2.43502	-2.33338	-2.37323	2	-2.66593	0	1	0
0	6	1	0	0	97	7	1	40	Reyataz	1	5	0	0	0	0	0	0		1	11	110	1100097	11	24			0	0	-13	169	-2.29219	-2.26411	-2.43325	-1.78187	-1.84068	-2.43502	-2.33338	-2.37323	2	-2.66593	0	1	0
0	6	1	0	0	97	7	1	40	Reyataz	1	5	0	0	0	1	0	0		1	11	110	1100097	12	24			0	0	-13	169	-2.21653	-2.26411	-2.43325	-1.78187	-1.84068	-2.43502	-2.33338	-2.37323	2	-2.66593	0	1	0
0	6	1	0	0	97	7	1	40	Reyataz	1	5	0	0	0	0	0	0		1	11	110	1100097	13	24			0	0	-13	169	-2.29219	-2.26411	-2.43325	-1.78187	-1.84068	-2.43502	-2.33338	-2.37323	2	-2.66593	0	1	0
0	6	1	0	0	97	7	1	40	Reyataz	1	5	0	0	0	0	0	0		1	11	110	1100097	14	24			0	0	-13	169	-2.29219	-2.26411	-2.43325	-1.78187	-1.84068	-2.43502	-2.33338	-2.37323	2	-2.66593	0	1	0
0	6	1	0	0	97	7	1	40	Ritonavir	1	5	0	0	0	0	0	0		1	11	110	1100097	15	24			0	0	-13	169	-2.29219	-2.26411	-2.43325	-1.78187	-1.84068	-2.43502	-2.33338	-2.37323	2	-2.66593	0	1	0
0	6	1	0	0	97	7	1	40	Ritonavir	1	5	0	0	0	0	0	0		1	11	110	1100097	16	24			0	0	-13	169	-2.29219	-2.26411	-2.43325	-1.78187	-1.84068	-2.43502	-2.33338	-2.37323	2	-2.66593	0	1	0
0	6	1	0	0	97	7	1	40	Ritonavir	1	5	0	0	0	0	0	0		1	11	110	1100097	17	24			0	0	-13	169	-2.29219	-2.26411	-2.43325	-1.78187	-1.84068	-2.43502	-2.33338	-2.37323	2	-2.66593	0	1	0
0	6	1	0	0	97	7	1	40	Ritonavir	1	5	0	0	0	1	0	0		1	11	110	1100097	18	24			0	0	-13	169	-2.21653	-2.26411	-2.43325	-1.78187	-1.84068	-2.43502	-2.33338	-2.37323	2	-2.66593	0	1	0
0	6	1	0	0	97	7	1	40	Ritonavir	1	5	0	0	0	0	1	1	0	1	11	110	1100097	19	24	1	1	0	0	-13	169	-2.29219	-2.26411	-2.43325	-1.78187	-1.84068	-2.43502	-2.33338	-2.37323	2	-2.66593	4.16667	1	1
0	6	1	0	0	97	7	1	40	Ritonavir	1	5	0	0	0	1	0	1		1	11	110	1100097	20	24			0	0	-13	169	-2.21653	-2.26411	-2.43325	-1.78187	-1.84068	-2.43502	-2.33338	-2.37323	2	-2.66593	4.16667	1	0
0	6	1	0	0	97	7	1	40	Ritonavir	1	5	0	0	0	0	0	1		1	11	110	1100097	21	24			0	0	-13	169	-2.29219	-2.26411	-2.43325	-1.78187	-1.84068	-2.43502	-2.33338	-2.37323	2	-2.66593	4.16667	1	0
0	6	1	0	0	97	7	1	40	Sertraline	0	4	0	0	0	0	0	1		1	11	110	1100097	22	24			1	0	-13	169	-2.29219	-2.26411	-2.43325	-2.76106	-2.28554	-2.43502	-2.33338	-2.37323	2	-2.66593	4.16667	1	0
0	6	1	0	0	97	7	1	40	Sertraline	0	4	0	0	0	0	0	1		1	11	110	1100097	23	24			1	0	-13	169	-2.29219	-2.26411	-2.43325	-2.76106	-2.28554	-2.43502	-2.33338	-2.37323	2	-2.66593	4.16667	1	0
0	6	1	0	0	97	7	1	40	Sertraline	0	4	0	0	0	0	0	1		1	11	110	1100097	24	24			1	0	-13	169	-2.29219	-2.26411	-2.43325	-2.76106	-2.28554	-2.43502	-2.33338	-2.37323	2	-2.66593	4.16667	1	0
0	6	1	0	0	98	12	1	30	Olanzapine	0	4	0	0	3	0	0	0		1	11	110	1100098	1	12			1	0	-23	529	-2.29219	-2.46713	-2.43325	-2.76106	-2.28554	-2.43502	-2.33338	-2.37323	1	-2.41597	0	1	0
0	6	1	0	0	98	12	1	30	Olanzapine	0	4	0	0	3	0	0	0		1	11	110	1100098	2	12			1	0	-23	529	-2.29219	-2.46713	-2.43325	-2.76106	-2.28554	-2.43502	-2.33338	-2.37323	1	-2.41597	0	1	0
0	6	1	0	0	98	12	1	30	Omeprazole	0	1	0	0	3	0	0	0		1	11	110	1100098	3	12			0	0	-23	529	-2.29219	-2.46713	-2.43325	-1.78187	-2.28554	-2.43502	-2.33338	-2.37323	1	-2.41597	0	1	0
0	6	1	0	0	98	12	1	30	Omeprazole	0	1	0	0	3	0	0	0		1	11	110	1100098	4	12			0	0	-23	529	-2.29219	-2.46713	-2.43325	-1.78187	-2.28554	-2.43502	-2.33338	-2.37323	1	-2.41597	0	1	0
0	6	1	0	0	98	12	1	30	Omeprazole	0	1	0	0	3	0	0	0		1	11	110	1100098	5	12			0	0	-23	529	-2.29219	-2.46713	-2.43325	-1.78187	-2.28554	-2.43502	-2.33338	-2.37323	1	-2.41597	0	1	0
0	6	1	0	0	98	12	1	30	Omeprazole	0	1	0	0	3	0	0	0		1	11	110	1100098	6	12			0	0	-23	529	-2.29219	-2.46713	-2.43325	-1.78187	-2.28554	-2.43502	-2.33338	-2.37323	1	-2.41597	0	1	0
0	6	1	0	0	98	12	1	30	Omeprazole	0	1	0	0	3	0	0	0		1	11	110	1100098	7	12			0	0	-23	529	-2.29219	-2.46713	-2.43325	-1.78187	-2.28554	-2.43502	-2.33338	-2.37323	1	-2.41597	0	1	0
0	6	1	0	0	98	12	1	30	Omeprazole	0	1	0	0	3	0	0	0		1	11	110	1100098	8	12			0	0	-23	529	-2.29219	-2.46713	-2.43325	-1.78187	-2.28554	-2.43502	-2.33338	-2.37323	1	-2.41597	0	1	0
0	6	1	0	0	98	12	1	30	Omeprazole	0	1	0	0	3	0	0	0		1	11	110	1100098	9	12			0	0	-23	529	-2.29219	-2.46713	-2.43325	-1.78187	-2.28554	-2.43502	-2.33338	-2.37323	1	-2.41597	0	1	0
0	6	1	0	0	98	12	1	30	Omeprazole	0	1	0	0	3	0	0	0		1	11	110	1100098	10	12			0	0	-23	529	-2.29219	-2.46713	-2.43325	-1.78187	-2.28554	-2.43502	-2.33338	-2.37323	1	-2.41597	0	1	0
0	6	1	0	0	98	12	1	30	Omeprazole	0	1	0	0	3	1	0	0		1	11	110	1100098	11	12			0	0	-23	529	-2.21653	-2.46713	-2.43325	-1.78187	-2.28554	-2.43502	-2.33338	-2.37323	1	-2.41597	0	1	0
0	6	1	0	0	98	12	1	30	Omeprazole	0	1	0	0	3	1	0	0		1	11	110	1100098	12	12			0	0	-23	529	-2.21653	-2.46713	-2.43325	-1.78187	-2.28554	-2.43502	-2.33338	-2.37323	1	-2.41597	0	1	0
0	6	1	0	0	99	12	1	42	Olanzapine	0	4	0	0	3	0	1	1	1	1	11	110	1100099	1	3	1	1	1	0	-11	121	-2.29219	-2.46713	-2.43325	-2.76106	-2.28554	-2.43502	-2.33338	-2.37323	2	-2.66593	33.3333	1	1
0	6	1	0	0	99	12	1	42	Olanzapine	0	4	0	0	3	0	1	2	1	1	11	110	1100099	2	3	1	1	1	0	-11	121	-2.29219	-2.46713	-2.43325	-2.76106	-2.28554	-2.43502	-2.33338	-2.37323	2	-2.66593	66.6667	1	1
0	6	1	0	0	99	12	1	42	Olanzapine	0	4	0	0	3	0	1	3	1	1	11	110	1100099	3	3	1	1	1	0	-11	121	-2.29219	-2.46713	-2.43325	-2.76106	-2.28554	-2.43502	-2.33338	-2.37323	2	-2.66593	100	1	1
0	6	1	0	0	100	5	1	53	Gabapentin	0	4	0	0	0	0	0	0		1	11	110	1100100	1	53			1	0	0	0	-2.29219	-2.26411	-2.43325	-2.76106	-2.28554	-2.43502	-2.33338	-2.37323	3	-2.07291	0	1	0
0	6	1	0	0	100	5	1	53	Gabapentin	0	4	0	0	0	0	0	0		1	11	110	1100100	2	53			1	0	0	0	-2.29219	-2.26411	-2.43325	-2.76106	-2.28554	-2.43502	-2.33338	-2.37323	3	-2.07291	0	1	0
0	6	1	0	0	100	5	1	53	Gabapentin	0	4	0	0	0	0	0	0		1	11	110	1100100	3	53			1	0	0	0	-2.29219	-2.26411	-2.43325	-2.76106	-2.28554	-2.43502	-2.33338	-2.37323	3	-2.07291	0	1	0
0	6	1	0	0	100	5	1	53	Omeprazole	0	1	0	0	0	0	0	0		1	11	110	1100100	4	53			0	0	0	0	-2.29219	-2.26411	-2.43325	-1.78187	-2.28554	-2.43502	-2.33338	-2.37323	3	-2.07291	0	1	0
0	6	1	0	0	100	5	1	53	Omeprazole	0	1	0	0	0	0	0	0		1	11	110	1100100	5	53			0	0	0	0	-2.29219	-2.26411	-2.43325	-1.78187	-2.28554	-2.43502	-2.33338	-2.37323	3	-2.07291	0	1	0
0	6	1	0	0	100	5	1	53	Omeprazole	0	1	0	0	0	1	0	0		1	11	110	1100100	6	53			0	0	0	0	-2.21653	-2.26411	-2.43325	-1.78187	-2.28554	-2.43502	-2.33338	-2.37323	3	-2.07291	0	1	0
0	6	1	0	0	100	5	1	53	Omeprazole	0	1	0	0	0	0	1	1	1	1	11	110	1100100	7	53	1	1	0	0	0	0	-2.29219	-2.26411	-2.43325	-1.78187	-2.28554	-2.43502	-2.33338	-2.37323	3	-2.07291	1.88679	1	1
0	6	1	0	0	100	5	1	53	Omeprazole	0	1	0	0	0	0	0	1		1	11	110	1100100	8	53			0	0	0	0	-2.29219	-2.26411	-2.43325	-1.78187	-2.28554	-2.43502	-2.33338	-2.37323	3	-2.07291	1.88679	1	0
0	6	1	0	0	100	5	1	53	Risperidone	0	4	0	0	0	0	0	1		1	11	110	1100100	9	53			1	0	0	0	-2.29219	-2.26411	-2.43325	-2.76106	-2.28554	-2.43502	-2.33338	-2.37323	3	-2.07291	1.88679	1	0
0	6	1	0	0	100	5	1	53	Risperidone	0	4	0	0	0	0	0	1		1	11	110	1100100	10	53			1	0	0	0	-2.29219	-2.26411	-2.43325	-2.76106	-2.28554	-2.43502	-2.33338	-2.37323	3	-2.07291	1.88679	1	0
0	6	1	0	0	100	5	1	53	Risperidone	0	4	0	0	0	1	0	1		1	11	110	1100100	11	53			1	0	0	0	-2.21653	-2.26411	-2.43325	-2.76106	-2.28554	-2.43502	-2.33338	-2.37323	3	-2.07291	1.88679	1	0
0	6	1	0	0	100	5	1	53	Risperidone	0	4	0	0	0	0	0	1		1	11	110	1100100	12	53			1	0	0	0	-2.29219	-2.26411	-2.43325	-2.76106	-2.28554	-2.43502	-2.33338	-2.37323	3	-2.07291	1.88679	1	0
0	6	1	0	0	100	5	1	53	Risperidone	0	4	0	0	0	0	0	1		1	11	110	1100100	13	53			1	0	0	0	-2.29219	-2.26411	-2.43325	-2.76106	-2.28554	-2.43502	-2.33338	-2.37323	3	-2.07291	1.88679	1	0
0	6	1	0	0	100	5	1	53	Solifenacin	0	7	0	0	0	0	1	2	0	1	11	110	1100100	14	53	1	1	0	0	0	0	-2.29219	-2.26411	-2.43325	-1.78187	-2.28554	-2.43502	-2.33338	-2.37323	3	-2.07291	3.77358	1	1
0	6	1	0	0	100	5	1	53	Solifenacin	0	7	0	0	0	0	0	2		1	11	110	1100100	15	53			0	0	0	0	-2.29219	-2.26411	-2.43325	-1.78187	-2.28554	-2.43502	-2.33338	-2.37323	3	-2.07291	3.77358	1	0
0	6	1	0	0	100	5	1	53	Solifenacin	0	7	0	0	0	0	0	2		1	11	110	1100100	16	53			0	0	0	0	-2.29219	-2.26411	-2.43325	-1.78187	-2.28554	-2.43502	-2.33338	-2.37323	3	-2.07291	3.77358	1	0
0	6	1	0	0	100	5	1	53	Solifenacin	0	7	0	0	0	1	1	3	0	1	11	110	1100100	17	53	1	1	0	0	0	0	-2.21653	-2.26411	-2.43325	-1.78187	-2.28554	-2.43502	-2.33338	-2.37323	3	-2.07291	5.66038	1	1
0	6	1	0	0	100	5	1	53	Solifenacin	0	7	0	0	0	0	0	3		1	11	110	1100100	18	53			0	0	0	0	-2.29219	-2.26411	-2.43325	-1.78187	-2.28554	-2.43502	-2.33338	-2.37323	3	-2.07291	5.66038	1	0
0	6	1	0	0	100	5	1	53	Thiamine	0	9	0	0	0	0	0	3		1	11	110	1100100	19	53			0	0	0	0	-2.29219	-2.26411	-2.43325	-1.78187	-2.28554	-2.43502	-2.33338	-2.37323	3	-2.07291	5.66038	1	0
0	6	1	0	0	100	5	1	53	Thiamine	0	9	0	0	0	1	0	3		1	11	110	1100100	20	53			0	0	0	0	-2.21653	-2.26411	-2.43325	-1.78187	-2.28554	-2.43502	-2.33338	-2.37323	3	-2.07291	5.66038	1	0
0	6	1	0	0	100	5	1	53	Thiamine	0	9	0	0	0	0	0	3		1	11	110	1100100	21	53			0	0	0	0	-2.29219	-2.26411	-2.43325	-1.78187	-2.28554	-2.43502	-2.33338	-2.37323	3	-2.07291	5.66038	1	0
0	6	1	0	0	100	5	1	53	Thiamine	0	9	0	0	0	0	0	3		1	11	110	1100100	22	53			0	0	0	0	-2.29219	-2.26411	-2.43325	-1.78187	-2.28554	-2.43502	-2.33338	-2.37323	3	-2.07291	5.66038	1	0
0	6	1	0	0	100	5	1	53	Thiamine	0	9	0	0	0	0	0	3		1	11	110	1100100	23	53			0	0	0	0	-2.29219	-2.26411	-2.43325	-1.78187	-2.28554	-2.43502	-2.33338	-2.37323	3	-2.07291	5.66038	1	0
0	6	1	0	0	100	5	1	53	Gabapentin	0	4	0	0	1	0	0	3		1	11	110	1100100	24	53			1	0	0	0	-2.29219	-1.86409	-2.43325	-2.76106	-2.28554	-2.43502	-2.33338	-2.37323	3	-2.07291	5.66038	1	0
0	6	1	0	0	100	5	1	53	Gabapentin	0	4	0	0	1	0	0	3		1	11	110	1100100	25	53			1	0	0	0	-2.29219	-1.86409	-2.43325	-2.76106	-2.28554	-2.43502	-2.33338	-2.37323	3	-2.07291	5.66038	1	0
0	6	1	0	0	100	5	1	53	Thiamine	0	9	0	0	1	0	0	3		1	11	110	1100100	26	53			0	0	0	0	-2.29219	-1.86409	-2.43325	-1.78187	-2.28554	-2.43502	-2.33338	-2.37323	3	-2.07291	5.66038	1	0
0	6	1	0	0	100	5	1	53	Thiamine	0	9	0	0	1	1	1	4	4	1	11	110	1100100	27	53	3	0	0	0	0	0	-2.21653	-1.86409	-2.43325	-1.78187	-2.28554	-2.43502	-2.33338	-2.37323	3	-2.07291	7.54717	1	0
0	6	1	0	0	100	5	1	53	Thiamine	0	9	0	0	1	0	0	4		1	11	110	1100100	28	53			0	0	0	0	-2.29219	-1.86409	-2.43325	-1.78187	-2.28554	-2.43502	-2.33338	-2.37323	3	-2.07291	7.54717	1	0
0	6	1	0	0	100	5	1	53	Thiamine	0	9	0	0	1	0	0	4		1	11	110	1100100	29	53			0	0	0	0	-2.29219	-1.86409	-2.43325	-1.78187	-2.28554	-2.43502	-2.33338	-2.37323	3	-2.07291	7.54717	1	0
0	6	1	0	0	100	5	1	53	Thiamine	0	9	0	0	1	1	0	4		1	11	110	1100100	30	53			0	0	0	0	-2.21653	-1.86409	-2.43325	-1.78187	-2.28554	-2.43502	-2.33338	-2.37323	3	-2.07291	7.54717	1	0
0	6	1	0	0	100	5	1	53	Thiamine	0	9	0	0	2	1	0	4		1	11	110	1100100	31	53			0	0	0	0	-2.21653	-2.04888	-2.43325	-1.78187	-2.28554	-2.43502	-2.33338	-2.37323	3	-2.07291	7.54717	1	0
0	6	1	0	0	100	5	1	53	Thiamine	0	9	0	0	2	1	0	4		1	11	110	1100100	32	53			0	0	0	0	-2.21653	-2.04888	-2.43325	-1.78187	-2.28554	-2.43502	-2.33338	-2.37323	3	-2.07291	7.54717	1	0
0	6	1	0	0	100	5	1	53	Thiamine	0	9	0	0	2	0	0	4		1	11	110	1100100	33	53			0	0	0	0	-2.29219	-2.04888	-2.43325	-1.78187	-2.28554	-2.43502	-2.33338	-2.37323	3	-2.07291	7.54717	1	0
0	6	1	0	0	100	5	1	53	Thiamine	0	9	0	0	2	0	1	5	2	1	11	110	1100100	34	53	2	0	0	0	0	0	-2.29219	-2.04888	-2.43325	-1.78187	-2.28554	-2.43502	-2.33338	-2.37323	3	-2.07291	9.43396	1	0
0	6	1	0	0	100	5	1	53	Thiamine	0	9	0	0	2	0	1	6	1	1	11	110	1100100	35	53	1	1	0	0	0	0	-2.29219	-2.04888	-2.43325	-1.78187	-2.28554	-2.43502	-2.33338	-2.37323	3	-2.07291	11.3208	1	1
0	6	1	0	0	100	5	1	53	Gabapentin	0	4	0	0	3	0	0	6		1	11	110	1100100	36	53			1	0	0	0	-2.29219	-2.46713	-2.43325	-2.76106	-2.28554	-2.43502	-2.33338	-2.37323	3	-2.07291	11.3208	1	0
0	6	1	0	0	100	5	1	53	Gabapentin	0	4	0	0	3	0	0	6		1	11	110	1100100	37	53			1	0	0	0	-2.29219	-2.46713	-2.43325	-2.76106	-2.28554	-2.43502	-2.33338	-2.37323	3	-2.07291	11.3208	1	0
0	6	1	0	0	100	5	1	53	Gabapentin	0	4	0	0	3	0	0	6		1	11	110	1100100	38	53			1	0	0	0	-2.29219	-2.46713	-2.43325	-2.76106	-2.28554	-2.43502	-2.33338	-2.37323	3	-2.07291	11.3208	1	0
0	6	1	0	0	100	5	1	53	Risperidone	0	4	0	0	3	0	0	6		1	11	110	1100100	39	53			1	0	0	0	-2.29219	-2.46713	-2.43325	-2.76106	-2.28554	-2.43502	-2.33338	-2.37323	3	-2.07291	11.3208	1	0
0	6	1	0	0	100	5	1	53	Risperidone	0	4	0	0	3	1	0	6		1	11	110	1100100	40	53			1	0	0	0	-2.21653	-2.46713	-2.43325	-2.76106	-2.28554	-2.43502	-2.33338	-2.37323	3	-2.07291	11.3208	1	0
0	6	1	0	0	100	5	1	53	Risperidone	0	4	0	0	3	1	0	6		1	11	110	1100100	41	53			1	0	0	0	-2.21653	-2.46713	-2.43325	-2.76106	-2.28554	-2.43502	-2.33338	-2.37323	3	-2.07291	11.3208	1	0
0	6	1	0	0	100	5	1	53	Risperidone	0	4	0	0	3	0	0	6		1	11	110	1100100	42	53			1	0	0	0	-2.29219	-2.46713	-2.43325	-2.76106	-2.28554	-2.43502	-2.33338	-2.37323	3	-2.07291	11.3208	1	0
0	6	1	0	0	100	5	1	53	Risperidone	0	4	0	0	3	0	0	6		1	11	110	1100100	43	53			1	0	0	0	-2.29219	-2.46713	-2.43325	-2.76106	-2.28554	-2.43502	-2.33338	-2.37323	3	-2.07291	11.3208	1	0
0	6	1	0	0	100	5	1	53	Thiamine	0	9	0	0	3	0	0	6		1	11	110	1100100	44	53			0	0	0	0	-2.29219	-2.46713	-2.43325	-1.78187	-2.28554	-2.43502	-2.33338	-2.37323	3	-2.07291	11.3208	1	0
0	6	1	0	0	100	5	1	53	Thiamine	0	9	0	0	3	1	0	6		1	11	110	1100100	45	53			0	0	0	0	-2.21653	-2.46713	-2.43325	-1.78187	-2.28554	-2.43502	-2.33338	-2.37323	3	-2.07291	11.3208	1	0
0	6	1	0	0	100	5	1	53	Thiamine	0	9	0	0	3	0	0	6		1	11	110	1100100	46	53			0	0	0	0	-2.29219	-2.46713	-2.43325	-1.78187	-2.28554	-2.43502	-2.33338	-2.37323	3	-2.07291	11.3208	1	0
0	6	1	0	0	100	5	1	53	Thiamine	0	9	0	0	3	0	0	6		1	11	110	1100100	47	53			0	0	0	0	-2.29219	-2.46713	-2.43325	-1.78187	-2.28554	-2.43502	-2.33338	-2.37323	3	-2.07291	11.3208	1	0
0	6	1	0	0	100	5	1	53	Thiamine	0	9	0	0	3	1	0	6		1	11	110	1100100	48	53			0	0	0	0	-2.21653	-2.46713	-2.43325	-1.78187	-2.28554	-2.43502	-2.33338	-2.37323	3	-2.07291	11.3208	1	0
0	6	1	0	0	100	5	1	53	Trazodone	0	4	0	0	3	1	0	6		1	11	110	1100100	49	53			1	0	0	0	-2.21653	-2.46713	-2.43325	-2.76106	-2.28554	-2.43502	-2.33338	-2.37323	3	-2.07291	11.3208	1	0
0	6	1	0	0	100	5	1	53	Trazodone	0	4	0	0	3	0	0	6		1	11	110	1100100	50	53			1	0	0	0	-2.29219	-2.46713	-2.43325	-2.76106	-2.28554	-2.43502	-2.33338	-2.37323	3	-2.07291	11.3208	1	0
0	6	1	0	0	100	5	1	53	Trazodone	0	4	0	0	3	0	0	6		1	11	110	1100100	51	53			1	0	0	0	-2.29219	-2.46713	-2.43325	-2.76106	-2.28554	-2.43502	-2.33338	-2.37323	3	-2.07291	11.3208	1	0
0	6	1	0	0	100	5	1	53	Trazodone	0	4	0	0	3	0	0	6		1	11	110	1100100	52	53			1	0	0	0	-2.29219	-2.46713	-2.43325	-2.76106	-2.28554	-2.43502	-2.33338	-2.37323	3	-2.07291	11.3208	1	0
0	6	1	0	0	100	5	1	53	Trazodone	0	4	0	0	3	1	0	6		1	11	110	1100100	53	53			1	0	0	0	-2.21653	-2.46713	-2.43325	-2.76106	-2.28554	-2.43502	-2.33338	-2.37323	3	-2.07291	11.3208	1	0
0	6	1	0	0	101	3	1	30	Semi sodium Valproate	0	4	0	0	0	0	0	0		1	11	110	1100101	1	9			1	0	-23	529	-2.29219	-2.26411	-2.43325	-2.76106	-2.28554	-2.43502	-2.33338	-2.37323	1	-2.41597	0	1	0
0	6	1	0	0	101	3	1	30	Semi sodium Valproate	0	4	0	0	0	0	0	0		1	11	110	1100101	2	9			1	0	-23	529	-2.29219	-2.26411	-2.43325	-2.76106	-2.28554	-2.43502	-2.33338	-2.37323	1	-2.41597	0	1	0
0	6	1	0	0	101	3	1	30	Semi sodium Valproate	0	4	0	0	0	0	0	0		1	11	110	1100101	3	9			1	0	-23	529	-2.29219	-2.26411	-2.43325	-2.76106	-2.28554	-2.43502	-2.33338	-2.37323	1	-2.41597	0	1	0
0	6	1	0	0	101	3	1	30	Risperidone	0	4	0	0	3	0	1	1	4	1	11	110	1100101	4	9	3	0	1	0	-23	529	-2.29219	-2.46713	-2.43325	-2.76106	-2.28554	-2.43502	-2.33338	-2.37323	1	-2.41597	11.1111	1	0
0	6	1	0	0	101	3	1	30	Risperidone	0	4	0	0	3	0	0	1		1	11	110	1100101	5	9			1	0	-23	529	-2.29219	-2.46713	-2.43325	-2.76106	-2.28554	-2.43502	-2.33338	-2.37323	1	-2.41597	11.1111	1	0
0	6	1	0	0	101	3	1	30	Risperidone	0	4	0	0	3	0	0	1		1	11	110	1100101	6	9			1	0	-23	529	-2.29219	-2.46713	-2.43325	-2.76106	-2.28554	-2.43502	-2.33338	-2.37323	1	-2.41597	11.1111	1	0
0	6	1	0	0	101	3	1	30	Semi sodium Valproate	0	4	0	0	3	0	1	2	4	1	11	110	1100101	7	9	3	0	1	0	-23	529	-2.29219	-2.46713	-2.43325	-2.76106	-2.28554	-2.43502	-2.33338	-2.37323	1	-2.41597	22.2222	1	0
0	6	1	0	0	101	3	1	30	Semi sodium Valproate	0	4	0	0	3	0	0	2		1	11	110	1100101	8	9			1	0	-23	529	-2.29219	-2.46713	-2.43325	-2.76106	-2.28554	-2.43502	-2.33338	-2.37323	1	-2.41597	22.2222	1	0
0	6	1	0	0	101	3	1	30	Semi sodium Valproate	0	4	0	0	3	0	0	2		1	11	110	1100101	9	9			1	0	-23	529	-2.29219	-2.46713	-2.43325	-2.76106	-2.28554	-2.43502	-2.33338	-2.37323	1	-2.41597	22.2222	1	0
0	6	1	0	0	102	6	1	66	Venlafaxine M/R	0	4	0	0	3	0	0	0		1	11	110	1100102	1	3			1	0	13	169	-2.29219	-2.46713	-2.43325	-2.76106	-2.28554	-2.43502	-2.33338	-2.37323	5	-1.79087	0	1	0
0	6	1	0	0	102	6	1	66	Venlafaxine M/R	0	4	0	0	3	0	0	0		1	11	110	1100102	2	3			1	0	13	169	-2.29219	-2.46713	-2.43325	-2.76106	-2.28554	-2.43502	-2.33338	-2.37323	5	-1.79087	0	1	0
0	6	1	0	0	102	6	1	66	Venlafaxine M/R	0	4	0	0	3	0	0	0		1	11	110	1100102	3	3			1	0	13	169	-2.29219	-2.46713	-2.43325	-2.76106	-2.28554	-2.43502	-2.33338	-2.37323	5	-1.79087	0	1	0
0	6	1	0	0	103	10	1	51	Risperidone	0	4	0	0	0	0	1	1	2	1	11	110	1100103	1	9	2	0	1	0	-2	4	-2.29219	-2.26411	-2.43325	-2.76106	-2.28554	-2.43502	-2.33338	-2.37323	3	-2.07291	11.1111	1	0
0	6	1	0	0	103	10	1	51	Risperidone	0	4	0	0	0	0	0	1		1	11	110	1100103	2	9			1	0	-2	4	-2.29219	-2.26411	-2.43325	-2.76106	-2.28554	-2.43502	-2.33338	-2.37323	3	-2.07291	11.1111	1	0
0	6	1	0	0	103	10	1	51	Risperidone	0	4	0	0	0	0	0	1		1	11	110	1100103	3	9			1	0	-2	4	-2.29219	-2.26411	-2.43325	-2.76106	-2.28554	-2.43502	-2.33338	-2.37323	3	-2.07291	11.1111	1	0
0	6	1	0	0	103	10	1	51	Risperidone	0	4	0	0	0	0	0	1		1	11	110	1100103	4	9			1	0	-2	4	-2.29219	-2.26411	-2.43325	-2.76106	-2.28554	-2.43502	-2.33338	-2.37323	3	-2.07291	11.1111	1	0
0	6	1	0	0	103	10	1	51	Risperidone	0	4	0	0	0	1	0	1		1	11	110	1100103	5	9			1	0	-2	4	-2.21653	-2.26411	-2.43325	-2.76106	-2.28554	-2.43502	-2.33338	-2.37323	3	-2.07291	11.1111	1	0
0	6	1	0	0	103	10	1	51	Risperidone	0	4	0	0	0	0	0	1		1	11	110	1100103	6	9			1	0	-2	4	-2.29219	-2.26411	-2.43325	-2.76106	-2.28554	-2.43502	-2.33338	-2.37323	3	-2.07291	11.1111	1	0
0	6	1	0	0	103	10	1	51	Risperidone	0	4	0	0	0	1	0	1		1	11	110	1100103	7	9			1	0	-2	4	-2.21653	-2.26411	-2.43325	-2.76106	-2.28554	-2.43502	-2.33338	-2.37323	3	-2.07291	11.1111	1	0
0	6	1	0	0	103	10	1	51	Risperidone	0	4	0	0	0	0	0	1		1	11	110	1100103	8	9			1	0	-2	4	-2.29219	-2.26411	-2.43325	-2.76106	-2.28554	-2.43502	-2.33338	-2.37323	3	-2.07291	11.1111	1	0
0	6	1	0	0	103	10	1	51	Risperidone	0	4	0	0	0	0	1	2	2	1	11	110	1100103	9	9	2	0	1	0	-2	4	-2.29219	-2.26411	-2.43325	-2.76106	-2.28554	-2.43502	-2.33338	-2.37323	3	-2.07291	22.2222	1	0
0	6	1	0	0	104	12	1	21	Citalopram	0	4	0	0	0	0	0	0		1	11	110	1100104	1	13			1	0	-32	1024	-2.29219	-2.26411	-2.43325	-2.76106	-2.28554	-2.43502	-2.33338	-2.37323	1	-2.41597	0	1	0
0	6	1	0	0	104	12	1	21	Citalopram	0	4	0	0	0	1	0	0		1	11	110	1100104	2	13			1	0	-32	1024	-2.21653	-2.26411	-2.43325	-2.76106	-2.28554	-2.43502	-2.33338	-2.37323	1	-2.41597	0	1	0
0	6	1	0	0	104	12	1	21	Citalopram	0	4	0	0	0	0	0	0		1	11	110	1100104	3	13			1	0	-32	1024	-2.29219	-2.26411	-2.43325	-2.76106	-2.28554	-2.43502	-2.33338	-2.37323	1	-2.41597	0	1	0
0	6	1	0	0	104	12	1	21	Citalopram	0	4	0	0	0	0	0	0		1	11	110	1100104	4	13			1	0	-32	1024	-2.29219	-2.26411	-2.43325	-2.76106	-2.28554	-2.43502	-2.33338	-2.37323	1	-2.41597	0	1	0
0	6	1	0	0	104	12	1	21	Citalopram	0	4	0	0	0	0	0	0		1	11	110	1100104	5	13			1	0	-32	1024	-2.29219	-2.26411	-2.43325	-2.76106	-2.28554	-2.43502	-2.33338	-2.37323	1	-2.41597	0	1	0
0	6	1	0	0	104	12	1	21	Citalopram	0	4	0	0	0	1	0	0		1	11	110	1100104	6	13			1	0	-32	1024	-2.21653	-2.26411	-2.43325	-2.76106	-2.28554	-2.43502	-2.33338	-2.37323	1	-2.41597	0	1	0
0	6	1	0	0	104	12	1	21	Citalopram	0	4	0	0	0	0	0	0		1	11	110	1100104	7	13			1	0	-32	1024	-2.29219	-2.26411	-2.43325	-2.76106	-2.28554	-2.43502	-2.33338	-2.37323	1	-2.41597	0	1	0
0	6	1	0	0	104	12	1	21	Citalopram	0	4	0	0	0	0	0	0		1	11	110	1100104	8	13			1	0	-32	1024	-2.29219	-2.26411	-2.43325	-2.76106	-2.28554	-2.43502	-2.33338	-2.37323	1	-2.41597	0	1	0
0	6	1	0	0	104	12	1	21	Citalopram	0	4	0	0	0	1	0	0		1	11	110	1100104	9	13			1	0	-32	1024	-2.21653	-2.26411	-2.43325	-2.76106	-2.28554	-2.43502	-2.33338	-2.37323	1	-2.41597	0	1	0
0	6	1	0	0	104	12	1	21	Citalopram	0	4	0	0	0	0	0	0		1	11	110	1100104	10	13			1	0	-32	1024	-2.29219	-2.26411	-2.43325	-2.76106	-2.28554	-2.43502	-2.33338	-2.37323	1	-2.41597	0	1	0
0	6	1	0	0	104	12	1	21	Citalopram	0	4	0	0	0	1	0	0		1	11	110	1100104	11	13			1	0	-32	1024	-2.21653	-2.26411	-2.43325	-2.76106	-2.28554	-2.43502	-2.33338	-2.37323	1	-2.41597	0	1	0
0	6	1	0	0	104	12	1	21	Citalopram	0	4	0	0	0	0	0	0		1	11	110	1100104	12	13			1	0	-32	1024	-2.29219	-2.26411	-2.43325	-2.76106	-2.28554	-2.43502	-2.33338	-2.37323	1	-2.41597	0	1	0
0	6	1	0	0	104	12	1	21	Citalopram	0	4	0	0	0	0	0	0		1	11	110	1100104	13	13			1	0	-32	1024	-2.29219	-2.26411	-2.43325	-2.76106	-2.28554	-2.43502	-2.33338	-2.37323	1	-2.41597	0	1	0
0	6	1	0	0	105	1	1	24	Citalopram	0	4	0	0	0	0	1	1	0	1	11	110	1100105	1	1	1	1	1	0	-29	841	-2.29219	-2.26411	-2.43325	-2.76106	-2.28554	-2.43502	-2.33338	-2.37323	1	-2.41597	100	1	1
0	8	1	0	0	106	7	1	50	Paracetamol	0	4	0	0	0	0	0	0		1	11	110	1100106	1	23			1	0	-3	9	-2.29219	-2.26411	-2.43325	-2.76106	-2.28554	-2.43502	-2.33338	-2.28311	3	-2.07291	0	1	0
0	8	1	0	0	106	7	1	50	Paracetamol	0	4	0	0	0	0	0	0		1	11	110	1100106	2	23			1	0	-3	9	-2.29219	-2.26411	-2.43325	-2.76106	-2.28554	-2.43502	-2.33338	-2.28311	3	-2.07291	0	1	0
0	8	1	0	0	106	7	1	50	Paracetamol	0	4	0	0	0	0	0	0		1	11	110	1100106	3	23			1	0	-3	9	-2.29219	-2.26411	-2.43325	-2.76106	-2.28554	-2.43502	-2.33338	-2.28311	3	-2.07291	0	1	0
0	8	1	0	0	106	7	1	50	Paracetamol	0	4	0	0	0	0	0	0		1	11	110	1100106	4	23			1	0	-3	9	-2.29219	-2.26411	-2.43325	-2.76106	-2.28554	-2.43502	-2.33338	-2.28311	3	-2.07291	0	1	0
0	8	1	0	0	106	7	1	50	Pregabalin	0	4	0	0	0	0	0	0		1	11	110	1100106	5	23			1	0	-3	9	-2.29219	-2.26411	-2.43325	-2.76106	-2.28554	-2.43502	-2.33338	-2.28311	3	-2.07291	0	1	0
0	8	1	0	0	106	7	1	50	Pregabalin	0	4	0	0	0	1	0	0		1	11	110	1100106	6	23			1	0	-3	9	-2.21653	-2.26411	-2.43325	-2.76106	-2.28554	-2.43502	-2.33338	-2.28311	3	-2.07291	0	1	0
0	8	1	0	0	106	7	1	50	Pregabalin	0	4	0	0	0	0	0	0		1	11	110	1100106	7	23			1	0	-3	9	-2.29219	-2.26411	-2.43325	-2.76106	-2.28554	-2.43502	-2.33338	-2.28311	3	-2.07291	0	1	0
0	8	1	0	0	106	7	1	50	Pregabalin	0	4	0	0	0	0	0	0		1	11	110	1100106	8	23			1	0	-3	9	-2.29219	-2.26411	-2.43325	-2.76106	-2.28554	-2.43502	-2.33338	-2.28311	3	-2.07291	0	1	0
0	8	1	0	0	106	7	1	50	Pregabalin	0	4	0	0	0	0	0	0		1	11	110	1100106	9	23			1	0	-3	9	-2.29219	-2.26411	-2.43325	-2.76106	-2.28554	-2.43502	-2.33338	-2.28311	3	-2.07291	0	1	0
0	8	1	0	0	106	7	1	50	Paracetamol	0	4	0	0	1	0	0	0		1	11	110	1100106	10	23			1	0	-3	9	-2.29219	-1.86409	-2.43325	-2.76106	-2.28554	-2.43502	-2.33338	-2.28311	3	-2.07291	0	1	0
0	8	1	0	0	106	7	1	50	Paracetamol	0	4	0	0	1	1	0	0		1	11	110	1100106	11	23			1	0	-3	9	-2.21653	-1.86409	-2.43325	-2.76106	-2.28554	-2.43502	-2.33338	-2.28311	3	-2.07291	0	1	0
0	8	1	0	0	106	7	1	50	Paracetamol	0	4	0	0	1	0	0	0		1	11	110	1100106	12	23			1	0	-3	9	-2.29219	-1.86409	-2.43325	-2.76106	-2.28554	-2.43502	-2.33338	-2.28311	3	-2.07291	0	1	0
0	8	1	0	0	106	7	1	50	Paracetamol	0	4	0	0	1	0	0	0		1	11	110	1100106	13	23			1	0	-3	9	-2.29219	-1.86409	-2.43325	-2.76106	-2.28554	-2.43502	-2.33338	-2.28311	3	-2.07291	0	1	0
0	8	1	0	0	106	7	1	50	Paracetamol	0	4	0	0	2	0	1	1	1	1	11	110	1100106	14	23	1	1	1	0	-3	9	-2.29219	-2.04888	-2.43325	-2.76106	-2.28554	-2.43502	-2.33338	-2.28311	3	-2.07291	4.34783	1	1
0	8	1	0	0	106	7	1	50	Paracetamol	0	4	0	0	2	1	0	1		1	11	110	1100106	15	23			1	0	-3	9	-2.21653	-2.04888	-2.43325	-2.76106	-2.28554	-2.43502	-2.33338	-2.28311	3	-2.07291	4.34783	1	0
0	8	1	0	0	106	7	1	50	Paracetamol	0	4	0	0	2	0	1	2	1	1	11	110	1100106	16	23	1	1	1	0	-3	9	-2.29219	-2.04888	-2.43325	-2.76106	-2.28554	-2.43502	-2.33338	-2.28311	3	-2.07291	8.69565	1	1
0	8	1	0	0	106	7	1	50	Paracetamol	0	4	0	0	2	0	0	2		1	11	110	1100106	17	23			1	0	-3	9	-2.29219	-2.04888	-2.43325	-2.76106	-2.28554	-2.43502	-2.33338	-2.28311	3	-2.07291	8.69565	1	0
0	8	1	0	0	106	7	1	50	Mirtazapine	0	4	0	0	3	0	0	2		1	11	110	1100106	18	23			1	0	-3	9	-2.29219	-2.46713	-2.43325	-2.76106	-2.28554	-2.43502	-2.33338	-2.28311	3	-2.07291	8.69565	1	0
0	8	1	0	0	106	7	1	50	Mirtazapine	0	4	0	0	3	0	0	2		1	11	110	1100106	19	23			1	0	-3	9	-2.29219	-2.46713	-2.43325	-2.76106	-2.28554	-2.43502	-2.33338	-2.28311	3	-2.07291	8.69565	1	0
0	8	1	0	0	106	7	1	50	Paracetamol	0	4	0	0	3	1	0	2		1	11	110	1100106	20	23			1	0	-3	9	-2.21653	-2.46713	-2.43325	-2.76106	-2.28554	-2.43502	-2.33338	-2.28311	3	-2.07291	8.69565	1	0
0	8	1	0	0	106	7	1	50	Paracetamol	0	4	0	0	3	0	0	2		1	11	110	1100106	21	23			1	0	-3	9	-2.29219	-2.46713	-2.43325	-2.76106	-2.28554	-2.43502	-2.33338	-2.28311	3	-2.07291	8.69565	1	0
0	8	1	0	0	106	7	1	50	Paracetamol	0	4	0	0	3	0	0	2		1	11	110	1100106	22	23			1	0	-3	9	-2.29219	-2.46713	-2.43325	-2.76106	-2.28554	-2.43502	-2.33338	-2.28311	3	-2.07291	8.69565	1	0
0	8	1	0	0	106	7	1	50	Paracetamol	0	4	0	0	3	0	1	3	2	1	11	110	1100106	23	23	2	0	1	0	-3	9	-2.29219	-2.46713	-2.43325	-2.76106	-2.28554	-2.43502	-2.33338	-2.28311	3	-2.07291	13.0435	1	0
0	8	1	0	0	107	13	1	32	Risperidone	0	4	0	0	3	1	0	0		1	11	110	1100107	1	7			1	0	-21	441	-2.21653	-2.46713	-2.43325	-2.76106	-2.28554	-2.43502	-2.33338	-2.28311	1	-2.41597	0	1	0
0	8	1	0	0	107	13	1	32	Risperidone	0	4	0	0	3	0	0	0		1	11	110	1100107	2	7			1	0	-21	441	-2.29219	-2.46713	-2.43325	-2.76106	-2.28554	-2.43502	-2.33338	-2.28311	1	-2.41597	0	1	0
0	8	1	0	0	107	13	1	32	Risperidone	0	4	0	0	3	0	0	0		1	11	110	1100107	3	7			1	0	-21	441	-2.29219	-2.46713	-2.43325	-2.76106	-2.28554	-2.43502	-2.33338	-2.28311	1	-2.41597	0	1	0
0	8	1	0	0	107	13	1	32	Risperidone	0	4	0	0	3	0	0	0		1	11	110	1100107	4	7			1	0	-21	441	-2.29219	-2.46713	-2.43325	-2.76106	-2.28554	-2.43502	-2.33338	-2.28311	1	-2.41597	0	1	0
0	8	1	0	0	107	13	1	32	Risperidone	0	4	0	0	3	1	0	0		1	11	110	1100107	5	7			1	0	-21	441	-2.21653	-2.46713	-2.43325	-2.76106	-2.28554	-2.43502	-2.33338	-2.28311	1	-2.41597	0	1	0
0	8	1	0	0	107	13	1	32	Risperidone	0	4	0	0	3	0	0	0		1	11	110	1100107	6	7			1	0	-21	441	-2.29219	-2.46713	-2.43325	-2.76106	-2.28554	-2.43502	-2.33338	-2.28311	1	-2.41597	0	1	0
0	8	1	0	0	107	13	1	32	Risperidone	0	4	0	0	3	0	0	0		1	11	110	1100107	7	7			1	0	-21	441	-2.29219	-2.46713	-2.43325	-2.76106	-2.28554	-2.43502	-2.33338	-2.28311	1	-2.41597	0	1	0
0	8	1	0	0	108	7	1	26	Buprenorphine	0	4	5	4	0	0	0	0		1	11	110	1100108	1	27			1	3	-27	729	-2.29219	-2.26411	-1.43627	-2.76106	-2.28554	-2.43502	-2.33338	-2.28311	1	-2.41597	0	1	0
0	8	1	0	0	108	7	1	26	Buprenorphine	0	4	5	4	0	0	0	0		1	11	110	1100108	2	27			1	3	-27	729	-2.29219	-2.26411	-1.43627	-2.76106	-2.28554	-2.43502	-2.33338	-2.28311	1	-2.41597	0	1	0
0	8	1	0	0	108	7	1	26	Buprenorphine	0	4	5	4	0	0	0	0		1	11	110	1100108	3	27			1	3	-27	729	-2.29219	-2.26411	-1.43627	-2.76106	-2.28554	-2.43502	-2.33338	-2.28311	1	-2.41597	0	1	0
0	8	1	0	0	108	7	1	26	Buprenorphine	0	4	5	4	0	0	0	0		1	11	110	1100108	4	27			1	3	-27	729	-2.29219	-2.26411	-1.43627	-2.76106	-2.28554	-2.43502	-2.33338	-2.28311	1	-2.41597	0	1	0
0	8	1	0	0	108	7	1	26	Buprenorphine	0	4	5	4	0	0	0	0		1	11	110	1100108	5	27			1	3	-27	729	-2.29219	-2.26411	-1.43627	-2.76106	-2.28554	-2.43502	-2.33338	-2.28311	1	-2.41597	0	1	0
0	8	1	0	0	108	7	1	26	Paliperidone	0	4	5	4	0	0	0	0		1	11	110	1100108	6	27			1	3	-27	729	-2.29219	-2.26411	-1.43627	-2.76106	-2.28554	-2.43502	-2.33338	-2.28311	1	-2.41597	0	1	0
0	8	1	0	0	108	7	1	26	Procyclidine	0	4	0	0	0	1	0	0		1	11	110	1100108	7	27			1	0	-27	729	-2.21653	-2.26411	-2.43325	-2.76106	-2.28554	-2.43502	-2.33338	-2.28311	1	-2.41597	0	1	0
0	8	1	0	0	108	7	1	26	Procyclidine	0	4	0	0	0	0	0	0		1	11	110	1100108	8	27			1	0	-27	729	-2.29219	-2.26411	-2.43325	-2.76106	-2.28554	-2.43502	-2.33338	-2.28311	1	-2.41597	0	1	0
0	8	1	0	0	108	7	1	26	Procyclidine	0	4	0	0	0	0	0	0		1	11	110	1100108	9	27			1	0	-27	729	-2.29219	-2.26411	-2.43325	-2.76106	-2.28554	-2.43502	-2.33338	-2.28311	1	-2.41597	0	1	0
0	8	1	0	0	108	7	1	26	Procyclidine	0	4	0	0	0	1	0	0		1	11	110	1100108	10	27			1	0	-27	729	-2.21653	-2.26411	-2.43325	-2.76106	-2.28554	-2.43502	-2.33338	-2.28311	1	-2.41597	0	1	0
0	8	1	0	0	108	7	1	26	Procyclidine	0	4	0	0	0	0	0	0		1	11	110	1100108	11	27			1	0	-27	729	-2.29219	-2.26411	-2.43325	-2.76106	-2.28554	-2.43502	-2.33338	-2.28311	1	-2.41597	0	1	0
0	8	1	0	0	108	7	1	26	Procyclidine	0	4	0	0	0	0	0	0		1	11	110	1100108	12	27			1	0	-27	729	-2.29219	-2.26411	-2.43325	-2.76106	-2.28554	-2.43502	-2.33338	-2.28311	1	-2.41597	0	1	0
0	8	1	0	0	108	7	1	26	Procyclidine	0	4	0	0	0	0	0	0		1	11	110	1100108	13	27			1	0	-27	729	-2.29219	-2.26411	-2.43325	-2.76106	-2.28554	-2.43502	-2.33338	-2.28311	1	-2.41597	0	1	0
0	8	1	0	0	108	7	1	26	Mirtazapine	0	4	0	0	3	0	0	0		1	11	110	1100108	14	27			1	0	-27	729	-2.29219	-2.46713	-2.43325	-2.76106	-2.28554	-2.43502	-2.33338	-2.28311	1	-2.41597	0	1	0
0	8	1	0	0	108	7	1	26	Mirtazapine	0	4	0	0	3	0	0	0		1	11	110	1100108	15	27			1	0	-27	729	-2.29219	-2.46713	-2.43325	-2.76106	-2.28554	-2.43502	-2.33338	-2.28311	1	-2.41597	0	1	0
0	8	1	0	0	108	7	1	26	Mirtazapine	0	4	0	0	3	0	0	0		1	11	110	1100108	16	27			1	0	-27	729	-2.29219	-2.46713	-2.43325	-2.76106	-2.28554	-2.43502	-2.33338	-2.28311	1	-2.41597	0	1	0
0	8	1	0	0	108	7	1	26	Mirtazapine	0	4	0	0	3	0	0	0		1	11	110	1100108	17	27			1	0	-27	729	-2.29219	-2.46713	-2.43325	-2.76106	-2.28554	-2.43502	-2.33338	-2.28311	1	-2.41597	0	1	0
0	8	1	0	0	108	7	1	26	Mirtazapine	0	4	0	0	3	1	0	0		1	11	110	1100108	18	27			1	0	-27	729	-2.21653	-2.46713	-2.43325	-2.76106	-2.28554	-2.43502	-2.33338	-2.28311	1	-2.41597	0	1	0
0	8	1	0	0	108	7	1	26	Mirtazapine	0	4	0	0	3	1	0	0		1	11	110	1100108	19	27			1	0	-27	729	-2.21653	-2.46713	-2.43325	-2.76106	-2.28554	-2.43502	-2.33338	-2.28311	1	-2.41597	0	1	0
0	8	1	0	0	108	7	1	26	Mirtazapine	0	4	0	0	3	0	0	0		1	11	110	1100108	20	27			1	0	-27	729	-2.29219	-2.46713	-2.43325	-2.76106	-2.28554	-2.43502	-2.33338	-2.28311	1	-2.41597	0	1	0
0	8	1	0	0	108	7	1	26	Procyclidine	0	4	0	0	3	0	0	0		1	11	110	1100108	21	27			1	0	-27	729	-2.29219	-2.46713	-2.43325	-2.76106	-2.28554	-2.43502	-2.33338	-2.28311	1	-2.41597	0	1	0
0	8	1	0	0	108	7	1	26	Procyclidine	0	4	0	0	3	1	0	0		1	11	110	1100108	22	27			1	0	-27	729	-2.21653	-2.46713	-2.43325	-2.76106	-2.28554	-2.43502	-2.33338	-2.28311	1	-2.41597	0	1	0
0	8	1	0	0	108	7	1	26	Procyclidine	0	4	0	0	3	0	0	0		1	11	110	1100108	23	27			1	0	-27	729	-2.29219	-2.46713	-2.43325	-2.76106	-2.28554	-2.43502	-2.33338	-2.28311	1	-2.41597	0	1	0
0	8	1	0	0	108	7	1	26	Procyclidine	0	4	0	0	3	0	0	0		1	11	110	1100108	24	27			1	0	-27	729	-2.29219	-2.46713	-2.43325	-2.76106	-2.28554	-2.43502	-2.33338	-2.28311	1	-2.41597	0	1	0
0	8	1	0	0	108	7	1	26	Procyclidine	0	4	0	0	3	0	0	0		1	11	110	1100108	25	27			1	0	-27	729	-2.29219	-2.46713	-2.43325	-2.76106	-2.28554	-2.43502	-2.33338	-2.28311	1	-2.41597	0	1	0
0	8	1	0	0	108	7	1	26	Procyclidine	0	4	0	0	3	1	0	0		1	11	110	1100108	26	27			1	0	-27	729	-2.21653	-2.46713	-2.43325	-2.76106	-2.28554	-2.43502	-2.33338	-2.28311	1	-2.41597	0	1	0
0	8	1	0	0	108	7	1	26	Procyclidine	0	4	0	0	3	0	0	0		1	11	110	1100108	27	27			1	0	-27	729	-2.29219	-2.46713	-2.43325	-2.76106	-2.28554	-2.43502	-2.33338	-2.28311	1	-2.41597	0	1	0
0	8	1	0	0	109	13	1	59	Amlodipine	0	2	0	0	0	0	0	0		1	11	110	1100109	1	216			0	0	6	36	-2.29219	-2.26411	-2.43325	-1.78187	-2.28554	-2.43502	-2.33338	-2.28311	4	-1.87889	0	1	0
0	8	1	0	0	109	13	1	59	Amlodipine	0	2	0	0	0	0	0	0		1	11	110	1100109	2	216			0	0	6	36	-2.29219	-2.26411	-2.43325	-1.78187	-2.28554	-2.43502	-2.33338	-2.28311	4	-1.87889	0	1	0
0	8	1	0	0	109	13	1	59	Amlodipine	0	2	0	0	0	1	0	0		1	11	110	1100109	3	216			0	0	6	36	-2.21653	-2.26411	-2.43325	-1.78187	-2.28554	-2.43502	-2.33338	-2.28311	4	-1.87889	0	1	0
0	8	1	0	0	109	13	1	59	Amlodipine	0	2	0	0	0	1	0	0		1	11	110	1100109	4	216			0	0	6	36	-2.21653	-2.26411	-2.43325	-1.78187	-2.28554	-2.43502	-2.33338	-2.28311	4	-1.87889	0	1	0
0	8	1	0	0	109	13	1	59	Amlodipine	0	2	0	0	0	0	0	0		1	11	110	1100109	5	216			0	0	6	36	-2.29219	-2.26411	-2.43325	-1.78187	-2.28554	-2.43502	-2.33338	-2.28311	4	-1.87889	0	1	0
0	8	1	0	0	109	13	1	59	Amlodipine	0	2	0	0	0	0	0	0		1	11	110	1100109	6	216			0	0	6	36	-2.29219	-2.26411	-2.43325	-1.78187	-2.28554	-2.43502	-2.33338	-2.28311	4	-1.87889	0	1	0
0	8	1	0	0	109	13	1	59	Amlodipine	0	2	0	0	0	0	0	0		1	11	110	1100109	7	216			0	0	6	36	-2.29219	-2.26411	-2.43325	-1.78187	-2.28554	-2.43502	-2.33338	-2.28311	4	-1.87889	0	1	0
0	8	1	0	0	109	13	1	59	Amlodipine	0	2	0	0	0	0	0	0		1	11	110	1100109	8	216			0	0	6	36	-2.29219	-2.26411	-2.43325	-1.78187	-2.28554	-2.43502	-2.33338	-2.28311	4	-1.87889	0	1	0
0	8	1	0	0	109	13	1	59	Amlodipine	0	2	0	0	0	0	0	0		1	11	110	1100109	9	216			0	0	6	36	-2.29219	-2.26411	-2.43325	-1.78187	-2.28554	-2.43502	-2.33338	-2.28311	4	-1.87889	0	1	0
0	8	1	0	0	109	13	1	59	Amlodipine	0	2	0	0	0	0	0	0		1	11	110	1100109	10	216			0	0	6	36	-2.29219	-2.26411	-2.43325	-1.78187	-2.28554	-2.43502	-2.33338	-2.28311	4	-1.87889	0	1	0
0	8	1	0	0	109	13	1	59	Amlodipine	0	2	0	0	0	1	0	0		1	11	110	1100109	11	216			0	0	6	36	-2.21653	-2.26411	-2.43325	-1.78187	-2.28554	-2.43502	-2.33338	-2.28311	4	-1.87889	0	1	0
0	8	1	0	0	109	13	1	59	Amlodipine	0	2	0	0	0	0	0	0		1	11	110	1100109	12	216			0	0	6	36	-2.29219	-2.26411	-2.43325	-1.78187	-2.28554	-2.43502	-2.33338	-2.28311	4	-1.87889	0	1	0
0	8	1	0	0	109	13	1	59	Amlodipine	0	2	0	0	0	1	0	0		1	11	110	1100109	13	216			0	0	6	36	-2.21653	-2.26411	-2.43325	-1.78187	-2.28554	-2.43502	-2.33338	-2.28311	4	-1.87889	0	1	0
0	8	1	0	0	109	13	1	59	Ferrous fumarate	0	9	0	0	0	0	0	0		1	11	110	1100109	14	216			0	0	6	36	-2.29219	-2.26411	-2.43325	-1.78187	-2.28554	-2.43502	-2.33338	-2.28311	4	-1.87889	0	1	0
0	8	1	0	0	109	13	1	59	Ferrous fumarate	0	9	0	0	0	0	0	0		1	11	110	1100109	15	216			0	0	6	36	-2.29219	-2.26411	-2.43325	-1.78187	-2.28554	-2.43502	-2.33338	-2.28311	4	-1.87889	0	1	0
0	8	1	0	0	109	13	1	59	Ferrous fumarate	0	9	0	0	0	0	0	0		1	11	110	1100109	16	216			0	0	6	36	-2.29219	-2.26411	-2.43325	-1.78187	-2.28554	-2.43502	-2.33338	-2.28311	4	-1.87889	0	1	0
0	8	1	0	0	109	13	1	59	Ferrous fumarate	0	9	0	0	0	0	0	0		1	11	110	1100109	17	216			0	0	6	36	-2.29219	-2.26411	-2.43325	-1.78187	-2.28554	-2.43502	-2.33338	-2.28311	4	-1.87889	0	1	0
0	8	1	0	0	109	13	1	59	Ferrous fumarate	0	9	0	0	0	1	1	1	0	1	11	110	1100109	18	216	1	1	0	0	6	36	-2.21653	-2.26411	-2.43325	-1.78187	-2.28554	-2.43502	-2.33338	-2.28311	4	-1.87889	0.462963	1	1
0	8	1	0	0	109	13	1	59	Ferrous fumarate	0	9	0	0	0	1	0	1		1	11	110	1100109	19	216			0	0	6	36	-2.21653	-2.26411	-2.43325	-1.78187	-2.28554	-2.43502	-2.33338	-2.28311	4	-1.87889	0.462963	1	0
0	8	1	0	0	109	13	1	59	Ferrous fumarate	0	9	0	0	0	1	1	2	0	1	11	110	1100109	20	216	1	1	0	0	6	36	-2.21653	-2.26411	-2.43325	-1.78187	-2.28554	-2.43502	-2.33338	-2.28311	4	-1.87889	0.925926	1	1
0	8	1	0	0	109	13	1	59	Ferrous fumarate	0	9	0	0	0	0	1	3	0	1	11	110	1100109	21	216	1	1	0	0	6	36	-2.29219	-2.26411	-2.43325	-1.78187	-2.28554	-2.43502	-2.33338	-2.28311	4	-1.87889	1.38889	1	1
0	8	1	0	0	109	13	1	59	Ferrous fumarate	0	9	0	0	0	1	0	3		1	11	110	1100109	22	216			0	0	6	36	-2.21653	-2.26411	-2.43325	-1.78187	-2.28554	-2.43502	-2.33338	-2.28311	4	-1.87889	1.38889	1	0
0	8	1	0	0	109	13	1	59	Ferrous fumarate	0	9	0	0	0	0	0	3		1	11	110	1100109	23	216			0	0	6	36	-2.29219	-2.26411	-2.43325	-1.78187	-2.28554	-2.43502	-2.33338	-2.28311	4	-1.87889	1.38889	1	0
0	8	1	0	0	109	13	1	59	Ferrous fumarate	0	9	0	0	0	0	0	3		1	11	110	1100109	24	216			0	0	6	36	-2.29219	-2.26411	-2.43325	-1.78187	-2.28554	-2.43502	-2.33338	-2.28311	4	-1.87889	1.38889	1	0
0	8	1	0	0	109	13	1	59	Ferrous fumarate	0	9	0	0	0	0	0	3		1	11	110	1100109	25	216			0	0	6	36	-2.29219	-2.26411	-2.43325	-1.78187	-2.28554	-2.43502	-2.33338	-2.28311	4	-1.87889	1.38889	1	0
0	8	1	0	0	109	13	1	59	Ferrous fumarate	0	9	0	0	0	0	0	3		1	11	110	1100109	26	216			0	0	6	36	-2.29219	-2.26411	-2.43325	-1.78187	-2.28554	-2.43502	-2.33338	-2.28311	4	-1.87889	1.38889	1	0
0	8	1	0	0	109	13	1	59	Folic acid	0	9	0	0	0	1	0	3		1	11	110	1100109	27	216			0	0	6	36	-2.21653	-2.26411	-2.43325	-1.78187	-2.28554	-2.43502	-2.33338	-2.28311	4	-1.87889	1.38889	1	0
0	8	1	0	0	109	13	1	59	Folic acid	0	9	0	0	0	0	1	4	0	1	11	110	1100109	28	216	1	1	0	0	6	36	-2.29219	-2.26411	-2.43325	-1.78187	-2.28554	-2.43502	-2.33338	-2.28311	4	-1.87889	1.85185	1	1
0	8	1	0	0	109	13	1	59	Folic acid	0	9	0	0	0	0	0	4		1	11	110	1100109	29	216			0	0	6	36	-2.29219	-2.26411	-2.43325	-1.78187	-2.28554	-2.43502	-2.33338	-2.28311	4	-1.87889	1.85185	1	0
0	8	1	0	0	109	13	1	59	Folic acid	0	9	0	0	0	0	0	4		1	11	110	1100109	30	216			0	0	6	36	-2.29219	-2.26411	-2.43325	-1.78187	-2.28554	-2.43502	-2.33338	-2.28311	4	-1.87889	1.85185	1	0
0	8	1	0	0	109	13	1	59	Folic acid	0	9	0	0	0	0	0	4		1	11	110	1100109	31	216			0	0	6	36	-2.29219	-2.26411	-2.43325	-1.78187	-2.28554	-2.43502	-2.33338	-2.28311	4	-1.87889	1.85185	1	0
0	8	1	0	0	109	13	1	59	Folic acid	0	9	0	0	0	0	0	4		1	11	110	1100109	32	216			0	0	6	36	-2.29219	-2.26411	-2.43325	-1.78187	-2.28554	-2.43502	-2.33338	-2.28311	4	-1.87889	1.85185	1	0
0	8	1	0	0	109	13	1	59	Folic acid	0	9	0	0	0	0	0	4		1	11	110	1100109	33	216			0	0	6	36	-2.29219	-2.26411	-2.43325	-1.78187	-2.28554	-2.43502	-2.33338	-2.28311	4	-1.87889	1.85185	1	0
0	8	1	0	0	109	13	1	59	Folic acid	0	9	0	0	0	0	0	4		1	11	110	1100109	34	216			0	0	6	36	-2.29219	-2.26411	-2.43325	-1.78187	-2.28554	-2.43502	-2.33338	-2.28311	4	-1.87889	1.85185	1	0
0	8	1	0	0	109	13	1	59	Folic acid	0	9	0	0	0	1	0	4		1	11	110	1100109	35	216			0	0	6	36	-2.21653	-2.26411	-2.43325	-1.78187	-2.28554	-2.43502	-2.33338	-2.28311	4	-1.87889	1.85185	1	0
0	8	1	0	0	109	13	1	59	Folic acid	0	9	0	0	0	1	1	5	0	1	11	110	1100109	36	216	1	1	0	0	6	36	-2.21653	-2.26411	-2.43325	-1.78187	-2.28554	-2.43502	-2.33338	-2.28311	4	-1.87889	2.31481	1	1
0	8	1	0	0	109	13	1	59	Folic acid	0	9	0	0	0	0	0	5		1	11	110	1100109	37	216			0	0	6	36	-2.29219	-2.26411	-2.43325	-1.78187	-2.28554	-2.43502	-2.33338	-2.28311	4	-1.87889	2.31481	1	0
0	8	1	0	0	109	13	1	59	Folic acid	0	9	0	0	0	1	1	6	0	1	11	110	1100109	38	216	1	1	0	0	6	36	-2.21653	-2.26411	-2.43325	-1.78187	-2.28554	-2.43502	-2.33338	-2.28311	4	-1.87889	2.77778	1	1
0	8	1	0	0	109	13	1	59	Folic acid	0	9	0	0	0	0	0	6		1	11	110	1100109	39	216			0	0	6	36	-2.29219	-2.26411	-2.43325	-1.78187	-2.28554	-2.43502	-2.33338	-2.28311	4	-1.87889	2.77778	1	0
0	8	1	0	0	109	13	1	59	Gliclazide	0	6	0	0	0	1	0	6		1	11	110	1100109	40	216			0	0	6	36	-2.21653	-2.26411	-2.43325	-1.78187	-2.28554	-2.43502	-2.33338	-2.28311	4	-1.87889	2.77778	1	0
0	8	1	0	0	109	13	1	59	Gliclazide	0	6	0	0	0	0	0	6		1	11	110	1100109	41	216			0	0	6	36	-2.29219	-2.26411	-2.43325	-1.78187	-2.28554	-2.43502	-2.33338	-2.28311	4	-1.87889	2.77778	1	0
0	8	1	0	0	109	13	1	59	Gliclazide	0	6	0	0	0	1	0	6		1	11	110	1100109	42	216			0	0	6	36	-2.21653	-2.26411	-2.43325	-1.78187	-2.28554	-2.43502	-2.33338	-2.28311	4	-1.87889	2.77778	1	0
0	8	1	0	0	109	13	1	59	Gliclazide	0	6	0	0	0	0	0	6		1	11	110	1100109	43	216			0	0	6	36	-2.29219	-2.26411	-2.43325	-1.78187	-2.28554	-2.43502	-2.33338	-2.28311	4	-1.87889	2.77778	1	0
0	8	1	0	0	109	13	1	59	Gliclazide	0	6	0	0	0	1	0	6		1	11	110	1100109	44	216			0	0	6	36	-2.21653	-2.26411	-2.43325	-1.78187	-2.28554	-2.43502	-2.33338	-2.28311	4	-1.87889	2.77778	1	0
0	8	1	0	0	109	13	1	59	Gliclazide	0	6	0	0	0	0	0	6		1	11	110	1100109	45	216			0	0	6	36	-2.29219	-2.26411	-2.43325	-1.78187	-2.28554	-2.43502	-2.33338	-2.28311	4	-1.87889	2.77778	1	0
0	8	1	0	0	109	13	1	59	Gliclazide	0	6	0	0	0	0	0	6		1	11	110	1100109	46	216			0	0	6	36	-2.29219	-2.26411	-2.43325	-1.78187	-2.28554	-2.43502	-2.33338	-2.28311	4	-1.87889	2.77778	1	0
0	8	1	0	0	109	13	1	59	Gliclazide	0	6	0	0	0	1	0	6		1	11	110	1100109	47	216			0	0	6	36	-2.21653	-2.26411	-2.43325	-1.78187	-2.28554	-2.43502	-2.33338	-2.28311	4	-1.87889	2.77778	1	0
0	8	1	0	0	109	13	1	59	Gliclazide	0	6	0	0	0	0	0	6		1	11	110	1100109	48	216			0	0	6	36	-2.29219	-2.26411	-2.43325	-1.78187	-2.28554	-2.43502	-2.33338	-2.28311	4	-1.87889	2.77778	1	0
0	8	1	0	0	109	13	1	59	Gliclazide	0	6	0	0	0	0	0	6		1	11	110	1100109	49	216			0	0	6	36	-2.29219	-2.26411	-2.43325	-1.78187	-2.28554	-2.43502	-2.33338	-2.28311	4	-1.87889	2.77778	1	0
0	8	1	0	0	109	13	1	59	Gliclazide	0	6	0	0	0	0	0	6		1	11	110	1100109	50	216			0	0	6	36	-2.29219	-2.26411	-2.43325	-1.78187	-2.28554	-2.43502	-2.33338	-2.28311	4	-1.87889	2.77778	1	0
0	8	1	0	0	109	13	1	59	Gliclazide	0	6	0	0	0	0	0	6		1	11	110	1100109	51	216			0	0	6	36	-2.29219	-2.26411	-2.43325	-1.78187	-2.28554	-2.43502	-2.33338	-2.28311	4	-1.87889	2.77778	1	0
0	8	1	0	0	109	13	1	59	Gliclazide	0	6	0	0	0	0	0	6		1	11	110	1100109	52	216			0	0	6	36	-2.29219	-2.26411	-2.43325	-1.78187	-2.28554	-2.43502	-2.33338	-2.28311	4	-1.87889	2.77778	1	0
0	8	1	0	0	109	13	1	59	Lisinopril	0	2	0	0	0	0	0	6		1	11	110	1100109	53	216			0	0	6	36	-2.29219	-2.26411	-2.43325	-1.78187	-2.28554	-2.43502	-2.33338	-2.28311	4	-1.87889	2.77778	1	0
0	8	1	0	0	109	13	1	59	Lisinopril	0	2	0	0	0	1	0	6		1	11	110	1100109	54	216			0	0	6	36	-2.21653	-2.26411	-2.43325	-1.78187	-2.28554	-2.43502	-2.33338	-2.28311	4	-1.87889	2.77778	1	0
0	8	1	0	0	109	13	1	59	Lisinopril	0	2	0	0	0	0	0	6		1	11	110	1100109	55	216			0	0	6	36	-2.29219	-2.26411	-2.43325	-1.78187	-2.28554	-2.43502	-2.33338	-2.28311	4	-1.87889	2.77778	1	0
0	8	1	0	0	109	13	1	59	Lisinopril	0	2	0	0	0	1	1	7	1	1	11	110	1100109	56	216	1	1	0	0	6	36	-2.21653	-2.26411	-2.43325	-1.78187	-2.28554	-2.43502	-2.33338	-2.28311	4	-1.87889	3.24074	1	1
0	8	1	0	0	109	13	1	59	Lisinopril	0	2	0	0	0	0	0	7		1	11	110	1100109	57	216			0	0	6	36	-2.29219	-2.26411	-2.43325	-1.78187	-2.28554	-2.43502	-2.33338	-2.28311	4	-1.87889	3.24074	1	0
0	8	1	0	0	109	13	1	59	Lisinopril	0	2	0	0	0	1	0	7		1	11	110	1100109	58	216			0	0	6	36	-2.21653	-2.26411	-2.43325	-1.78187	-2.28554	-2.43502	-2.33338	-2.28311	4	-1.87889	3.24074	1	0
0	8	1	0	0	109	13	1	59	Lisinopril	0	2	0	0	0	0	0	7		1	11	110	1100109	59	216			0	0	6	36	-2.29219	-2.26411	-2.43325	-1.78187	-2.28554	-2.43502	-2.33338	-2.28311	4	-1.87889	3.24074	1	0
0	8	1	0	0	109	13	1	59	Lisinopril	0	2	0	0	0	0	0	7		1	11	110	1100109	60	216			0	0	6	36	-2.29219	-2.26411	-2.43325	-1.78187	-2.28554	-2.43502	-2.33338	-2.28311	4	-1.87889	3.24074	1	0
0	8	1	0	0	109	13	1	59	Lisinopril	0	2	0	0	0	0	0	7		1	11	110	1100109	61	216			0	0	6	36	-2.29219	-2.26411	-2.43325	-1.78187	-2.28554	-2.43502	-2.33338	-2.28311	4	-1.87889	3.24074	1	0
0	8	1	0	0	109	13	1	59	Lisinopril	0	2	0	0	0	1	0	7		1	11	110	1100109	62	216			0	0	6	36	-2.21653	-2.26411	-2.43325	-1.78187	-2.28554	-2.43502	-2.33338	-2.28311	4	-1.87889	3.24074	1	0
0	8	1	0	0	109	13	1	59	Lisinopril	0	2	0	0	0	0	0	7		1	11	110	1100109	63	216			0	0	6	36	-2.29219	-2.26411	-2.43325	-1.78187	-2.28554	-2.43502	-2.33338	-2.28311	4	-1.87889	3.24074	1	0
0	8	1	0	0	109	13	1	59	Lisinopril	0	2	0	0	0	0	0	7		1	11	110	1100109	64	216			0	0	6	36	-2.29219	-2.26411	-2.43325	-1.78187	-2.28554	-2.43502	-2.33338	-2.28311	4	-1.87889	3.24074	1	0
0	8	1	0	0	109	13	1	59	Lisinopril	0	2	0	0	0	0	0	7		1	11	110	1100109	65	216			0	0	6	36	-2.29219	-2.26411	-2.43325	-1.78187	-2.28554	-2.43502	-2.33338	-2.28311	4	-1.87889	3.24074	1	0
0	8	1	0	0	109	13	1	59	Metformin	0	6	0	0	0	0	0	7		1	11	110	1100109	66	216			0	0	6	36	-2.29219	-2.26411	-2.43325	-1.78187	-2.28554	-2.43502	-2.33338	-2.28311	4	-1.87889	3.24074	1	0
0	8	1	0	0	109	13	1	59	Metformin	0	6	0	0	0	0	0	7		1	11	110	1100109	67	216			0	0	6	36	-2.29219	-2.26411	-2.43325	-1.78187	-2.28554	-2.43502	-2.33338	-2.28311	4	-1.87889	3.24074	1	0
0	8	1	0	0	109	13	1	59	Metformin	0	6	0	0	0	1	0	7		1	11	110	1100109	68	216			0	0	6	36	-2.21653	-2.26411	-2.43325	-1.78187	-2.28554	-2.43502	-2.33338	-2.28311	4	-1.87889	3.24074	1	0
0	8	1	0	0	109	13	1	59	Metformin	0	6	0	0	0	0	0	7		1	11	110	1100109	69	216			0	0	6	36	-2.29219	-2.26411	-2.43325	-1.78187	-2.28554	-2.43502	-2.33338	-2.28311	4	-1.87889	3.24074	1	0
0	8	1	0	0	109	13	1	59	Metformin	0	6	0	0	0	1	0	7		1	11	110	1100109	70	216			0	0	6	36	-2.21653	-2.26411	-2.43325	-1.78187	-2.28554	-2.43502	-2.33338	-2.28311	4	-1.87889	3.24074	1	0
0	8	1	0	0	109	13	1	59	Metformin	0	6	0	0	0	1	0	7		1	11	110	1100109	71	216			0	0	6	36	-2.21653	-2.26411	-2.43325	-1.78187	-2.28554	-2.43502	-2.33338	-2.28311	4	-1.87889	3.24074	1	0
0	8	1	0	0	109	13	1	59	Metformin	0	6	0	0	0	1	0	7		1	11	110	1100109	72	216			0	0	6	36	-2.21653	-2.26411	-2.43325	-1.78187	-2.28554	-2.43502	-2.33338	-2.28311	4	-1.87889	3.24074	1	0
0	8	1	0	0	109	13	1	59	Metformin	0	6	0	0	0	0	0	7		1	11	110	1100109	73	216			0	0	6	36	-2.29219	-2.26411	-2.43325	-1.78187	-2.28554	-2.43502	-2.33338	-2.28311	4	-1.87889	3.24074	1	0
0	8	1	0	0	109	13	1	59	Metformin	0	6	0	0	0	0	0	7		1	11	110	1100109	74	216			0	0	6	36	-2.29219	-2.26411	-2.43325	-1.78187	-2.28554	-2.43502	-2.33338	-2.28311	4	-1.87889	3.24074	1	0
0	8	1	0	0	109	13	1	59	Metformin	0	6	0	0	0	0	0	7		1	11	110	1100109	75	216			0	0	6	36	-2.29219	-2.26411	-2.43325	-1.78187	-2.28554	-2.43502	-2.33338	-2.28311	4	-1.87889	3.24074	1	0
0	8	1	0	0	109	13	1	59	Metformin	0	6	0	0	0	0	0	7		1	11	110	1100109	76	216			0	0	6	36	-2.29219	-2.26411	-2.43325	-1.78187	-2.28554	-2.43502	-2.33338	-2.28311	4	-1.87889	3.24074	1	0
0	8	1	0	0	109	13	1	59	Metformin	0	6	0	0	0	0	0	7		1	11	110	1100109	77	216			0	0	6	36	-2.29219	-2.26411	-2.43325	-1.78187	-2.28554	-2.43502	-2.33338	-2.28311	4	-1.87889	3.24074	1	0
0	8	1	0	0	109	13	1	59	Metformin	0	6	0	0	0	0	0	7		1	11	110	1100109	78	216			0	0	6	36	-2.29219	-2.26411	-2.43325	-1.78187	-2.28554	-2.43502	-2.33338	-2.28311	4	-1.87889	3.24074	1	0
0	8	1	0	0	109	13	1	59	Thiamine	0	9	0	0	0	0	0	7		1	11	110	1100109	79	216			0	0	6	36	-2.29219	-2.26411	-2.43325	-1.78187	-2.28554	-2.43502	-2.33338	-2.28311	4	-1.87889	3.24074	1	0
0	8	1	0	0	109	13	1	59	Thiamine	0	9	0	0	0	1	0	7		1	11	110	1100109	80	216			0	0	6	36	-2.21653	-2.26411	-2.43325	-1.78187	-2.28554	-2.43502	-2.33338	-2.28311	4	-1.87889	3.24074	1	0
0	8	1	0	0	109	13	1	59	Thiamine	0	9	0	0	0	0	0	7		1	11	110	1100109	81	216			0	0	6	36	-2.29219	-2.26411	-2.43325	-1.78187	-2.28554	-2.43502	-2.33338	-2.28311	4	-1.87889	3.24074	1	0
0	8	1	0	0	109	13	1	59	Thiamine	0	9	0	0	0	0	0	7		1	11	110	1100109	82	216			0	0	6	36	-2.29219	-2.26411	-2.43325	-1.78187	-2.28554	-2.43502	-2.33338	-2.28311	4	-1.87889	3.24074	1	0
0	8	1	0	0	109	13	1	59	Thiamine	0	9	0	0	0	1	0	7		1	11	110	1100109	83	216			0	0	6	36	-2.21653	-2.26411	-2.43325	-1.78187	-2.28554	-2.43502	-2.33338	-2.28311	4	-1.87889	3.24074	1	0
0	8	1	0	0	109	13	1	59	Thiamine	0	9	0	0	0	0	0	7		1	11	110	1100109	84	216			0	0	6	36	-2.29219	-2.26411	-2.43325	-1.78187	-2.28554	-2.43502	-2.33338	-2.28311	4	-1.87889	3.24074	1	0
0	8	1	0	0	109	13	1	59	Thiamine	0	9	0	0	0	0	0	7		1	11	110	1100109	85	216			0	0	6	36	-2.29219	-2.26411	-2.43325	-1.78187	-2.28554	-2.43502	-2.33338	-2.28311	4	-1.87889	3.24074	1	0
0	8	1	0	0	109	13	1	59	Thiamine	0	9	0	0	0	0	0	7		1	11	110	1100109	86	216			0	0	6	36	-2.29219	-2.26411	-2.43325	-1.78187	-2.28554	-2.43502	-2.33338	-2.28311	4	-1.87889	3.24074	1	0
0	8	1	0	0	109	13	1	59	Thiamine	0	9	0	0	0	0	0	7		1	11	110	1100109	87	216			0	0	6	36	-2.29219	-2.26411	-2.43325	-1.78187	-2.28554	-2.43502	-2.33338	-2.28311	4	-1.87889	3.24074	1	0
0	8	1	0	0	109	13	1	59	Thiamine	0	9	0	0	0	0	0	7		1	11	110	1100109	88	216			0	0	6	36	-2.29219	-2.26411	-2.43325	-1.78187	-2.28554	-2.43502	-2.33338	-2.28311	4	-1.87889	3.24074	1	0
0	8	1	0	0	109	13	1	59	Thiamine	0	9	0	0	0	1	0	7		1	11	110	1100109	89	216			0	0	6	36	-2.21653	-2.26411	-2.43325	-1.78187	-2.28554	-2.43502	-2.33338	-2.28311	4	-1.87889	3.24074	1	0
0	8	1	0	0	109	13	1	59	Thiamine	0	9	0	0	0	0	0	7		1	11	110	1100109	90	216			0	0	6	36	-2.29219	-2.26411	-2.43325	-1.78187	-2.28554	-2.43502	-2.33338	-2.28311	4	-1.87889	3.24074	1	0
0	8	1	0	0	109	13	1	59	Thiamine	0	9	0	0	0	1	0	7		1	11	110	1100109	91	216			0	0	6	36	-2.21653	-2.26411	-2.43325	-1.78187	-2.28554	-2.43502	-2.33338	-2.28311	4	-1.87889	3.24074	1	0
0	8	1	0	0	109	13	1	59	Ferrous fumarate	0	9	0	0	1	0	0	7		1	11	110	1100109	92	216			0	0	6	36	-2.29219	-1.86409	-2.43325	-1.78187	-2.28554	-2.43502	-2.33338	-2.28311	4	-1.87889	3.24074	1	0
0	8	1	0	0	109	13	1	59	Ferrous fumarate	0	9	0	0	1	0	1	8	0	1	11	110	1100109	93	216	1	1	0	0	6	36	-2.29219	-1.86409	-2.43325	-1.78187	-2.28554	-2.43502	-2.33338	-2.28311	4	-1.87889	3.7037	1	1
0	8	1	0	0	109	13	1	59	Ferrous fumarate	0	9	0	0	1	1	0	8		1	11	110	1100109	94	216			0	0	6	36	-2.21653	-1.86409	-2.43325	-1.78187	-2.28554	-2.43502	-2.33338	-2.28311	4	-1.87889	3.7037	1	0
0	8	1	0	0	109	13	1	59	Ferrous fumarate	0	9	0	0	1	0	0	8		1	11	110	1100109	95	216			0	0	6	36	-2.29219	-1.86409	-2.43325	-1.78187	-2.28554	-2.43502	-2.33338	-2.28311	4	-1.87889	3.7037	1	0
0	8	1	0	0	109	13	1	59	Ferrous fumarate	0	9	0	0	1	0	0	8		1	11	110	1100109	96	216			0	0	6	36	-2.29219	-1.86409	-2.43325	-1.78187	-2.28554	-2.43502	-2.33338	-2.28311	4	-1.87889	3.7037	1	0
0	8	1	0	0	109	13	1	59	Ferrous fumarate	0	9	0	0	1	0	0	8		1	11	110	1100109	97	216			0	0	6	36	-2.29219	-1.86409	-2.43325	-1.78187	-2.28554	-2.43502	-2.33338	-2.28311	4	-1.87889	3.7037	1	0
0	8	1	0	0	109	13	1	59	Ferrous fumarate	0	9	0	0	1	1	0	8		1	11	110	1100109	98	216			0	0	6	36	-2.21653	-1.86409	-2.43325	-1.78187	-2.28554	-2.43502	-2.33338	-2.28311	4	-1.87889	3.7037	1	0
0	8	1	0	0	109	13	1	59	Ferrous fumarate	0	9	0	0	1	0	0	8		1	11	110	1100109	99	216			0	0	6	36	-2.29219	-1.86409	-2.43325	-1.78187	-2.28554	-2.43502	-2.33338	-2.28311	4	-1.87889	3.7037	1	0
0	8	1	0	0	109	13	1	59	Ferrous fumarate	0	9	0	0	1	1	1	9	0	1	11	110	1100109	100	216	1	1	0	0	6	36	-2.21653	-1.86409	-2.43325	-1.78187	-2.28554	-2.43502	-2.33338	-2.28311	4	-1.87889	4.16667	1	1
0	8	1	0	0	109	13	1	59	Ferrous fumarate	0	9	0	0	1	0	0	9		1	11	110	1100109	101	216			0	0	6	36	-2.29219	-1.86409	-2.43325	-1.78187	-2.28554	-2.43502	-2.33338	-2.28311	4	-1.87889	4.16667	1	0
0	8	1	0	0	109	13	1	59	Ferrous fumarate	0	9	0	0	1	1	1	10	0	1	11	110	1100109	102	216	1	1	0	0	6	36	-2.21653	-1.86409	-2.43325	-1.78187	-2.28554	-2.43502	-2.33338	-2.28311	4	-1.87889	4.62963	1	1
0	8	1	0	0	109	13	1	59	Ferrous fumarate	0	9	0	0	1	0	1	11	2	1	11	110	1100109	103	216	2	0	0	0	6	36	-2.29219	-1.86409	-2.43325	-1.78187	-2.28554	-2.43502	-2.33338	-2.28311	4	-1.87889	5.09259	1	0
0	8	1	0	0	109	13	1	59	Ferrous fumarate	0	9	0	0	1	0	0	11		1	11	110	1100109	104	216			0	0	6	36	-2.29219	-1.86409	-2.43325	-1.78187	-2.28554	-2.43502	-2.33338	-2.28311	4	-1.87889	5.09259	1	0
0	8	1	0	0	109	13	1	59	Metformin	0	6	0	0	1	0	0	11		1	11	110	1100109	105	216			0	0	6	36	-2.29219	-1.86409	-2.43325	-1.78187	-2.28554	-2.43502	-2.33338	-2.28311	4	-1.87889	5.09259	1	0
0	8	1	0	0	109	13	1	59	Metformin	0	6	0	0	1	0	0	11		1	11	110	1100109	106	216			0	0	6	36	-2.29219	-1.86409	-2.43325	-1.78187	-2.28554	-2.43502	-2.33338	-2.28311	4	-1.87889	5.09259	1	0
0	8	1	0	0	109	13	1	59	Metformin	0	6	0	0	1	0	1	12	2	1	11	110	1100109	107	216	2	0	0	0	6	36	-2.29219	-1.86409	-2.43325	-1.78187	-2.28554	-2.43502	-2.33338	-2.28311	4	-1.87889	5.55556	1	0
0	8	1	0	0	109	13	1	59	Metformin	0	6	0	0	1	1	0	12		1	11	110	1100109	108	216			0	0	6	36	-2.21653	-1.86409	-2.43325	-1.78187	-2.28554	-2.43502	-2.33338	-2.28311	4	-1.87889	5.55556	1	0
0	8	1	0	0	109	13	1	59	Metformin	0	6	0	0	1	0	0	12		1	11	110	1100109	109	216			0	0	6	36	-2.29219	-1.86409	-2.43325	-1.78187	-2.28554	-2.43502	-2.33338	-2.28311	4	-1.87889	5.55556	1	0
0	8	1	0	0	109	13	1	59	Metformin	0	6	0	0	1	1	0	12		1	11	110	1100109	110	216			0	0	6	36	-2.21653	-1.86409	-2.43325	-1.78187	-2.28554	-2.43502	-2.33338	-2.28311	4	-1.87889	5.55556	1	0
0	8	1	0	0	109	13	1	59	Metformin	0	6	0	0	1	1	0	12		1	11	110	1100109	111	216			0	0	6	36	-2.21653	-1.86409	-2.43325	-1.78187	-2.28554	-2.43502	-2.33338	-2.28311	4	-1.87889	5.55556	1	0
0	8	1	0	0	109	13	1	59	Metformin	0	6	0	0	1	0	0	12		1	11	110	1100109	112	216			0	0	6	36	-2.29219	-1.86409	-2.43325	-1.78187	-2.28554	-2.43502	-2.33338	-2.28311	4	-1.87889	5.55556	1	0
0	8	1	0	0	109	13	1	59	Metformin	0	6	0	0	1	0	0	12		1	11	110	1100109	113	216			0	0	6	36	-2.29219	-1.86409	-2.43325	-1.78187	-2.28554	-2.43502	-2.33338	-2.28311	4	-1.87889	5.55556	1	0
0	8	1	0	0	109	13	1	59	Metformin	0	6	0	0	1	1	0	12		1	11	110	1100109	114	216			0	0	6	36	-2.21653	-1.86409	-2.43325	-1.78187	-2.28554	-2.43502	-2.33338	-2.28311	4	-1.87889	5.55556	1	0
0	8	1	0	0	109	13	1	59	Metformin	0	6	0	0	1	0	0	12		1	11	110	1100109	115	216			0	0	6	36	-2.29219	-1.86409	-2.43325	-1.78187	-2.28554	-2.43502	-2.33338	-2.28311	4	-1.87889	5.55556	1	0
0	8	1	0	0	109	13	1	59	Metformin	0	6	0	0	1	0	0	12		1	11	110	1100109	116	216			0	0	6	36	-2.29219	-1.86409	-2.43325	-1.78187	-2.28554	-2.43502	-2.33338	-2.28311	4	-1.87889	5.55556	1	0
0	8	1	0	0	109	13	1	59	Metformin	0	6	0	0	1	0	0	12		1	11	110	1100109	117	216			0	0	6	36	-2.29219	-1.86409	-2.43325	-1.78187	-2.28554	-2.43502	-2.33338	-2.28311	4	-1.87889	5.55556	1	0
0	8	1	0	0	109	13	1	59	Thiamine	0	9	0	0	1	0	0	12		1	11	110	1100109	118	216			0	0	6	36	-2.29219	-1.86409	-2.43325	-1.78187	-2.28554	-2.43502	-2.33338	-2.28311	4	-1.87889	5.55556	1	0
0	8	1	0	0	109	13	1	59	Thiamine	0	9	0	0	1	0	0	12		1	11	110	1100109	119	216			0	0	6	36	-2.29219	-1.86409	-2.43325	-1.78187	-2.28554	-2.43502	-2.33338	-2.28311	4	-1.87889	5.55556	1	0
0	8	1	0	0	109	13	1	59	Thiamine	0	9	0	0	1	1	0	12		1	11	110	1100109	120	216			0	0	6	36	-2.21653	-1.86409	-2.43325	-1.78187	-2.28554	-2.43502	-2.33338	-2.28311	4	-1.87889	5.55556	1	0
0	8	1	0	0	109	13	1	59	Thiamine	0	9	0	0	1	0	0	12		1	11	110	1100109	121	216			0	0	6	36	-2.29219	-1.86409	-2.43325	-1.78187	-2.28554	-2.43502	-2.33338	-2.28311	4	-1.87889	5.55556	1	0
0	8	1	0	0	109	13	1	59	Thiamine	0	9	0	0	1	0	0	12		1	11	110	1100109	122	216			0	0	6	36	-2.29219	-1.86409	-2.43325	-1.78187	-2.28554	-2.43502	-2.33338	-2.28311	4	-1.87889	5.55556	1	0
0	8	1	0	0	109	13	1	59	Thiamine	0	9	0	0	1	1	0	12		1	11	110	1100109	123	216			0	0	6	36	-2.21653	-1.86409	-2.43325	-1.78187	-2.28554	-2.43502	-2.33338	-2.28311	4	-1.87889	5.55556	1	0
0	8	1	0	0	109	13	1	59	Thiamine	0	9	0	0	1	0	0	12		1	11	110	1100109	124	216			0	0	6	36	-2.29219	-1.86409	-2.43325	-1.78187	-2.28554	-2.43502	-2.33338	-2.28311	4	-1.87889	5.55556	1	0
0	8	1	0	0	109	13	1	59	Thiamine	0	9	0	0	1	1	0	12		1	11	110	1100109	125	216			0	0	6	36	-2.21653	-1.86409	-2.43325	-1.78187	-2.28554	-2.43502	-2.33338	-2.28311	4	-1.87889	5.55556	1	0
0	8	1	0	0	109	13	1	59	Thiamine	0	9	0	0	1	0	0	12		1	11	110	1100109	126	216			0	0	6	36	-2.29219	-1.86409	-2.43325	-1.78187	-2.28554	-2.43502	-2.33338	-2.28311	4	-1.87889	5.55556	1	0
0	8	1	0	0	109	13	1	59	Thiamine	0	9	0	0	1	0	0	12		1	11	110	1100109	127	216			0	0	6	36	-2.29219	-1.86409	-2.43325	-1.78187	-2.28554	-2.43502	-2.33338	-2.28311	4	-1.87889	5.55556	1	0
0	8	1	0	0	109	13	1	59	Thiamine	0	9	0	0	1	1	0	12		1	11	110	1100109	128	216			0	0	6	36	-2.21653	-1.86409	-2.43325	-1.78187	-2.28554	-2.43502	-2.33338	-2.28311	4	-1.87889	5.55556	1	0
0	8	1	0	0	109	13	1	59	Thiamine	0	9	0	0	1	0	0	12		1	11	110	1100109	129	216			0	0	6	36	-2.29219	-1.86409	-2.43325	-1.78187	-2.28554	-2.43502	-2.33338	-2.28311	4	-1.87889	5.55556	1	0
0	8	1	0	0	109	13	1	59	Thiamine	0	9	0	0	1	0	1	13	2	1	11	110	1100109	130	216	2	0	0	0	6	36	-2.29219	-1.86409	-2.43325	-1.78187	-2.28554	-2.43502	-2.33338	-2.28311	4	-1.87889	6.01852	1	0
0	8	1	0	0	109	13	1	59	Ferrous fumarate	0	9	0	0	2	1	0	13		1	11	110	1100109	131	216			0	0	6	36	-2.21653	-2.04888	-2.43325	-1.78187	-2.28554	-2.43502	-2.33338	-2.28311	4	-1.87889	6.01852	1	0
0	8	1	0	0	109	13	1	59	Ferrous fumarate	0	9	0	0	2	0	0	13		1	11	110	1100109	132	216			0	0	6	36	-2.29219	-2.04888	-2.43325	-1.78187	-2.28554	-2.43502	-2.33338	-2.28311	4	-1.87889	6.01852	1	0
0	8	1	0	0	109	13	1	59	Ferrous fumarate	0	9	0	0	2	0	0	13		1	11	110	1100109	133	216			0	0	6	36	-2.29219	-2.04888	-2.43325	-1.78187	-2.28554	-2.43502	-2.33338	-2.28311	4	-1.87889	6.01852	1	0
0	8	1	0	0	109	13	1	59	Ferrous fumarate	0	9	0	0	2	1	0	13		1	11	110	1100109	134	216			0	0	6	36	-2.21653	-2.04888	-2.43325	-1.78187	-2.28554	-2.43502	-2.33338	-2.28311	4	-1.87889	6.01852	1	0
0	8	1	0	0	109	13	1	59	Ferrous fumarate	0	9	0	0	2	0	0	13		1	11	110	1100109	135	216			0	0	6	36	-2.29219	-2.04888	-2.43325	-1.78187	-2.28554	-2.43502	-2.33338	-2.28311	4	-1.87889	6.01852	1	0
0	8	1	0	0	109	13	1	59	Ferrous fumarate	0	9	0	0	2	1	1	14	0	1	11	110	1100109	136	216	1	1	0	0	6	36	-2.21653	-2.04888	-2.43325	-1.78187	-2.28554	-2.43502	-2.33338	-2.28311	4	-1.87889	6.48148	1	1
0	8	1	0	0	109	13	1	59	Ferrous fumarate	0	9	0	0	2	0	0	14		1	11	110	1100109	137	216			0	0	6	36	-2.29219	-2.04888	-2.43325	-1.78187	-2.28554	-2.43502	-2.33338	-2.28311	4	-1.87889	6.48148	1	0
0	8	1	0	0	109	13	1	59	Ferrous fumarate	0	9	0	0	2	1	1	15	0	1	11	110	1100109	138	216	1	1	0	0	6	36	-2.21653	-2.04888	-2.43325	-1.78187	-2.28554	-2.43502	-2.33338	-2.28311	4	-1.87889	6.94444	1	1
0	8	1	0	0	109	13	1	59	Ferrous fumarate	0	9	0	0	2	0	0	15		1	11	110	1100109	139	216			0	0	6	36	-2.29219	-2.04888	-2.43325	-1.78187	-2.28554	-2.43502	-2.33338	-2.28311	4	-1.87889	6.94444	1	0
0	8	1	0	0	109	13	1	59	Ferrous fumarate	0	9	0	0	2	0	0	15		1	11	110	1100109	140	216			0	0	6	36	-2.29219	-2.04888	-2.43325	-1.78187	-2.28554	-2.43502	-2.33338	-2.28311	4	-1.87889	6.94444	1	0
0	8	1	0	0	109	13	1	59	Ferrous fumarate	0	9	0	0	2	0	0	15		1	11	110	1100109	141	216			0	0	6	36	-2.29219	-2.04888	-2.43325	-1.78187	-2.28554	-2.43502	-2.33338	-2.28311	4	-1.87889	6.94444	1	0
0	8	1	0	0	109	13	1	59	Ferrous fumarate	0	9	0	0	2	0	0	15		1	11	110	1100109	142	216			0	0	6	36	-2.29219	-2.04888	-2.43325	-1.78187	-2.28554	-2.43502	-2.33338	-2.28311	4	-1.87889	6.94444	1	0
0	8	1	0	0	109	13	1	59	Gliclazide	0	6	0	0	2	0	0	15		1	11	110	1100109	143	216			0	0	6	36	-2.29219	-2.04888	-2.43325	-1.78187	-2.28554	-2.43502	-2.33338	-2.28311	4	-1.87889	6.94444	1	0
0	8	1	0	0	109	13	1	59	Gliclazide	0	6	0	0	2	1	0	15		1	11	110	1100109	144	216			0	0	6	36	-2.21653	-2.04888	-2.43325	-1.78187	-2.28554	-2.43502	-2.33338	-2.28311	4	-1.87889	6.94444	1	0
0	8	1	0	0	109	13	1	59	Gliclazide	0	6	0	0	2	0	0	15		1	11	110	1100109	145	216			0	0	6	36	-2.29219	-2.04888	-2.43325	-1.78187	-2.28554	-2.43502	-2.33338	-2.28311	4	-1.87889	6.94444	1	0
0	8	1	0	0	109	13	1	59	Gliclazide	0	6	0	0	2	0	0	15		1	11	110	1100109	146	216			0	0	6	36	-2.29219	-2.04888	-2.43325	-1.78187	-2.28554	-2.43502	-2.33338	-2.28311	4	-1.87889	6.94444	1	0
0	8	1	0	0	109	13	1	59	Gliclazide	0	6	0	0	2	0	0	15		1	11	110	1100109	147	216			0	0	6	36	-2.29219	-2.04888	-2.43325	-1.78187	-2.28554	-2.43502	-2.33338	-2.28311	4	-1.87889	6.94444	1	0
0	8	1	0	0	109	13	1	59	Gliclazide	0	6	0	0	2	0	0	15		1	11	110	1100109	148	216			0	0	6	36	-2.29219	-2.04888	-2.43325	-1.78187	-2.28554	-2.43502	-2.33338	-2.28311	4	-1.87889	6.94444	1	0
0	8	1	0	0	109	13	1	59	Gliclazide	0	6	0	0	2	0	0	15		1	11	110	1100109	149	216			0	0	6	36	-2.29219	-2.04888	-2.43325	-1.78187	-2.28554	-2.43502	-2.33338	-2.28311	4	-1.87889	6.94444	1	0
0	8	1	0	0	109	13	1	59	Gliclazide	0	6	0	0	2	1	0	15		1	11	110	1100109	150	216			0	0	6	36	-2.21653	-2.04888	-2.43325	-1.78187	-2.28554	-2.43502	-2.33338	-2.28311	4	-1.87889	6.94444	1	0
0	8	1	0	0	109	13	1	59	Gliclazide	0	6	0	0	2	1	0	15		1	11	110	1100109	151	216			0	0	6	36	-2.21653	-2.04888	-2.43325	-1.78187	-2.28554	-2.43502	-2.33338	-2.28311	4	-1.87889	6.94444	1	0
0	8	1	0	0	109	13	1	59	Gliclazide	0	6	0	0	2	1	0	15		1	11	110	1100109	152	216			0	0	6	36	-2.21653	-2.04888	-2.43325	-1.78187	-2.28554	-2.43502	-2.33338	-2.28311	4	-1.87889	6.94444	1	0
0	8	1	0	0	109	13	1	59	Gliclazide	0	6	0	0	2	0	1	16	1	1	11	110	1100109	153	216	1	1	0	0	6	36	-2.29219	-2.04888	-2.43325	-1.78187	-2.28554	-2.43502	-2.33338	-2.28311	4	-1.87889	7.40741	1	1
0	8	1	0	0	109	13	1	59	Gliclazide	0	6	0	0	2	0	0	16		1	11	110	1100109	154	216			0	0	6	36	-2.29219	-2.04888	-2.43325	-1.78187	-2.28554	-2.43502	-2.33338	-2.28311	4	-1.87889	7.40741	1	0
0	8	1	0	0	109	13	1	59	Metformin	0	6	0	0	2	0	0	16		1	11	110	1100109	155	216			0	0	6	36	-2.29219	-2.04888	-2.43325	-1.78187	-2.28554	-2.43502	-2.33338	-2.28311	4	-1.87889	7.40741	1	0
0	8	1	0	0	109	13	1	59	Metformin	0	6	0	0	2	0	0	16		1	11	110	1100109	156	216			0	0	6	36	-2.29219	-2.04888	-2.43325	-1.78187	-2.28554	-2.43502	-2.33338	-2.28311	4	-1.87889	7.40741	1	0
0	8	1	0	0	109	13	1	59	Metformin	0	6	0	0	2	1	0	16		1	11	110	1100109	157	216			0	0	6	36	-2.21653	-2.04888	-2.43325	-1.78187	-2.28554	-2.43502	-2.33338	-2.28311	4	-1.87889	7.40741	1	0
0	8	1	0	0	109	13	1	59	Metformin	0	6	0	0	2	1	0	16		1	11	110	1100109	158	216			0	0	6	36	-2.21653	-2.04888	-2.43325	-1.78187	-2.28554	-2.43502	-2.33338	-2.28311	4	-1.87889	7.40741	1	0
0	8	1	0	0	109	13	1	59	Metformin	0	6	0	0	2	0	0	16		1	11	110	1100109	159	216			0	0	6	36	-2.29219	-2.04888	-2.43325	-1.78187	-2.28554	-2.43502	-2.33338	-2.28311	4	-1.87889	7.40741	1	0
0	8	1	0	0	109	13	1	59	Metformin	0	6	0	0	2	1	0	16		1	11	110	1100109	160	216			0	0	6	36	-2.21653	-2.04888	-2.43325	-1.78187	-2.28554	-2.43502	-2.33338	-2.28311	4	-1.87889	7.40741	1	0
0	8	1	0	0	109	13	1	59	Metformin	0	6	0	0	2	0	0	16		1	11	110	1100109	161	216			0	0	6	36	-2.29219	-2.04888	-2.43325	-1.78187	-2.28554	-2.43502	-2.33338	-2.28311	4	-1.87889	7.40741	1	0
0	8	1	0	0	109	13	1	59	Metformin	0	6	0	0	2	0	0	16		1	11	110	1100109	162	216			0	0	6	36	-2.29219	-2.04888	-2.43325	-1.78187	-2.28554	-2.43502	-2.33338	-2.28311	4	-1.87889	7.40741	1	0
0	8	1	0	0	109	13	1	59	Metformin	0	6	0	0	2	0	0	16		1	11	110	1100109	163	216			0	0	6	36	-2.29219	-2.04888	-2.43325	-1.78187	-2.28554	-2.43502	-2.33338	-2.28311	4	-1.87889	7.40741	1	0
0	8	1	0	0	109	13	1	59	Metformin	0	6	0	0	2	0	0	16		1	11	110	1100109	164	216			0	0	6	36	-2.29219	-2.04888	-2.43325	-1.78187	-2.28554	-2.43502	-2.33338	-2.28311	4	-1.87889	7.40741	1	0
0	8	1	0	0	109	13	1	59	Metformin	0	6	0	0	2	1	0	16		1	11	110	1100109	165	216			0	0	6	36	-2.21653	-2.04888	-2.43325	-1.78187	-2.28554	-2.43502	-2.33338	-2.28311	4	-1.87889	7.40741	1	0
0	8	1	0	0	109	13	1	59	Metformin	0	6	0	0	2	0	0	16		1	11	110	1100109	166	216			0	0	6	36	-2.29219	-2.04888	-2.43325	-1.78187	-2.28554	-2.43502	-2.33338	-2.28311	4	-1.87889	7.40741	1	0
0	8	1	0	0	109	13	1	59	Thiamine	0	9	0	0	2	1	0	16		1	11	110	1100109	167	216			0	0	6	36	-2.21653	-2.04888	-2.43325	-1.78187	-2.28554	-2.43502	-2.33338	-2.28311	4	-1.87889	7.40741	1	0
0	8	1	0	0	109	13	1	59	Thiamine	0	9	0	0	2	0	0	16		1	11	110	1100109	168	216			0	0	6	36	-2.29219	-2.04888	-2.43325	-1.78187	-2.28554	-2.43502	-2.33338	-2.28311	4	-1.87889	7.40741	1	0
0	8	1	0	0	109	13	1	59	Thiamine	0	9	0	0	2	0	0	16		1	11	110	1100109	169	216			0	0	6	36	-2.29219	-2.04888	-2.43325	-1.78187	-2.28554	-2.43502	-2.33338	-2.28311	4	-1.87889	7.40741	1	0
0	8	1	0	0	109	13	1	59	Thiamine	0	9	0	0	2	1	0	16		1	11	110	1100109	170	216			0	0	6	36	-2.21653	-2.04888	-2.43325	-1.78187	-2.28554	-2.43502	-2.33338	-2.28311	4	-1.87889	7.40741	1	0
0	8	1	0	0	109	13	1	59	Thiamine	0	9	0	0	2	0	0	16		1	11	110	1100109	171	216			0	0	6	36	-2.29219	-2.04888	-2.43325	-1.78187	-2.28554	-2.43502	-2.33338	-2.28311	4	-1.87889	7.40741	1	0
0	8	1	0	0	109	13	1	59	Thiamine	0	9	0	0	2	0	0	16		1	11	110	1100109	172	216			0	0	6	36	-2.29219	-2.04888	-2.43325	-1.78187	-2.28554	-2.43502	-2.33338	-2.28311	4	-1.87889	7.40741	1	0
0	8	1	0	0	109	13	1	59	Thiamine	0	9	0	0	2	1	0	16		1	11	110	1100109	173	216			0	0	6	36	-2.21653	-2.04888	-2.43325	-1.78187	-2.28554	-2.43502	-2.33338	-2.28311	4	-1.87889	7.40741	1	0
0	8	1	0	0	109	13	1	59	Thiamine	0	9	0	0	2	0	0	16		1	11	110	1100109	174	216			0	0	6	36	-2.29219	-2.04888	-2.43325	-1.78187	-2.28554	-2.43502	-2.33338	-2.28311	4	-1.87889	7.40741	1	0
0	8	1	0	0	109	13	1	59	Thiamine	0	9	0	0	2	0	0	16		1	11	110	1100109	175	216			0	0	6	36	-2.29219	-2.04888	-2.43325	-1.78187	-2.28554	-2.43502	-2.33338	-2.28311	4	-1.87889	7.40741	1	0
0	8	1	0	0	109	13	1	59	Thiamine	0	9	0	0	2	0	0	16		1	11	110	1100109	176	216			0	0	6	36	-2.29219	-2.04888	-2.43325	-1.78187	-2.28554	-2.43502	-2.33338	-2.28311	4	-1.87889	7.40741	1	0
0	8	1	0	0	109	13	1	59	Thiamine	0	9	0	0	2	0	0	16		1	11	110	1100109	177	216			0	0	6	36	-2.29219	-2.04888	-2.43325	-1.78187	-2.28554	-2.43502	-2.33338	-2.28311	4	-1.87889	7.40741	1	0
0	8	1	0	0	109	13	1	59	Thiamine	0	9	0	0	2	1	0	16		1	11	110	1100109	178	216			0	0	6	36	-2.21653	-2.04888	-2.43325	-1.78187	-2.28554	-2.43502	-2.33338	-2.28311	4	-1.87889	7.40741	1	0
0	8	1	0	0	109	13	1	59	Olanzapine	0	4	0	0	3	1	0	16		1	11	110	1100109	179	216			1	0	6	36	-2.21653	-2.46713	-2.43325	-2.76106	-2.28554	-2.43502	-2.33338	-2.28311	4	-1.87889	7.40741	1	0
0	8	1	0	0	109	13	1	59	Olanzapine	0	4	0	0	3	0	0	16		1	11	110	1100109	180	216			1	0	6	36	-2.29219	-2.46713	-2.43325	-2.76106	-2.28554	-2.43502	-2.33338	-2.28311	4	-1.87889	7.40741	1	0
0	8	1	0	0	109	13	1	59	Olanzapine	0	4	0	0	3	0	0	16		1	11	110	1100109	181	216			1	0	6	36	-2.29219	-2.46713	-2.43325	-2.76106	-2.28554	-2.43502	-2.33338	-2.28311	4	-1.87889	7.40741	1	0
0	8	1	0	0	109	13	1	59	Olanzapine	0	4	0	0	3	1	0	16		1	11	110	1100109	182	216			1	0	6	36	-2.21653	-2.46713	-2.43325	-2.76106	-2.28554	-2.43502	-2.33338	-2.28311	4	-1.87889	7.40741	1	0
0	8	1	0	0	109	13	1	59	Olanzapine	0	4	0	0	3	0	0	16		1	11	110	1100109	183	216			1	0	6	36	-2.29219	-2.46713	-2.43325	-2.76106	-2.28554	-2.43502	-2.33338	-2.28311	4	-1.87889	7.40741	1	0
0	8	1	0	0	109	13	1	59	Olanzapine	0	4	0	0	3	0	0	16		1	11	110	1100109	184	216			1	0	6	36	-2.29219	-2.46713	-2.43325	-2.76106	-2.28554	-2.43502	-2.33338	-2.28311	4	-1.87889	7.40741	1	0
0	8	1	0	0	109	13	1	59	Olanzapine	0	4	0	0	3	0	0	16		1	11	110	1100109	185	216			1	0	6	36	-2.29219	-2.46713	-2.43325	-2.76106	-2.28554	-2.43502	-2.33338	-2.28311	4	-1.87889	7.40741	1	0
0	8	1	0	0	109	13	1	59	Olanzapine	0	4	0	0	3	0	0	16		1	11	110	1100109	186	216			1	0	6	36	-2.29219	-2.46713	-2.43325	-2.76106	-2.28554	-2.43502	-2.33338	-2.28311	4	-1.87889	7.40741	1	0
0	8	1	0	0	109	13	1	59	Olanzapine	0	4	0	0	3	0	0	16		1	11	110	1100109	187	216			1	0	6	36	-2.29219	-2.46713	-2.43325	-2.76106	-2.28554	-2.43502	-2.33338	-2.28311	4	-1.87889	7.40741	1	0
0	8	1	0	0	109	13	1	59	Olanzapine	0	4	0	0	3	1	0	16		1	11	110	1100109	188	216			1	0	6	36	-2.21653	-2.46713	-2.43325	-2.76106	-2.28554	-2.43502	-2.33338	-2.28311	4	-1.87889	7.40741	1	0
0	8	1	0	0	109	13	1	59	Olanzapine	0	4	0	0	3	0	0	16		1	11	110	1100109	189	216			1	0	6	36	-2.29219	-2.46713	-2.43325	-2.76106	-2.28554	-2.43502	-2.33338	-2.28311	4	-1.87889	7.40741	1	0
0	8	1	0	0	109	13	1	59	Olanzapine	0	4	0	0	3	0	0	16		1	11	110	1100109	190	216			1	0	6	36	-2.29219	-2.46713	-2.43325	-2.76106	-2.28554	-2.43502	-2.33338	-2.28311	4	-1.87889	7.40741	1	0
0	8	1	0	0	109	13	1	59	Olanzapine	0	4	0	0	3	1	0	16		1	11	110	1100109	191	216			1	0	6	36	-2.21653	-2.46713	-2.43325	-2.76106	-2.28554	-2.43502	-2.33338	-2.28311	4	-1.87889	7.40741	1	0
0	8	1	0	0	109	13	1	59	Simvastatin	0	2	0	0	3	1	0	16		1	11	110	1100109	192	216			0	0	6	36	-2.21653	-2.46713	-2.43325	-1.78187	-2.28554	-2.43502	-2.33338	-2.28311	4	-1.87889	7.40741	1	0
0	8	1	0	0	109	13	1	59	Simvastatin	0	2	0	0	3	0	1	17	1	1	11	110	1100109	193	216	1	1	0	0	6	36	-2.29219	-2.46713	-2.43325	-1.78187	-2.28554	-2.43502	-2.33338	-2.28311	4	-1.87889	7.87037	1	1
0	8	1	0	0	109	13	1	59	Simvastatin	0	2	0	0	3	0	0	17		1	11	110	1100109	194	216			0	0	6	36	-2.29219	-2.46713	-2.43325	-1.78187	-2.28554	-2.43502	-2.33338	-2.28311	4	-1.87889	7.87037	1	0
0	8	1	0	0	109	13	1	59	Simvastatin	0	2	0	0	3	1	0	17		1	11	110	1100109	195	216			0	0	6	36	-2.21653	-2.46713	-2.43325	-1.78187	-2.28554	-2.43502	-2.33338	-2.28311	4	-1.87889	7.87037	1	0
0	8	1	0	0	109	13	1	59	Simvastatin	0	2	0	0	3	0	0	17		1	11	110	1100109	196	216			0	0	6	36	-2.29219	-2.46713	-2.43325	-1.78187	-2.28554	-2.43502	-2.33338	-2.28311	4	-1.87889	7.87037	1	0
0	8	1	0	0	109	13	1	59	Simvastatin	0	2	0	0	3	0	0	17		1	11	110	1100109	197	216			0	0	6	36	-2.29219	-2.46713	-2.43325	-1.78187	-2.28554	-2.43502	-2.33338	-2.28311	4	-1.87889	7.87037	1	0
0	8	1	0	0	109	13	1	59	Simvastatin	0	2	0	0	3	0	0	17		1	11	110	1100109	198	216			0	0	6	36	-2.29219	-2.46713	-2.43325	-1.78187	-2.28554	-2.43502	-2.33338	-2.28311	4	-1.87889	7.87037	1	0
0	8	1	0	0	109	13	1	59	Simvastatin	0	2	0	0	3	0	0	17		1	11	110	1100109	199	216			0	0	6	36	-2.29219	-2.46713	-2.43325	-1.78187	-2.28554	-2.43502	-2.33338	-2.28311	4	-1.87889	7.87037	1	0
0	8	1	0	0	109	13	1	59	Simvastatin	0	2	0	0	3	1	0	17		1	11	110	1100109	200	216			0	0	6	36	-2.21653	-2.46713	-2.43325	-1.78187	-2.28554	-2.43502	-2.33338	-2.28311	4	-1.87889	7.87037	1	0
0	8	1	0	0	109	13	1	59	Simvastatin	0	2	0	0	3	0	1	18	1	1	11	110	1100109	201	216	1	1	0	0	6	36	-2.29219	-2.46713	-2.43325	-1.78187	-2.28554	-2.43502	-2.33338	-2.28311	4	-1.87889	8.33333	1	1
0	8	1	0	0	109	13	1	59	Simvastatin	0	2	0	0	3	1	0	18		1	11	110	1100109	202	216			0	0	6	36	-2.21653	-2.46713	-2.43325	-1.78187	-2.28554	-2.43502	-2.33338	-2.28311	4	-1.87889	8.33333	1	0
0	8	1	0	0	109	13	1	59	Simvastatin	0	2	0	0	3	0	0	18		1	11	110	1100109	203	216			0	0	6	36	-2.29219	-2.46713	-2.43325	-1.78187	-2.28554	-2.43502	-2.33338	-2.28311	4	-1.87889	8.33333	1	0
0	8	1	0	0	109	13	1	59	Simvastatin	0	2	0	0	3	0	0	18		1	11	110	1100109	204	216			0	0	6	36	-2.29219	-2.46713	-2.43325	-1.78187	-2.28554	-2.43502	-2.33338	-2.28311	4	-1.87889	8.33333	1	0
0	8	1	0	0	109	13	1	59	cetostearyl alcohol/ chlorocresol (Diprobase)	0	13	1	1	3	1	1	19	2	1	11	110	1100109	205	216	2	0	0	1	6	36	-2.21653	-2.46713	-0.908098	-1.78187	-2.28554	-2.43502	-2.33338	-2.28311	4	-1.87889	8.7963	1	0
0	8	1	0	0	109	13	1	59	cetostearyl alcohol/ chlorocresol (Diprobase)	0	13	1	1	3	0	1	20	2	1	11	110	1100109	206	216	2	0	0	1	6	36	-2.29219	-2.46713	-0.908098	-1.78187	-2.28554	-2.43502	-2.33338	-2.28311	4	-1.87889	9.25926	1	0
0	8	1	0	0	109	13	1	59	cetostearyl alcohol/ chlorocresol (Diprobase)	0	13	1	1	3	0	1	21	2	1	11	110	1100109	207	216	2	0	0	1	6	36	-2.29219	-2.46713	-0.908098	-1.78187	-2.28554	-2.43502	-2.33338	-2.28311	4	-1.87889	9.72222	1	0
0	8	1	0	0	109	13	1	59	cetostearyl alcohol/ chlorocresol (Diprobase)	0	13	1	1	3	0	1	22	2	1	11	110	1100109	208	216	2	0	0	1	6	36	-2.29219	-2.46713	-0.908098	-1.78187	-2.28554	-2.43502	-2.33338	-2.28311	4	-1.87889	10.1852	1	0
0	8	1	0	0	109	13	1	59	cetostearyl alcohol/ chlorocresol (Diprobase)	0	13	1	1	3	1	1	23	2	1	11	110	1100109	209	216	2	0	0	1	6	36	-2.21653	-2.46713	-0.908098	-1.78187	-2.28554	-2.43502	-2.33338	-2.28311	4	-1.87889	10.6481	1	0
0	8	1	0	0	109	13	1	59	cetostearyl alcohol/ chlorocresol (Diprobase)	0	13	1	1	3	0	1	24	2	1	11	110	1100109	210	216	2	0	0	1	6	36	-2.29219	-2.46713	-0.908098	-1.78187	-2.28554	-2.43502	-2.33338	-2.28311	4	-1.87889	11.1111	1	0
0	8	1	0	0	109	13	1	59	cetostearyl alcohol/ chlorocresol (Diprobase)	0	13	1	1	3	0	1	25	2	1	11	110	1100109	211	216	2	0	0	1	6	36	-2.29219	-2.46713	-0.908098	-1.78187	-2.28554	-2.43502	-2.33338	-2.28311	4	-1.87889	11.5741	1	0
0	8	1	0	0	109	13	1	59	cetostearyl alcohol/ chlorocresol (Diprobase)	0	13	1	1	3	1	1	26	2	1	11	110	1100109	212	216	2	0	0	1	6	36	-2.21653	-2.46713	-0.908098	-1.78187	-2.28554	-2.43502	-2.33338	-2.28311	4	-1.87889	12.037	1	0
0	8	1	0	0	109	13	1	59	cetostearyl alcohol/ chlorocresol (Diprobase)	0	13	1	1	3	0	1	27	2	1	11	110	1100109	213	216	2	0	0	1	6	36	-2.29219	-2.46713	-0.908098	-1.78187	-2.28554	-2.43502	-2.33338	-2.28311	4	-1.87889	12.5	1	0
0	8	1	0	0	109	13	1	59	cetostearyl alcohol/ chlorocresol (Diprobase)	0	13	1	1	3	0	1	28	2	1	11	110	1100109	214	216	2	0	0	1	6	36	-2.29219	-2.46713	-0.908098	-1.78187	-2.28554	-2.43502	-2.33338	-2.28311	4	-1.87889	12.963	1	0
0	8	1	0	0	109	13	1	59	cetostearyl alcohol/ chlorocresol (Diprobase)	0	13	1	1	3	1	1	29	2	1	11	110	1100109	215	216	2	0	0	1	6	36	-2.21653	-2.46713	-0.908098	-1.78187	-2.28554	-2.43502	-2.33338	-2.28311	4	-1.87889	13.4259	1	0
0	8	1	0	0	109	13	1	59	cetostearyl alcohol/ chlorocresol (Diprobase)	0	13	1	1	3	0	1	30	2	1	11	110	1100109	216	216	2	0	0	1	6	36	-2.29219	-2.46713	-0.908098	-1.78187	-2.28554	-2.43502	-2.33338	-2.28311	4	-1.87889	13.8889	1	0
0	8	1	0	0	110	2	1	64	Amlodipine	0	2	0	0	0	0	0	0		1	11	110	1100110	1	20			0	0	11	121	-2.29219	-2.26411	-2.43325	-1.78187	-2.28554	-2.43502	-2.33338	-2.28311	4	-1.87889	0	1	0
0	8	1	0	0	110	2	1	64	Omeprazole	0	1	0	0	0	0	0	0		1	11	110	1100110	2	20			0	0	11	121	-2.29219	-2.26411	-2.43325	-1.78187	-2.28554	-2.43502	-2.33338	-2.28311	4	-1.87889	0	1	0
0	8	1	0	0	110	2	1	64	Omeprazole	0	1	0	0	0	0	0	0		1	11	110	1100110	3	20			0	0	11	121	-2.29219	-2.26411	-2.43325	-1.78187	-2.28554	-2.43502	-2.33338	-2.28311	4	-1.87889	0	1	0
0	8	1	0	0	110	2	1	64	Paracetamol	0	4	0	0	0	0	0	0		1	11	110	1100110	4	20			1	0	11	121	-2.29219	-2.26411	-2.43325	-2.76106	-2.28554	-2.43502	-2.33338	-2.28311	4	-1.87889	0	1	0
0	8	1	0	0	110	2	1	64	Paracetamol	0	4	0	0	0	0	0	0		1	11	110	1100110	5	20			1	0	11	121	-2.29219	-2.26411	-2.43325	-2.76106	-2.28554	-2.43502	-2.33338	-2.28311	4	-1.87889	0	1	0
0	8	1	0	0	110	2	1	64	Procyclidine	0	4	0	0	0	0	0	0		1	11	110	1100110	6	20			1	0	11	121	-2.29219	-2.26411	-2.43325	-2.76106	-2.28554	-2.43502	-2.33338	-2.28311	4	-1.87889	0	1	0
0	8	1	0	0	110	2	1	64	Procyclidine	0	4	0	0	0	0	0	0		1	11	110	1100110	7	20			1	0	11	121	-2.29219	-2.26411	-2.43325	-2.76106	-2.28554	-2.43502	-2.33338	-2.28311	4	-1.87889	0	1	0
0	8	1	0	0	110	2	1	64	Quetiapine	0	4	0	0	0	0	0	0		1	11	110	1100110	8	20			1	0	11	121	-2.29219	-2.26411	-2.43325	-2.76106	-2.28554	-2.43502	-2.33338	-2.28311	4	-1.87889	0	1	0
0	8	1	0	0	110	2	1	64	Quetiapine	0	4	0	0	0	0	0	0		1	11	110	1100110	9	20			1	0	11	121	-2.29219	-2.26411	-2.43325	-2.76106	-2.28554	-2.43502	-2.33338	-2.28311	4	-1.87889	0	1	0
0	8	1	0	0	110	2	1	64	Paracetamol	0	4	0	0	1	0	0	0		1	11	110	1100110	10	20			1	0	11	121	-2.29219	-1.86409	-2.43325	-2.76106	-2.28554	-2.43502	-2.33338	-2.28311	4	-1.87889	0	1	0
0	8	1	0	0	110	2	1	64	Gliclazide	0	6	0	0	2	0	1	1	2	1	11	110	1100110	11	20	2	0	0	0	11	121	-2.29219	-2.04888	-2.43325	-1.78187	-2.28554	-2.43502	-2.33338	-2.28311	4	-1.87889	5	1	0
0	8	1	0	0	110	2	1	64	Paracetamol	0	4	0	0	2	0	1	2	2	1	11	110	1100110	12	20	2	0	1	0	11	121	-2.29219	-2.04888	-2.43325	-2.76106	-2.28554	-2.43502	-2.33338	-2.28311	4	-1.87889	10	1	0
0	8	1	0	0	110	2	1	64	Procyclidine	0	4	0	0	2	0	1	3	2	1	11	110	1100110	13	20	2	0	1	0	11	121	-2.29219	-2.04888	-2.43325	-2.76106	-2.28554	-2.43502	-2.33338	-2.28311	4	-1.87889	15	1	0
0	8	1	0	0	110	2	1	64	Atorvastatin	0	2	0	0	3	0	0	3		1	11	110	1100110	14	20			0	0	11	121	-2.29219	-2.46713	-2.43325	-1.78187	-2.28554	-2.43502	-2.33338	-2.28311	4	-1.87889	15	1	0
0	8	1	0	0	110	2	1	64	Atorvastatin	0	2	0	0	3	0	0	3		1	11	110	1100110	15	20			0	0	11	121	-2.29219	-2.46713	-2.43325	-1.78187	-2.28554	-2.43502	-2.33338	-2.28311	4	-1.87889	15	1	0
0	8	1	0	0	110	2	1	64	Paracetamol	0	4	0	0	3	0	0	3		1	11	110	1100110	16	20			1	0	11	121	-2.29219	-2.46713	-2.43325	-2.76106	-2.28554	-2.43502	-2.33338	-2.28311	4	-1.87889	15	1	0
0	8	1	0	0	110	2	1	64	Procyclidine	0	4	0	0	3	0	0	3		1	11	110	1100110	17	20			1	0	11	121	-2.29219	-2.46713	-2.43325	-2.76106	-2.28554	-2.43502	-2.33338	-2.28311	4	-1.87889	15	1	0
0	8	1	0	0	110	2	1	64	Procyclidine	0	4	0	0	3	0	0	3		1	11	110	1100110	18	20			1	0	11	121	-2.29219	-2.46713	-2.43325	-2.76106	-2.28554	-2.43502	-2.33338	-2.28311	4	-1.87889	15	1	0
0	8	1	0	0	110	2	1	64	Quetiapine	0	4	0	0	3	0	0	3		1	11	110	1100110	19	20			1	0	11	121	-2.29219	-2.46713	-2.43325	-2.76106	-2.28554	-2.43502	-2.33338	-2.28311	4	-1.87889	15	1	0
0	8	1	0	0	110	2	1	64	Quetiapine	0	4	0	0	3	0	0	3		1	11	110	1100110	20	20			1	0	11	121	-2.29219	-2.46713	-2.43325	-2.76106	-2.28554	-2.43502	-2.33338	-2.28311	4	-1.87889	15	1	0
0	8	1	0	0	111	10	1	30	Aripiprazole	0	4	0	0	0	1	0	0		1	11	110	1100111	1	10			1	0	-23	529	-2.21653	-2.26411	-2.43325	-2.76106	-2.28554	-2.43502	-2.33338	-2.28311	1	-2.41597	0	1	0
0	8	1	0	0	111	10	1	30	Aripiprazole	0	4	0	0	0	0	1	1	0	1	11	110	1100111	2	10	1	1	1	0	-23	529	-2.29219	-2.26411	-2.43325	-2.76106	-2.28554	-2.43502	-2.33338	-2.28311	1	-2.41597	10	1	1
0	8	1	0	0	111	10	1	30	Aripiprazole	0	4	0	0	0	0	0	1		1	11	110	1100111	3	10			1	0	-23	529	-2.29219	-2.26411	-2.43325	-2.76106	-2.28554	-2.43502	-2.33338	-2.28311	1	-2.41597	10	1	0
0	8	1	0	0	111	10	1	30	Aripiprazole	0	4	0	0	0	1	0	1		1	11	110	1100111	4	10			1	0	-23	529	-2.21653	-2.26411	-2.43325	-2.76106	-2.28554	-2.43502	-2.33338	-2.28311	1	-2.41597	10	1	0
0	8	1	0	0	111	10	1	30	Aripiprazole	0	4	0	0	0	0	0	1		1	11	110	1100111	5	10			1	0	-23	529	-2.29219	-2.26411	-2.43325	-2.76106	-2.28554	-2.43502	-2.33338	-2.28311	1	-2.41597	10	1	0
0	8	1	0	0	111	10	1	30	Aripiprazole	0	4	0	0	0	0	0	1		1	11	110	1100111	6	10			1	0	-23	529	-2.29219	-2.26411	-2.43325	-2.76106	-2.28554	-2.43502	-2.33338	-2.28311	1	-2.41597	10	1	0
0	8	1	0	0	111	10	1	30	Aripiprazole	0	4	0	0	0	0	0	1		1	11	110	1100111	7	10			1	0	-23	529	-2.29219	-2.26411	-2.43325	-2.76106	-2.28554	-2.43502	-2.33338	-2.28311	1	-2.41597	10	1	0
0	8	1	0	0	111	10	1	30	Aripiprazole	0	4	0	0	0	0	0	1		1	11	110	1100111	8	10			1	0	-23	529	-2.29219	-2.26411	-2.43325	-2.76106	-2.28554	-2.43502	-2.33338	-2.28311	1	-2.41597	10	1	0
0	8	1	0	0	111	10	1	30	Aripiprazole	0	4	0	0	0	0	0	1		1	11	110	1100111	9	10			1	0	-23	529	-2.29219	-2.26411	-2.43325	-2.76106	-2.28554	-2.43502	-2.33338	-2.28311	1	-2.41597	10	1	0
0	8	1	0	0	111	10	1	30	Aripiprazole	0	4	0	0	0	0	0	1		1	11	110	1100111	10	10			1	0	-23	529	-2.29219	-2.26411	-2.43325	-2.76106	-2.28554	-2.43502	-2.33338	-2.28311	1	-2.41597	10	1	0
0	8	1	0	0	112	6	1	40	Amisulpride	0	4	0	0	0	1	0	0		1	11	110	1100112	1	47			1	0	-13	169	-2.21653	-2.26411	-2.43325	-2.76106	-2.28554	-2.43502	-2.33338	-2.28311	2	-2.66593	0	1	0
0	8	1	0	0	112	6	1	40	Amisulpride	0	4	0	0	0	0	0	0		1	11	110	1100112	2	47			1	0	-13	169	-2.29219	-2.26411	-2.43325	-2.76106	-2.28554	-2.43502	-2.33338	-2.28311	2	-2.66593	0	1	0
0	8	1	0	0	112	6	1	40	Amisulpride	0	4	0	0	0	0	0	0		1	11	110	1100112	3	47			1	0	-13	169	-2.29219	-2.26411	-2.43325	-2.76106	-2.28554	-2.43502	-2.33338	-2.28311	2	-2.66593	0	1	0
0	8	1	0	0	112	6	1	40	Amisulpride	0	4	0	0	0	0	0	0		1	11	110	1100112	4	47			1	0	-13	169	-2.29219	-2.26411	-2.43325	-2.76106	-2.28554	-2.43502	-2.33338	-2.28311	2	-2.66593	0	1	0
0	8	1	0	0	112	6	1	40	Amisulpride	0	4	0	0	0	1	0	0		1	11	110	1100112	5	47			1	0	-13	169	-2.21653	-2.26411	-2.43325	-2.76106	-2.28554	-2.43502	-2.33338	-2.28311	2	-2.66593	0	1	0
0	8	1	0	0	112	6	1	40	Amisulpride	0	4	0	0	0	0	0	0		1	11	110	1100112	6	47			1	0	-13	169	-2.29219	-2.26411	-2.43325	-2.76106	-2.28554	-2.43502	-2.33338	-2.28311	2	-2.66593	0	1	0
0	8	1	0	0	112	6	1	40	Amisulpride	0	4	0	0	0	0	0	0		1	11	110	1100112	7	47			1	0	-13	169	-2.29219	-2.26411	-2.43325	-2.76106	-2.28554	-2.43502	-2.33338	-2.28311	2	-2.66593	0	1	0
0	8	1	0	0	112	6	1	40	Lamotrigine	0	4	0	0	0	0	0	0		1	11	110	1100112	8	47			1	0	-13	169	-2.29219	-2.26411	-2.43325	-2.76106	-2.28554	-2.43502	-2.33338	-2.28311	2	-2.66593	0	1	0
0	8	1	0	0	112	6	1	40	Lamotrigine	0	4	0	0	0	0	0	0		1	11	110	1100112	9	47			1	0	-13	169	-2.29219	-2.26411	-2.43325	-2.76106	-2.28554	-2.43502	-2.33338	-2.28311	2	-2.66593	0	1	0
0	8	1	0	0	112	6	1	40	Lamotrigine	0	4	0	0	0	1	0	0		1	11	110	1100112	10	47			1	0	-13	169	-2.21653	-2.26411	-2.43325	-2.76106	-2.28554	-2.43502	-2.33338	-2.28311	2	-2.66593	0	1	0
0	8	1	0	0	112	6	1	40	Lamotrigine	0	4	0	0	0	0	0	0		1	11	110	1100112	11	47			1	0	-13	169	-2.29219	-2.26411	-2.43325	-2.76106	-2.28554	-2.43502	-2.33338	-2.28311	2	-2.66593	0	1	0
0	8	1	0	0	112	6	1	40	Lamotrigine	0	4	0	0	0	0	0	0		1	11	110	1100112	12	47			1	0	-13	169	-2.29219	-2.26411	-2.43325	-2.76106	-2.28554	-2.43502	-2.33338	-2.28311	2	-2.66593	0	1	0
0	8	1	0	0	112	6	1	40	Lamotrigine	0	4	0	0	0	0	0	0		1	11	110	1100112	13	47			1	0	-13	169	-2.29219	-2.26411	-2.43325	-2.76106	-2.28554	-2.43502	-2.33338	-2.28311	2	-2.66593	0	1	0
0	8	1	0	0	112	6	1	40	Lamotrigine	0	4	0	0	0	1	0	0		1	11	110	1100112	14	47			1	0	-13	169	-2.21653	-2.26411	-2.43325	-2.76106	-2.28554	-2.43502	-2.33338	-2.28311	2	-2.66593	0	1	0
0	8	1	0	0	112	6	1	40	Topiramate	0	4	0	0	0	0	0	0		1	11	110	1100112	15	47			1	0	-13	169	-2.29219	-2.26411	-2.43325	-2.76106	-2.28554	-2.43502	-2.33338	-2.28311	2	-2.66593	0	1	0
0	8	1	0	0	112	6	1	40	Topiramate	0	4	0	0	0	0	0	0		1	11	110	1100112	16	47			1	0	-13	169	-2.29219	-2.26411	-2.43325	-2.76106	-2.28554	-2.43502	-2.33338	-2.28311	2	-2.66593	0	1	0
0	8	1	0	0	112	6	1	40	Topiramate	0	4	0	0	0	1	0	0		1	11	110	1100112	17	47			1	0	-13	169	-2.21653	-2.26411	-2.43325	-2.76106	-2.28554	-2.43502	-2.33338	-2.28311	2	-2.66593	0	1	0
0	8	1	0	0	112	6	1	40	Topiramate	0	4	0	0	0	0	0	0		1	11	110	1100112	18	47			1	0	-13	169	-2.29219	-2.26411	-2.43325	-2.76106	-2.28554	-2.43502	-2.33338	-2.28311	2	-2.66593	0	1	0
0	8	1	0	0	112	6	1	40	Topiramate	0	4	0	0	0	0	0	0		1	11	110	1100112	19	47			1	0	-13	169	-2.29219	-2.26411	-2.43325	-2.76106	-2.28554	-2.43502	-2.33338	-2.28311	2	-2.66593	0	1	0
0	8	1	0	0	112	6	1	40	Topiramate	0	4	0	0	0	1	0	0		1	11	110	1100112	20	47			1	0	-13	169	-2.21653	-2.26411	-2.43325	-2.76106	-2.28554	-2.43502	-2.33338	-2.28311	2	-2.66593	0	1	0
0	8	1	0	0	112	6	1	40	Topiramate	0	4	0	0	0	0	0	0		1	11	110	1100112	21	47			1	0	-13	169	-2.29219	-2.26411	-2.43325	-2.76106	-2.28554	-2.43502	-2.33338	-2.28311	2	-2.66593	0	1	0
0	8	1	0	0	112	6	1	40	Amisulpride	0	4	0	0	3	0	0	0		1	11	110	1100112	22	47			1	0	-13	169	-2.29219	-2.46713	-2.43325	-2.76106	-2.28554	-2.43502	-2.33338	-2.28311	2	-2.66593	0	1	0
0	8	1	0	0	112	6	1	40	Amisulpride	0	4	0	0	3	1	0	0		1	11	110	1100112	23	47			1	0	-13	169	-2.21653	-2.46713	-2.43325	-2.76106	-2.28554	-2.43502	-2.33338	-2.28311	2	-2.66593	0	1	0
0	8	1	0	0	112	6	1	40	Amisulpride	0	4	0	0	3	0	0	0		1	11	110	1100112	24	47			1	0	-13	169	-2.29219	-2.46713	-2.43325	-2.76106	-2.28554	-2.43502	-2.33338	-2.28311	2	-2.66593	0	1	0
0	8	1	0	0	112	6	1	40	Amisulpride	0	4	0	0	3	1	0	0		1	11	110	1100112	25	47			1	0	-13	169	-2.21653	-2.46713	-2.43325	-2.76106	-2.28554	-2.43502	-2.33338	-2.28311	2	-2.66593	0	1	0
0	8	1	0	0	112	6	1	40	Amisulpride	0	4	0	0	3	0	0	0		1	11	110	1100112	26	47			1	0	-13	169	-2.29219	-2.46713	-2.43325	-2.76106	-2.28554	-2.43502	-2.33338	-2.28311	2	-2.66593	0	1	0
0	8	1	0	0	112	6	1	40	Amisulpride	0	4	0	0	3	0	0	0		1	11	110	1100112	27	47			1	0	-13	169	-2.29219	-2.46713	-2.43325	-2.76106	-2.28554	-2.43502	-2.33338	-2.28311	2	-2.66593	0	1	0
0	8	1	0	0	112	6	1	40	Clobazam	0	4	0	0	3	1	0	0		1	11	110	1100112	28	47			1	0	-13	169	-2.21653	-2.46713	-2.43325	-2.76106	-2.28554	-2.43502	-2.33338	-2.28311	2	-2.66593	0	1	0
0	8	1	0	0	112	6	1	40	Clobazam	0	4	0	0	3	0	0	0		1	11	110	1100112	29	47			1	0	-13	169	-2.29219	-2.46713	-2.43325	-2.76106	-2.28554	-2.43502	-2.33338	-2.28311	2	-2.66593	0	1	0
0	8	1	0	0	112	6	1	40	Clobazam	0	4	0	0	3	0	0	0		1	11	110	1100112	30	47			1	0	-13	169	-2.29219	-2.46713	-2.43325	-2.76106	-2.28554	-2.43502	-2.33338	-2.28311	2	-2.66593	0	1	0
0	8	1	0	0	112	6	1	40	Clobazam	0	4	0	0	3	0	0	0		1	11	110	1100112	31	47			1	0	-13	169	-2.29219	-2.46713	-2.43325	-2.76106	-2.28554	-2.43502	-2.33338	-2.28311	2	-2.66593	0	1	0
0	8	1	0	0	112	6	1	40	Clobazam	0	4	0	0	3	1	0	0		1	11	110	1100112	32	47			1	0	-13	169	-2.21653	-2.46713	-2.43325	-2.76106	-2.28554	-2.43502	-2.33338	-2.28311	2	-2.66593	0	1	0
0	8	1	0	0	112	6	1	40	Clobazam	0	4	0	0	3	0	0	0		1	11	110	1100112	33	47			1	0	-13	169	-2.29219	-2.46713	-2.43325	-2.76106	-2.28554	-2.43502	-2.33338	-2.28311	2	-2.66593	0	1	0
0	8	1	0	0	112	6	1	40	Lamotrigine	0	4	0	0	3	0	0	0		1	11	110	1100112	34	47			1	0	-13	169	-2.29219	-2.46713	-2.43325	-2.76106	-2.28554	-2.43502	-2.33338	-2.28311	2	-2.66593	0	1	0
0	8	1	0	0	112	6	1	40	Lamotrigine	0	4	0	0	3	0	0	0		1	11	110	1100112	35	47			1	0	-13	169	-2.29219	-2.46713	-2.43325	-2.76106	-2.28554	-2.43502	-2.33338	-2.28311	2	-2.66593	0	1	0
0	8	1	0	0	112	6	1	40	Lamotrigine	0	4	0	0	3	1	0	0		1	11	110	1100112	36	47			1	0	-13	169	-2.21653	-2.46713	-2.43325	-2.76106	-2.28554	-2.43502	-2.33338	-2.28311	2	-2.66593	0	1	0
0	8	1	0	0	112	6	1	40	Lamotrigine	0	4	0	0	3	0	0	0		1	11	110	1100112	37	47			1	0	-13	169	-2.29219	-2.46713	-2.43325	-2.76106	-2.28554	-2.43502	-2.33338	-2.28311	2	-2.66593	0	1	0
0	8	1	0	0	112	6	1	40	Lamotrigine	0	4	0	0	3	1	0	0		1	11	110	1100112	38	47			1	0	-13	169	-2.21653	-2.46713	-2.43325	-2.76106	-2.28554	-2.43502	-2.33338	-2.28311	2	-2.66593	0	1	0
0	8	1	0	0	112	6	1	40	Lamotrigine	0	4	0	0	3	0	0	0		1	11	110	1100112	39	47			1	0	-13	169	-2.29219	-2.46713	-2.43325	-2.76106	-2.28554	-2.43502	-2.33338	-2.28311	2	-2.66593	0	1	0
0	8	1	0	0	112	6	1	40	Mirtazapine	0	4	0	0	3	0	0	0		1	11	110	1100112	40	47			1	0	-13	169	-2.29219	-2.46713	-2.43325	-2.76106	-2.28554	-2.43502	-2.33338	-2.28311	2	-2.66593	0	1	0
0	8	1	0	0	112	6	1	40	Mirtazapine	0	4	0	0	3	0	0	0		1	11	110	1100112	41	47			1	0	-13	169	-2.29219	-2.46713	-2.43325	-2.76106	-2.28554	-2.43502	-2.33338	-2.28311	2	-2.66593	0	1	0
0	8	1	0	0	112	6	1	40	Topiramate	0	4	0	0	3	0	0	0		1	11	110	1100112	42	47			1	0	-13	169	-2.29219	-2.46713	-2.43325	-2.76106	-2.28554	-2.43502	-2.33338	-2.28311	2	-2.66593	0	1	0
0	8	1	0	0	112	6	1	40	Topiramate	0	4	0	0	3	0	0	0		1	11	110	1100112	43	47			1	0	-13	169	-2.29219	-2.46713	-2.43325	-2.76106	-2.28554	-2.43502	-2.33338	-2.28311	2	-2.66593	0	1	0
0	8	1	0	0	112	6	1	40	Topiramate	0	4	0	0	3	1	0	0		1	11	110	1100112	44	47			1	0	-13	169	-2.21653	-2.46713	-2.43325	-2.76106	-2.28554	-2.43502	-2.33338	-2.28311	2	-2.66593	0	1	0
0	8	1	0	0	112	6	1	40	Topiramate	0	4	0	0	3	1	0	0		1	11	110	1100112	45	47			1	0	-13	169	-2.21653	-2.46713	-2.43325	-2.76106	-2.28554	-2.43502	-2.33338	-2.28311	2	-2.66593	0	1	0
0	8	1	0	0	112	6	1	40	Topiramate	0	4	0	0	3	0	0	0		1	11	110	1100112	46	47			1	0	-13	169	-2.29219	-2.46713	-2.43325	-2.76106	-2.28554	-2.43502	-2.33338	-2.28311	2	-2.66593	0	1	0
0	8	1	0	0	112	6	1	40	Topiramate	0	4	0	0	3	0	0	0		1	11	110	1100112	47	47			1	0	-13	169	-2.29219	-2.46713	-2.43325	-2.76106	-2.28554	-2.43502	-2.33338	-2.28311	2	-2.66593	0	1	0
0	9	1	0	0	126	8	1	37	Clozapine	0	4	0	0	0	0	0	0		1	11	110	1100126	1	30			1	0	-16	256	-2.29219	-2.26411	-2.43325	-2.76106	-2.28554	-2.43502	-2.33338	-2.0833	2	-2.66593	0	1	0
0	9	1	0	0	126	8	1	37	Clozapine	0	4	0	0	0	1	0	0		1	11	110	1100126	2	30			1	0	-16	256	-2.21653	-2.26411	-2.43325	-2.76106	-2.28554	-2.43502	-2.33338	-2.0833	2	-2.66593	0	1	0
0	9	1	0	0	126	8	1	37	Clozapine	0	4	0	0	0	0	0	0		1	11	110	1100126	3	30			1	0	-16	256	-2.29219	-2.26411	-2.43325	-2.76106	-2.28554	-2.43502	-2.33338	-2.0833	2	-2.66593	0	1	0
0	9	1	0	0	126	8	1	37	Clozapine	0	4	0	0	0	1	0	0		1	11	110	1100126	4	30			1	0	-16	256	-2.21653	-2.26411	-2.43325	-2.76106	-2.28554	-2.43502	-2.33338	-2.0833	2	-2.66593	0	1	0
0	9	1	0	0	126	8	1	37	Clozapine	0	4	0	0	0	0	0	0		1	11	110	1100126	5	30			1	0	-16	256	-2.29219	-2.26411	-2.43325	-2.76106	-2.28554	-2.43502	-2.33338	-2.0833	2	-2.66593	0	1	0
0	9	1	0	0	126	8	1	37	Clozapine	0	4	0	0	0	0	0	0		1	11	110	1100126	6	30			1	0	-16	256	-2.29219	-2.26411	-2.43325	-2.76106	-2.28554	-2.43502	-2.33338	-2.0833	2	-2.66593	0	1	0
0	9	1	0	0	126	8	1	37	Clozapine	0	4	0	0	0	0	0	0		1	11	110	1100126	7	30			1	0	-16	256	-2.29219	-2.26411	-2.43325	-2.76106	-2.28554	-2.43502	-2.33338	-2.0833	2	-2.66593	0	1	0
0	9	1	0	0	126	8	1	37	Clozapine	0	4	0	0	0	0	0	0		1	11	110	1100126	8	30			1	0	-16	256	-2.29219	-2.26411	-2.43325	-2.76106	-2.28554	-2.43502	-2.33338	-2.0833	2	-2.66593	0	1	0
0	9	1	0	0	126	8	1	37	Hyoscine HBr	0	4	0	0	0	0	0	0		1	11	110	1100126	9	30			1	0	-16	256	-2.29219	-2.26411	-2.43325	-2.76106	-2.28554	-2.43502	-2.33338	-2.0833	2	-2.66593	0	1	0
0	9	1	0	0	126	8	1	37	Hyoscine HBr	0	4	0	0	0	0	0	0		1	11	110	1100126	10	30			1	0	-16	256	-2.29219	-2.26411	-2.43325	-2.76106	-2.28554	-2.43502	-2.33338	-2.0833	2	-2.66593	0	1	0
0	9	1	0	0	126	8	1	37	Hyoscine HBr	0	4	0	0	0	1	0	0		1	11	110	1100126	11	30			1	0	-16	256	-2.21653	-2.26411	-2.43325	-2.76106	-2.28554	-2.43502	-2.33338	-2.0833	2	-2.66593	0	1	0
0	9	1	0	0	126	8	1	37	Hyoscine HBr	0	4	0	0	0	1	0	0		1	11	110	1100126	12	30			1	0	-16	256	-2.21653	-2.26411	-2.43325	-2.76106	-2.28554	-2.43502	-2.33338	-2.0833	2	-2.66593	0	1	0
0	9	1	0	0	126	8	1	37	Hyoscine HBr	0	4	0	0	0	0	0	0		1	11	110	1100126	13	30			1	0	-16	256	-2.29219	-2.26411	-2.43325	-2.76106	-2.28554	-2.43502	-2.33338	-2.0833	2	-2.66593	0	1	0
0	9	1	0	0	126	8	1	37	Hyoscine HBr	0	4	0	0	0	0	0	0		1	11	110	1100126	14	30			1	0	-16	256	-2.29219	-2.26411	-2.43325	-2.76106	-2.28554	-2.43502	-2.33338	-2.0833	2	-2.66593	0	1	0
0	9	1	0	0	126	8	1	37	Hyoscine HBr	0	4	0	0	0	0	0	0		1	11	110	1100126	15	30			1	0	-16	256	-2.29219	-2.26411	-2.43325	-2.76106	-2.28554	-2.43502	-2.33338	-2.0833	2	-2.66593	0	1	0
0	9	1	0	0	126	8	1	37	Hyoscine HBr	0	4	0	0	0	0	0	0		1	11	110	1100126	16	30			1	0	-16	256	-2.29219	-2.26411	-2.43325	-2.76106	-2.28554	-2.43502	-2.33338	-2.0833	2	-2.66593	0	1	0
0	9	1	0	0	126	8	1	37	Hyoscine HBr	0	4	0	0	2	0	0	0		1	11	110	1100126	17	30			1	0	-16	256	-2.29219	-2.04888	-2.43325	-2.76106	-2.28554	-2.43502	-2.33338	-2.0833	2	-2.66593	0	1	0
0	9	1	0	0	126	8	1	37	Hyoscine HBr	0	4	0	0	2	1	0	0		1	11	110	1100126	18	30			1	0	-16	256	-2.21653	-2.04888	-2.43325	-2.76106	-2.28554	-2.43502	-2.33338	-2.0833	2	-2.66593	0	1	0
0	9	1	0	0	126	8	1	37	Hyoscine HBr	0	4	0	0	2	0	0	0		1	11	110	1100126	19	30			1	0	-16	256	-2.29219	-2.04888	-2.43325	-2.76106	-2.28554	-2.43502	-2.33338	-2.0833	2	-2.66593	0	1	0
0	9	1	0	0	126	8	1	37	Hyoscine HBr	0	4	0	0	2	0	1	1	1	1	11	110	1100126	20	30	1	1	1	0	-16	256	-2.29219	-2.04888	-2.43325	-2.76106	-2.28554	-2.43502	-2.33338	-2.0833	2	-2.66593	3.33333	1	1
0	9	1	0	0	126	8	1	37	Hyoscine HBr	0	4	0	0	2	1	1	2	1	1	11	110	1100126	21	30	1	1	1	0	-16	256	-2.21653	-2.04888	-2.43325	-2.76106	-2.28554	-2.43502	-2.33338	-2.0833	2	-2.66593	6.66667	1	1
0	9	1	0	0	126	8	1	37	Hyoscine HBr	0	4	0	0	2	0	0	2		1	11	110	1100126	22	30			1	0	-16	256	-2.29219	-2.04888	-2.43325	-2.76106	-2.28554	-2.43502	-2.33338	-2.0833	2	-2.66593	6.66667	1	0
0	9	1	0	0	126	8	1	37	Hyoscine HBr	0	4	0	0	2	0	0	2		1	11	110	1100126	23	30			1	0	-16	256	-2.29219	-2.04888	-2.43325	-2.76106	-2.28554	-2.43502	-2.33338	-2.0833	2	-2.66593	6.66667	1	0
0	9	1	0	0	126	8	1	37	Clozapine	0	4	0	0	3	1	0	2		1	11	110	1100126	24	30			1	0	-16	256	-2.21653	-2.46713	-2.43325	-2.76106	-2.28554	-2.43502	-2.33338	-2.0833	2	-2.66593	6.66667	1	0
0	9	1	0	0	126	8	1	37	Clozapine	0	4	0	0	3	0	0	2		1	11	110	1100126	25	30			1	0	-16	256	-2.29219	-2.46713	-2.43325	-2.76106	-2.28554	-2.43502	-2.33338	-2.0833	2	-2.66593	6.66667	1	0
0	9	1	0	0	126	8	1	37	Clozapine	0	4	0	0	3	0	0	2		1	11	110	1100126	26	30			1	0	-16	256	-2.29219	-2.46713	-2.43325	-2.76106	-2.28554	-2.43502	-2.33338	-2.0833	2	-2.66593	6.66667	1	0
0	9	1	0	0	126	8	1	37	Clozapine	0	4	0	0	3	0	0	2		1	11	110	1100126	27	30			1	0	-16	256	-2.29219	-2.46713	-2.43325	-2.76106	-2.28554	-2.43502	-2.33338	-2.0833	2	-2.66593	6.66667	1	0
0	9	1	0	0	126	8	1	37	Clozapine	0	4	0	0	3	1	0	2		1	11	110	1100126	28	30			1	0	-16	256	-2.21653	-2.46713	-2.43325	-2.76106	-2.28554	-2.43502	-2.33338	-2.0833	2	-2.66593	6.66667	1	0
0	9	1	0	0	126	8	1	37	Clozapine	0	4	0	0	3	0	0	2		1	11	110	1100126	29	30			1	0	-16	256	-2.29219	-2.46713	-2.43325	-2.76106	-2.28554	-2.43502	-2.33338	-2.0833	2	-2.66593	6.66667	1	0
0	9	1	0	0	126	8	1	37	Clozapine	0	4	0	0	3	0	0	2		1	11	110	1100126	30	30			1	0	-16	256	-2.29219	-2.46713	-2.43325	-2.76106	-2.28554	-2.43502	-2.33338	-2.0833	2	-2.66593	6.66667	1	0
0	9	1	0	0	128	13	1	69	Codeine phosphate	0	4	0	0	0	0	0	0		1	11	110	1100128	1	116			1	0	16	256	-2.29219	-2.26411	-2.43325	-2.76106	-2.28554	-2.43502	-2.33338	-2.0833	5	-1.79087	0	1	0
0	9	1	0	0	128	13	1	69	Codeine phosphate	0	4	0	0	0	0	0	0		1	11	110	1100128	2	116			1	0	16	256	-2.29219	-2.26411	-2.43325	-2.76106	-2.28554	-2.43502	-2.33338	-2.0833	5	-1.79087	0	1	0
0	9	1	0	0	128	13	1	69	Codeine phosphate	0	4	0	0	0	1	0	0		1	11	110	1100128	3	116			1	0	16	256	-2.21653	-2.26411	-2.43325	-2.76106	-2.28554	-2.43502	-2.33338	-2.0833	5	-1.79087	0	1	0
0	9	1	0	0	128	13	1	69	Codeine phosphate	0	4	0	0	0	0	0	0		1	11	110	1100128	4	116			1	0	16	256	-2.29219	-2.26411	-2.43325	-2.76106	-2.28554	-2.43502	-2.33338	-2.0833	5	-1.79087	0	1	0
0	9	1	0	0	128	13	1	69	Codeine phosphate	0	4	0	0	0	1	0	0		1	11	110	1100128	5	116			1	0	16	256	-2.21653	-2.26411	-2.43325	-2.76106	-2.28554	-2.43502	-2.33338	-2.0833	5	-1.79087	0	1	0
0	9	1	0	0	128	13	1	69	Codeine phosphate	0	4	0	0	0	1	0	0		1	11	110	1100128	6	116			1	0	16	256	-2.21653	-2.26411	-2.43325	-2.76106	-2.28554	-2.43502	-2.33338	-2.0833	5	-1.79087	0	1	0
0	9	1	0	0	128	13	1	69	Codeine phosphate	0	4	0	0	0	0	0	0		1	11	110	1100128	7	116			1	0	16	256	-2.29219	-2.26411	-2.43325	-2.76106	-2.28554	-2.43502	-2.33338	-2.0833	5	-1.79087	0	1	0
0	9	1	0	0	128	13	1	69	Codeine phosphate	0	4	0	0	0	0	0	0		1	11	110	1100128	8	116			1	0	16	256	-2.29219	-2.26411	-2.43325	-2.76106	-2.28554	-2.43502	-2.33338	-2.0833	5	-1.79087	0	1	0
0	9	1	0	0	128	13	1	69	Codeine phosphate	0	4	0	0	0	0	0	0		1	11	110	1100128	9	116			1	0	16	256	-2.29219	-2.26411	-2.43325	-2.76106	-2.28554	-2.43502	-2.33338	-2.0833	5	-1.79087	0	1	0
0	9	1	0	0	128	13	1	69	Codeine phosphate	0	4	0	0	0	0	0	0		1	11	110	1100128	10	116			1	0	16	256	-2.29219	-2.26411	-2.43325	-2.76106	-2.28554	-2.43502	-2.33338	-2.0833	5	-1.79087	0	1	0
0	9	1	0	0	128	13	1	69	Codeine phosphate	0	4	0	0	0	0	0	0		1	11	110	1100128	11	116			1	0	16	256	-2.29219	-2.26411	-2.43325	-2.76106	-2.28554	-2.43502	-2.33338	-2.0833	5	-1.79087	0	1	0
0	9	1	0	0	128	13	1	69	Codeine phosphate	0	4	0	0	0	1	0	0		1	11	110	1100128	12	116			1	0	16	256	-2.21653	-2.26411	-2.43325	-2.76106	-2.28554	-2.43502	-2.33338	-2.0833	5	-1.79087	0	1	0
0	9	1	0	0	128	13	1	69	Codeine phosphate	0	4	0	0	0	0	0	0		1	11	110	1100128	13	116			1	0	16	256	-2.29219	-2.26411	-2.43325	-2.76106	-2.28554	-2.43502	-2.33338	-2.0833	5	-1.79087	0	1	0
0	9	1	0	0	128	13	1	69	Diprobase	0	13	1	1	0	0	0	0		1	11	110	1100128	14	116			0	1	16	256	-2.29219	-2.26411	-0.908098	-1.78187	-2.28554	-2.43502	-2.33338	-2.0833	5	-1.79087	0	1	0
0	9	1	0	0	128	13	1	69	Diprobase	0	13	1	1	0	0	0	0		1	11	110	1100128	15	116			0	1	16	256	-2.29219	-2.26411	-0.908098	-1.78187	-2.28554	-2.43502	-2.33338	-2.0833	5	-1.79087	0	1	0
0	9	1	0	0	128	13	1	69	Diprobase	0	13	1	1	0	0	1	1	2	1	11	110	1100128	16	116	2	0	0	1	16	256	-2.29219	-2.26411	-0.908098	-1.78187	-2.28554	-2.43502	-2.33338	-2.0833	5	-1.79087	0.862069	1	0
0	9	1	0	0	128	13	1	69	Diprobase	0	13	1	1	0	1	1	2	2	1	11	110	1100128	17	116	2	0	0	1	16	256	-2.21653	-2.26411	-0.908098	-1.78187	-2.28554	-2.43502	-2.33338	-2.0833	5	-1.79087	1.72414	1	0
0	9	1	0	0	128	13	1	69	Diprobase	0	13	1	1	0	0	0	2		1	11	110	1100128	18	116			0	1	16	256	-2.29219	-2.26411	-0.908098	-1.78187	-2.28554	-2.43502	-2.33338	-2.0833	5	-1.79087	1.72414	1	0
0	9	1	0	0	128	13	1	69	Diprobase	0	13	1	1	0	1	1	3	2	1	11	110	1100128	19	116	2	0	0	1	16	256	-2.21653	-2.26411	-0.908098	-1.78187	-2.28554	-2.43502	-2.33338	-2.0833	5	-1.79087	2.58621	1	0
0	9	1	0	0	128	13	1	69	Diprobase	0	13	1	1	0	0	1	4	2	1	11	110	1100128	20	116	2	0	0	1	16	256	-2.29219	-2.26411	-0.908098	-1.78187	-2.28554	-2.43502	-2.33338	-2.0833	5	-1.79087	3.44828	1	0
0	9	1	0	0	128	13	1	69	Diprobase	0	13	1	1	0	0	0	4		1	11	110	1100128	21	116			0	1	16	256	-2.29219	-2.26411	-0.908098	-1.78187	-2.28554	-2.43502	-2.33338	-2.0833	5	-1.79087	3.44828	1	0
0	9	1	0	0	128	13	1	69	Diprobase	0	13	1	1	0	0	0	4		1	11	110	1100128	22	116			0	1	16	256	-2.29219	-2.26411	-0.908098	-1.78187	-2.28554	-2.43502	-2.33338	-2.0833	5	-1.79087	3.44828	1	0
0	9	1	0	0	128	13	1	69	Diprobase	0	13	1	1	0	0	0	4		1	11	110	1100128	23	116			0	1	16	256	-2.29219	-2.26411	-0.908098	-1.78187	-2.28554	-2.43502	-2.33338	-2.0833	5	-1.79087	3.44828	1	0
0	9	1	0	0	128	13	1	69	Diprobase	0	13	1	1	0	1	0	4		1	11	110	1100128	24	116			0	1	16	256	-2.21653	-2.26411	-0.908098	-1.78187	-2.28554	-2.43502	-2.33338	-2.0833	5	-1.79087	3.44828	1	0
0	9	1	0	0	128	13	1	69	Diprobase	0	13	1	1	0	0	1	5	2	1	11	110	1100128	25	116	2	0	0	1	16	256	-2.29219	-2.26411	-0.908098	-1.78187	-2.28554	-2.43502	-2.33338	-2.0833	5	-1.79087	4.31034	1	0
0	9	1	0	0	128	13	1	69	Diprobase	0	13	1	1	0	1	0	5		1	11	110	1100128	26	116			0	1	16	256	-2.21653	-2.26411	-0.908098	-1.78187	-2.28554	-2.43502	-2.33338	-2.0833	5	-1.79087	4.31034	1	0
0	9	1	0	0	128	13	1	69	Procyclidine	0	4	6	0	0	0	0	5		1	11	110	1100128	27	116			1	0	16	256	-2.29219	-2.26411	-2.43325	-2.76106	-2.28554	-2.43502	-2.33338	-2.0833	5	-1.79087	4.31034	1	0
0	9	1	0	0	128	13	1	69	Procyclidine	0	4	6	0	0	0	0	5		1	11	110	1100128	28	116			1	0	16	256	-2.29219	-2.26411	-2.43325	-2.76106	-2.28554	-2.43502	-2.33338	-2.0833	5	-1.79087	4.31034	1	0
0	9	1	0	0	128	13	1	69	Procyclidine	0	4	6	0	0	1	0	5		1	11	110	1100128	29	116			1	0	16	256	-2.21653	-2.26411	-2.43325	-2.76106	-2.28554	-2.43502	-2.33338	-2.0833	5	-1.79087	4.31034	1	0
0	9	1	0	0	128	13	1	69	Procyclidine	0	4	6	0	0	1	0	5		1	11	110	1100128	30	116			1	0	16	256	-2.21653	-2.26411	-2.43325	-2.76106	-2.28554	-2.43502	-2.33338	-2.0833	5	-1.79087	4.31034	1	0
0	9	1	0	0	128	13	1	69	Procyclidine	0	4	6	0	0	0	0	5		1	11	110	1100128	31	116			1	0	16	256	-2.29219	-2.26411	-2.43325	-2.76106	-2.28554	-2.43502	-2.33338	-2.0833	5	-1.79087	4.31034	1	0
0	9	1	0	0	128	13	1	69	Procyclidine	0	4	6	0	0	0	0	5		1	11	110	1100128	32	116			1	0	16	256	-2.29219	-2.26411	-2.43325	-2.76106	-2.28554	-2.43502	-2.33338	-2.0833	5	-1.79087	4.31034	1	0
0	9	1	0	0	128	13	1	69	Procyclidine	0	4	6	0	0	1	0	5		1	11	110	1100128	33	116			1	0	16	256	-2.21653	-2.26411	-2.43325	-2.76106	-2.28554	-2.43502	-2.33338	-2.0833	5	-1.79087	4.31034	1	0
0	9	1	0	0	128	13	1	69	Procyclidine	0	4	6	0	0	0	0	5		1	11	110	1100128	34	116			1	0	16	256	-2.29219	-2.26411	-2.43325	-2.76106	-2.28554	-2.43502	-2.33338	-2.0833	5	-1.79087	4.31034	1	0
0	9	1	0	0	128	13	1	69	Procyclidine	0	4	6	0	0	0	0	5		1	11	110	1100128	35	116			1	0	16	256	-2.29219	-2.26411	-2.43325	-2.76106	-2.28554	-2.43502	-2.33338	-2.0833	5	-1.79087	4.31034	1	0
0	9	1	0	0	128	13	1	69	Procyclidine	0	4	6	0	0	0	0	5		1	11	110	1100128	36	116			1	0	16	256	-2.29219	-2.26411	-2.43325	-2.76106	-2.28554	-2.43502	-2.33338	-2.0833	5	-1.79087	4.31034	1	0
0	9	1	0	0	128	13	1	69	Procyclidine	0	4	6	0	0	0	0	5		1	11	110	1100128	37	116			1	0	16	256	-2.29219	-2.26411	-2.43325	-2.76106	-2.28554	-2.43502	-2.33338	-2.0833	5	-1.79087	4.31034	1	0
0	9	1	0	0	128	13	1	69	Procyclidine	0	4	6	0	0	1	0	5		1	11	110	1100128	38	116			1	0	16	256	-2.21653	-2.26411	-2.43325	-2.76106	-2.28554	-2.43502	-2.33338	-2.0833	5	-1.79087	4.31034	1	0
0	9	1	0	0	128	13	1	69	Procyclidine	0	4	6	0	0	0	0	5		1	11	110	1100128	39	116			1	0	16	256	-2.29219	-2.26411	-2.43325	-2.76106	-2.28554	-2.43502	-2.33338	-2.0833	5	-1.79087	4.31034	1	0
0	9	1	0	0	128	13	1	69	Seretide 250	0	3	2	2	0	0	1	6	2	1	11	110	1100128	40	116	2	0	0	2	16	256	-2.29219	-2.26411	-1.10688	-1.78187	-2.28554	-2.43502	-2.33338	-2.0833	5	-1.79087	5.17241	1	0
0	9	1	0	0	128	13	1	69	Seretide 250	0	3	2	2	0	1	0	6		1	11	110	1100128	41	116			0	2	16	256	-2.21653	-2.26411	-1.10688	-1.78187	-2.28554	-2.43502	-2.33338	-2.0833	5	-1.79087	5.17241	1	0
0	9	1	0	0	128	13	1	69	Seretide 250	0	3	2	2	0	1	0	6		1	11	110	1100128	42	116			0	2	16	256	-2.21653	-2.26411	-1.10688	-1.78187	-2.28554	-2.43502	-2.33338	-2.0833	5	-1.79087	5.17241	1	0
0	9	1	0	0	128	13	1	69	Seretide 250	0	3	2	2	0	0	1	7	2	1	11	110	1100128	43	116	2	0	0	2	16	256	-2.29219	-2.26411	-1.10688	-1.78187	-2.28554	-2.43502	-2.33338	-2.0833	5	-1.79087	6.03448	1	0
0	9	1	0	0	128	13	1	69	Seretide 250	0	3	2	2	0	1	0	7		1	11	110	1100128	44	116			0	2	16	256	-2.21653	-2.26411	-1.10688	-1.78187	-2.28554	-2.43502	-2.33338	-2.0833	5	-1.79087	6.03448	1	0
0	9	1	0	0	128	13	1	69	Seretide 250	0	3	2	2	0	0	1	8	2	1	11	110	1100128	45	116	2	0	0	2	16	256	-2.29219	-2.26411	-1.10688	-1.78187	-2.28554	-2.43502	-2.33338	-2.0833	5	-1.79087	6.89655	1	0
0	9	1	0	0	128	13	1	69	Seretide 250	0	3	2	2	0	0	1	9	2	1	11	110	1100128	46	116	2	0	0	2	16	256	-2.29219	-2.26411	-1.10688	-1.78187	-2.28554	-2.43502	-2.33338	-2.0833	5	-1.79087	7.75862	1	0
0	9	1	0	0	128	13	1	69	Seretide 250	0	3	2	2	0	1	1	10	0	1	11	110	1100128	47	116	1	1	0	2	16	256	-2.21653	-2.26411	-1.10688	-1.78187	-2.28554	-2.43502	-2.33338	-2.0833	5	-1.79087	8.62069	1	1
0	9	1	0	0	128	13	1	69	Seretide 250	0	3	2	2	0	0	1	11	999	1	11	110	1100128	48	116	999	999	0	2	16	256	-2.29219	-2.26411	-1.10688	-1.78187	-2.28554	-2.43502	-2.33338	-2.0833	5	-1.79087	9.48276	1
0	9	1	0	0	128	13	1	69	Seretide 250	0	3	2	2	0	0	0	11		1	11	110	1100128	49	116			0	2	16	256	-2.29219	-2.26411	-1.10688	-1.78187	-2.28554	-2.43502	-2.33338	-2.0833	5	-1.79087	9.48276	1	0
0	9	1	0	0	128	13	1	69	Seretide 250	0	3	2	2	0	0	1	12	0	1	11	110	1100128	50	116	1	1	0	2	16	256	-2.29219	-2.26411	-1.10688	-1.78187	-2.28554	-2.43502	-2.33338	-2.0833	5	-1.79087	10.3448	1	1
0	9	1	0	0	128	13	1	69	Seretide 250	0	3	2	2	0	0	0	12		1	11	110	1100128	51	116			0	2	16	256	-2.29219	-2.26411	-1.10688	-1.78187	-2.28554	-2.43502	-2.33338	-2.0833	5	-1.79087	10.3448	1	0
0	9	1	0	0	128	13	1	69	Seretide 250	0	3	2	2	0	0	1	13	2	1	11	110	1100128	52	116	2	0	0	2	16	256	-2.29219	-2.26411	-1.10688	-1.78187	-2.28554	-2.43502	-2.33338	-2.0833	5	-1.79087	11.2069	1	0
0	9	1	0	0	128	13	1	69	Zuclopentixol decanoate	0	4	5	4	0	0	0	13		1	11	110	1100128	53	116			1	3	16	256	-2.29219	-2.26411	-1.43627	-2.76106	-2.28554	-2.43502	-2.33338	-2.0833	5	-1.79087	11.2069	1	0
0	9	1	0	0	128	13	1	69	Diprobase	0	13	1	1	1	0	1	14	2	1	11	110	1100128	54	116	2	0	0	1	16	256	-2.29219	-1.86409	-0.908098	-1.78187	-2.28554	-2.43502	-2.33338	-2.0833	5	-1.79087	12.069	1	0
0	9	1	0	0	128	13	1	69	Diprobase	0	13	1	1	1	0	0	14		1	11	110	1100128	55	116			0	1	16	256	-2.29219	-1.86409	-0.908098	-1.78187	-2.28554	-2.43502	-2.33338	-2.0833	5	-1.79087	12.069	1	0
0	9	1	0	0	128	13	1	69	Diprobase	0	13	1	1	1	0	0	14		1	11	110	1100128	56	116			0	1	16	256	-2.29219	-1.86409	-0.908098	-1.78187	-2.28554	-2.43502	-2.33338	-2.0833	5	-1.79087	12.069	1	0
0	9	1	0	0	128	13	1	69	Diprobase	0	13	1	1	1	0	1	15	2	1	11	110	1100128	57	116	2	0	0	1	16	256	-2.29219	-1.86409	-0.908098	-1.78187	-2.28554	-2.43502	-2.33338	-2.0833	5	-1.79087	12.931	1	0
0	9	1	0	0	128	13	1	69	Diprobase	0	13	1	1	1	0	1	16	2	1	11	110	1100128	58	116	2	0	0	1	16	256	-2.29219	-1.86409	-0.908098	-1.78187	-2.28554	-2.43502	-2.33338	-2.0833	5	-1.79087	13.7931	1	0
0	9	1	0	0	128	13	1	69	Diprobase	0	13	1	1	1	0	0	16		1	11	110	1100128	59	116			0	1	16	256	-2.29219	-1.86409	-0.908098	-1.78187	-2.28554	-2.43502	-2.33338	-2.0833	5	-1.79087	13.7931	1	0
0	9	1	0	0	128	13	1	69	Diprobase	0	13	1	1	1	1	1	17	2	1	11	110	1100128	60	116	2	0	0	1	16	256	-2.21653	-1.86409	-0.908098	-1.78187	-2.28554	-2.43502	-2.33338	-2.0833	5	-1.79087	14.6552	1	0
0	9	1	0	0	128	13	1	69	Diprobase	0	13	1	1	1	1	0	17		1	11	110	1100128	61	116			0	1	16	256	-2.21653	-1.86409	-0.908098	-1.78187	-2.28554	-2.43502	-2.33338	-2.0833	5	-1.79087	14.6552	1	0
0	9	1	0	0	128	13	1	69	Diprobase	0	13	1	1	1	1	1	18	1	1	11	110	1100128	62	116	1	1	0	1	16	256	-2.21653	-1.86409	-0.908098	-1.78187	-2.28554	-2.43502	-2.33338	-2.0833	5	-1.79087	15.5172	1	1
0	9	1	0	0	128	13	1	69	Diprobase	0	13	1	1	1	0	0	18		1	11	110	1100128	63	116			0	1	16	256	-2.29219	-1.86409	-0.908098	-1.78187	-2.28554	-2.43502	-2.33338	-2.0833	5	-1.79087	15.5172	1	0
0	9	1	0	0	128	13	1	69	Diprobase	0	13	1	1	1	1	0	18		1	11	110	1100128	64	116			0	1	16	256	-2.21653	-1.86409	-0.908098	-1.78187	-2.28554	-2.43502	-2.33338	-2.0833	5	-1.79087	15.5172	1	0
0	9	1	0	0	128	13	1	69	Diprobase	0	13	1	1	1	0	0	18		1	11	110	1100128	65	116			0	1	16	256	-2.29219	-1.86409	-0.908098	-1.78187	-2.28554	-2.43502	-2.33338	-2.0833	5	-1.79087	15.5172	1	0
0	9	1	0	0	128	13	1	69	Seretide 250	0	3	2	2	2	1	1	19	1	1	11	110	1100128	66	116	1	1	0	2	16	256	-2.21653	-2.04888	-1.10688	-1.78187	-2.28554	-2.43502	-2.33338	-2.0833	5	-1.79087	16.3793	1	1
0	9	1	0	0	128	13	1	69	Seretide 250	0	3	2	2	2	0	0	19		1	11	110	1100128	67	116			0	2	16	256	-2.29219	-2.04888	-1.10688	-1.78187	-2.28554	-2.43502	-2.33338	-2.0833	5	-1.79087	16.3793	1	0
0	9	1	0	0	128	13	1	69	Seretide 250	0	3	2	2	2	0	1	20	2	1	11	110	1100128	68	116	2	0	0	2	16	256	-2.29219	-2.04888	-1.10688	-1.78187	-2.28554	-2.43502	-2.33338	-2.0833	5	-1.79087	17.2414	1	0
0	9	1	0	0	128	13	1	69	Seretide 250	0	3	2	2	2	0	1	21	0	1	11	110	1100128	69	116	1	1	0	2	16	256	-2.29219	-2.04888	-1.10688	-1.78187	-2.28554	-2.43502	-2.33338	-2.0833	5	-1.79087	18.1034	1	1
0	9	1	0	0	128	13	1	69	Seretide 250	0	3	2	2	2	0	1	22	2	1	11	110	1100128	70	116	2	0	0	2	16	256	-2.29219	-2.04888	-1.10688	-1.78187	-2.28554	-2.43502	-2.33338	-2.0833	5	-1.79087	18.9655	1	0
0	9	1	0	0	128	13	1	69	Seretide 250	0	3	2	2	2	1	1	23	1	1	11	110	1100128	71	116	1	1	0	2	16	256	-2.21653	-2.04888	-1.10688	-1.78187	-2.28554	-2.43502	-2.33338	-2.0833	5	-1.79087	19.8276	1	1
0	9	1	0	0	128	13	1	69	Seretide 250	0	3	2	2	2	0	0	23		1	11	110	1100128	72	116			0	2	16	256	-2.29219	-2.04888	-1.10688	-1.78187	-2.28554	-2.43502	-2.33338	-2.0833	5	-1.79087	19.8276	1	0
0	9	1	0	0	128	13	1	69	Seretide 250	0	3	2	2	2	1	1	24	1	1	11	110	1100128	73	116	1	1	0	2	16	256	-2.21653	-2.04888	-1.10688	-1.78187	-2.28554	-2.43502	-2.33338	-2.0833	5	-1.79087	20.6897	1	1
0	9	1	0	0	128	13	1	69	Seretide 250	0	3	2	2	2	1	0	24		1	11	110	1100128	74	116			0	2	16	256	-2.21653	-2.04888	-1.10688	-1.78187	-2.28554	-2.43502	-2.33338	-2.0833	5	-1.79087	20.6897	1	0
0	9	1	0	0	128	13	1	69	Seretide 250	0	3	2	2	2	0	1	25	2	1	11	110	1100128	75	116	2	0	0	2	16	256	-2.29219	-2.04888	-1.10688	-1.78187	-2.28554	-2.43502	-2.33338	-2.0833	5	-1.79087	21.5517	1	0
0	9	1	0	0	128	13	1	69	Seretide 250	0	3	2	2	2	0	1	26	2	1	11	110	1100128	76	116	2	0	0	2	16	256	-2.29219	-2.04888	-1.10688	-1.78187	-2.28554	-2.43502	-2.33338	-2.0833	5	-1.79087	22.4138	1	0
0	9	1	0	0	128	13	1	69	Seretide 250	0	3	2	2	2	0	1	27	0	1	11	110	1100128	77	116	1	1	0	2	16	256	-2.29219	-2.04888	-1.10688	-1.78187	-2.28554	-2.43502	-2.33338	-2.0833	5	-1.79087	23.2759	1	1
0	9	1	0	0	128	13	1	69	Codeine phosphate	0	4	0	0	3	1	0	27		1	11	110	1100128	78	116			1	0	16	256	-2.21653	-2.46713	-2.43325	-2.76106	-2.28554	-2.43502	-2.33338	-2.0833	5	-1.79087	23.2759	1	0
0	9	1	0	0	128	13	1	69	Codeine phosphate	0	4	0	0	3	0	0	27		1	11	110	1100128	79	116			1	0	16	256	-2.29219	-2.46713	-2.43325	-2.76106	-2.28554	-2.43502	-2.33338	-2.0833	5	-1.79087	23.2759	1	0
0	9	1	0	0	128	13	1	69	Codeine phosphate	0	4	0	0	3	0	0	27		1	11	110	1100128	80	116			1	0	16	256	-2.29219	-2.46713	-2.43325	-2.76106	-2.28554	-2.43502	-2.33338	-2.0833	5	-1.79087	23.2759	1	0
0	9	1	0	0	128	13	1	69	Codeine phosphate	0	4	0	0	3	0	0	27		1	11	110	1100128	81	116			1	0	16	256	-2.29219	-2.46713	-2.43325	-2.76106	-2.28554	-2.43502	-2.33338	-2.0833	5	-1.79087	23.2759	1	0
0	9	1	0	0	128	13	1	69	Codeine phosphate	0	4	0	0	3	0	0	27		1	11	110	1100128	82	116			1	0	16	256	-2.29219	-2.46713	-2.43325	-2.76106	-2.28554	-2.43502	-2.33338	-2.0833	5	-1.79087	23.2759	1	0
0	9	1	0	0	128	13	1	69	Codeine phosphate	0	4	0	0	3	0	0	27		1	11	110	1100128	83	116			1	0	16	256	-2.29219	-2.46713	-2.43325	-2.76106	-2.28554	-2.43502	-2.33338	-2.0833	5	-1.79087	23.2759	1	0
0	9	1	0	0	128	13	1	69	Codeine phosphate	0	4	0	0	3	0	0	27		1	11	110	1100128	84	116			1	0	16	256	-2.29219	-2.46713	-2.43325	-2.76106	-2.28554	-2.43502	-2.33338	-2.0833	5	-1.79087	23.2759	1	0
0	9	1	0	0	128	13	1	69	Codeine phosphate	0	4	0	0	3	1	0	27		1	11	110	1100128	85	116			1	0	16	256	-2.21653	-2.46713	-2.43325	-2.76106	-2.28554	-2.43502	-2.33338	-2.0833	5	-1.79087	23.2759	1	0
0	9	1	0	0	128	13	1	69	Codeine phosphate	0	4	0	0	3	0	0	27		1	11	110	1100128	86	116			1	0	16	256	-2.29219	-2.46713	-2.43325	-2.76106	-2.28554	-2.43502	-2.33338	-2.0833	5	-1.79087	23.2759	1	0
0	9	1	0	0	128	13	1	69	Codeine phosphate	0	4	0	0	3	0	1	28	2	1	11	110	1100128	87	116	2	0	1	0	16	256	-2.29219	-2.46713	-2.43325	-2.76106	-2.28554	-2.43502	-2.33338	-2.0833	5	-1.79087	24.1379	1	0
0	9	1	0	0	128	13	1	69	Codeine phosphate	0	4	0	0	3	1	0	28		1	11	110	1100128	88	116			1	0	16	256	-2.21653	-2.46713	-2.43325	-2.76106	-2.28554	-2.43502	-2.33338	-2.0833	5	-1.79087	24.1379	1	0
0	9	1	0	0	128	13	1	69	Codeine phosphate	0	4	0	0	3	0	0	28		1	11	110	1100128	89	116			1	0	16	256	-2.29219	-2.46713	-2.43325	-2.76106	-2.28554	-2.43502	-2.33338	-2.0833	5	-1.79087	24.1379	1	0
0	9	1	0	0	128	13	1	69	Codeine phosphate	0	4	0	0	3	1	0	28		1	11	110	1100128	90	116			1	0	16	256	-2.21653	-2.46713	-2.43325	-2.76106	-2.28554	-2.43502	-2.33338	-2.0833	5	-1.79087	24.1379	1	0
0	9	1	0	0	128	13	1	69	Diprobase	0	13	1	1	3	0	0	28		1	11	110	1100128	91	116			0	1	16	256	-2.29219	-2.46713	-0.908098	-1.78187	-2.28554	-2.43502	-2.33338	-2.0833	5	-1.79087	24.1379	1	0
0	9	1	0	0	128	13	1	69	Diprobase	0	13	1	1	3	0	0	28		1	11	110	1100128	92	116			0	1	16	256	-2.29219	-2.46713	-0.908098	-1.78187	-2.28554	-2.43502	-2.33338	-2.0833	5	-1.79087	24.1379	1	0
0	9	1	0	0	128	13	1	69	Diprobase	0	13	1	1	3	1	0	28		1	11	110	1100128	93	116			0	1	16	256	-2.21653	-2.46713	-0.908098	-1.78187	-2.28554	-2.43502	-2.33338	-2.0833	5	-1.79087	24.1379	1	0
0	9	1	0	0	128	13	1	69	Diprobase	0	13	1	1	3	0	0	28		1	11	110	1100128	94	116			0	1	16	256	-2.29219	-2.46713	-0.908098	-1.78187	-2.28554	-2.43502	-2.33338	-2.0833	5	-1.79087	24.1379	1	0
0	9	1	0	0	128	13	1	69	Diprobase	0	13	1	1	3	0	0	28		1	11	110	1100128	95	116			0	1	16	256	-2.29219	-2.46713	-0.908098	-1.78187	-2.28554	-2.43502	-2.33338	-2.0833	5	-1.79087	24.1379	1	0
0	9	1	0	0	128	13	1	69	Diprobase	0	13	1	1	3	1	0	28		1	11	110	1100128	96	116			0	1	16	256	-2.21653	-2.46713	-0.908098	-1.78187	-2.28554	-2.43502	-2.33338	-2.0833	5	-1.79087	24.1379	1	0
0	9	1	0	0	128	13	1	69	Diprobase	0	13	1	1	3	0	0	28		1	11	110	1100128	97	116			0	1	16	256	-2.29219	-2.46713	-0.908098	-1.78187	-2.28554	-2.43502	-2.33338	-2.0833	5	-1.79087	24.1379	1	0
0	9	1	0	0	128	13	1	69	Diprobase	0	13	1	1	3	1	0	28		1	11	110	1100128	98	116			0	1	16	256	-2.21653	-2.46713	-0.908098	-1.78187	-2.28554	-2.43502	-2.33338	-2.0833	5	-1.79087	24.1379	1	0
0	9	1	0	0	128	13	1	69	Diprobase	0	13	1	1	3	1	0	28		1	11	110	1100128	99	116			0	1	16	256	-2.21653	-2.46713	-0.908098	-1.78187	-2.28554	-2.43502	-2.33338	-2.0833	5	-1.79087	24.1379	1	0
0	9	1	0	0	128	13	1	69	Diprobase	0	13	1	1	3	0	0	28		1	11	110	1100128	100	116			0	1	16	256	-2.29219	-2.46713	-0.908098	-1.78187	-2.28554	-2.43502	-2.33338	-2.0833	5	-1.79087	24.1379	1	0
0	9	1	0	0	128	13	1	69	Diprobase	0	13	1	1	3	0	0	28		1	11	110	1100128	101	116			0	1	16	256	-2.29219	-2.46713	-0.908098	-1.78187	-2.28554	-2.43502	-2.33338	-2.0833	5	-1.79087	24.1379	1	0
0	9	1	0	0	128	13	1	69	Diprobase	0	13	1	1	3	0	0	28		1	11	110	1100128	102	116			0	1	16	256	-2.29219	-2.46713	-0.908098	-1.78187	-2.28554	-2.43502	-2.33338	-2.0833	5	-1.79087	24.1379	1	0
0	9	1	0	0	128	13	1	69	Diprobase	0	13	1	1	3	0	0	28		1	11	110	1100128	103	116			0	1	16	256	-2.29219	-2.46713	-0.908098	-1.78187	-2.28554	-2.43502	-2.33338	-2.0833	5	-1.79087	24.1379	1	0
0	9	1	0	0	128	13	1	69	Senna	0	1	0	0	3	1	0	28		1	11	110	1100128	104	116			0	0	16	256	-2.21653	-2.46713	-2.43325	-1.78187	-2.28554	-2.43502	-2.33338	-2.0833	5	-1.79087	24.1379	1	0
0	9	1	0	0	128	13	1	69	Senna	0	1	0	0	3	0	0	28		1	11	110	1100128	105	116			0	0	16	256	-2.29219	-2.46713	-2.43325	-1.78187	-2.28554	-2.43502	-2.33338	-2.0833	5	-1.79087	24.1379	1	0
0	9	1	0	0	128	13	1	69	Senna	0	1	0	0	3	1	1	29	0	1	11	110	1100128	106	116	1	1	0	0	16	256	-2.21653	-2.46713	-2.43325	-1.78187	-2.28554	-2.43502	-2.33338	-2.0833	5	-1.79087	25	1	1
0	9	1	0	0	128	13	1	69	Senna	0	1	0	0	3	1	0	29		1	11	110	1100128	107	116			0	0	16	256	-2.21653	-2.46713	-2.43325	-1.78187	-2.28554	-2.43502	-2.33338	-2.0833	5	-1.79087	25	1	0
0	9	1	0	0	128	13	1	69	Senna	0	1	0	0	3	0	0	29		1	11	110	1100128	108	116			0	0	16	256	-2.29219	-2.46713	-2.43325	-1.78187	-2.28554	-2.43502	-2.33338	-2.0833	5	-1.79087	25	1	0
0	9	1	0	0	128	13	1	69	Senna	0	1	0	0	3	0	0	29		1	11	110	1100128	109	116			0	0	16	256	-2.29219	-2.46713	-2.43325	-1.78187	-2.28554	-2.43502	-2.33338	-2.0833	5	-1.79087	25	1	0
0	9	1	0	0	128	13	1	69	Senna	0	1	0	0	3	1	0	29		1	11	110	1100128	110	116			0	0	16	256	-2.21653	-2.46713	-2.43325	-1.78187	-2.28554	-2.43502	-2.33338	-2.0833	5	-1.79087	25	1	0
0	9	1	0	0	128	13	1	69	Senna	0	1	0	0	3	0	0	29		1	11	110	1100128	111	116			0	0	16	256	-2.29219	-2.46713	-2.43325	-1.78187	-2.28554	-2.43502	-2.33338	-2.0833	5	-1.79087	25	1	0
0	9	1	0	0	128	13	1	69	Senna	0	1	0	0	3	0	1	30	2	1	11	110	1100128	112	116	2	0	0	0	16	256	-2.29219	-2.46713	-2.43325	-1.78187	-2.28554	-2.43502	-2.33338	-2.0833	5	-1.79087	25.8621	1	0
0	9	1	0	0	128	13	1	69	Senna	0	1	0	0	3	0	1	31	2	1	11	110	1100128	113	116	2	0	0	0	16	256	-2.29219	-2.46713	-2.43325	-1.78187	-2.28554	-2.43502	-2.33338	-2.0833	5	-1.79087	26.7241	1	0
0	9	1	0	0	128	13	1	69	Senna	0	1	0	0	3	0	0	31		1	11	110	1100128	114	116			0	0	16	256	-2.29219	-2.46713	-2.43325	-1.78187	-2.28554	-2.43502	-2.33338	-2.0833	5	-1.79087	26.7241	1	0
0	9	1	0	0	128	13	1	69	Senna	0	1	0	0	3	0	0	31		1	11	110	1100128	115	116			0	0	16	256	-2.29219	-2.46713	-2.43325	-1.78187	-2.28554	-2.43502	-2.33338	-2.0833	5	-1.79087	26.7241	1	0
0	9	1	0	0	128	13	1	69	Senna	0	1	0	0	3	0	1	32	2	1	11	110	1100128	116	116	2	0	0	0	16	256	-2.29219	-2.46713	-2.43325	-1.78187	-2.28554	-2.43502	-2.33338	-2.0833	5	-1.79087	27.5862	1	0
0	1	1	0	0	129	3	1	20	Sertraline	0	4	0	0	0	0	0	0		1	11	110	1100129	1	14			1	0	-33	1089	-2.29219	-2.26411	-2.43325	-2.76106	-2.28554	-2.43502	-2.33338	-2.00654	1	-2.41597	0	1	0
0	1	1	0	0	129	3	1	20	Sertraline	0	4	0	0	0	0	0	0		1	11	110	1100129	2	14			1	0	-33	1089	-2.29219	-2.26411	-2.43325	-2.76106	-2.28554	-2.43502	-2.33338	-2.00654	1	-2.41597	0	1	0
0	1	1	0	0	129	3	1	20	Thiamine	0	9	0	0	0	0	0	0		1	11	110	1100129	3	14			0	0	-33	1089	-2.29219	-2.26411	-2.43325	-1.78187	-2.28554	-2.43502	-2.33338	-2.00654	1	-2.41597	0	1	0
0	1	1	0	0	129	3	1	20	Thiamine	0	9	0	0	0	0	0	0		1	11	110	1100129	4	14			0	0	-33	1089	-2.29219	-2.26411	-2.43325	-1.78187	-2.28554	-2.43502	-2.33338	-2.00654	1	-2.41597	0	1	0
0	1	1	0	0	129	3	1	20	Thiamine	0	9	0	0	0	0	1	1	2	1	11	110	1100129	5	14	2	0	0	0	-33	1089	-2.29219	-2.26411	-2.43325	-1.78187	-2.28554	-2.43502	-2.33338	-2.00654	1	-2.41597	7.14286	1	0
0	1	1	0	0	129	3	1	20	Vitamin B complex	0	9	0	0	0	0	0	1		1	11	110	1100129	6	14			0	0	-33	1089	-2.29219	-2.26411	-2.43325	-1.78187	-2.28554	-2.43502	-2.33338	-2.00654	1	-2.41597	7.14286	1	0
0	1	1	0	0	129	3	1	20	Vitamin B complex	0	9	0	0	0	0	0	1		1	11	110	1100129	7	14			0	0	-33	1089	-2.29219	-2.26411	-2.43325	-1.78187	-2.28554	-2.43502	-2.33338	-2.00654	1	-2.41597	7.14286	1	0
0	1	1	0	0	129	3	1	20	Vitamin B complex	0	9	0	0	0	0	1	2	2	1	11	110	1100129	8	14	2	0	0	0	-33	1089	-2.29219	-2.26411	-2.43325	-1.78187	-2.28554	-2.43502	-2.33338	-2.00654	1	-2.41597	14.2857	1	0
0	1	1	0	0	129	3	1	20	Thiamine	0	9	0	0	1	0	0	2		1	11	110	1100129	9	14			0	0	-33	1089	-2.29219	-1.86409	-2.43325	-1.78187	-2.28554	-2.43502	-2.33338	-2.00654	1	-2.41597	14.2857	1	0
0	1	1	0	0	129	3	1	20	Vitamin B complex	0	9	0	0	1	0	0	2		1	11	110	1100129	10	14			0	0	-33	1089	-2.29219	-1.86409	-2.43325	-1.78187	-2.28554	-2.43502	-2.33338	-2.00654	1	-2.41597	14.2857	1	0
0	1	1	0	0	129	3	1	20	Thiamine	0	9	0	0	3	0	0	2		1	11	110	1100129	11	14			0	0	-33	1089	-2.29219	-2.46713	-2.43325	-1.78187	-2.28554	-2.43502	-2.33338	-2.00654	1	-2.41597	14.2857	1	0
0	1	1	0	0	129	3	1	20	Thiamine	0	9	0	0	3	0	1	3	2	1	11	110	1100129	12	14	2	0	0	0	-33	1089	-2.29219	-2.46713	-2.43325	-1.78187	-2.28554	-2.43502	-2.33338	-2.00654	1	-2.41597	21.4286	1	0
0	1	1	0	0	129	3	1	20	Vitamin B complex	0	9	0	0	3	0	0	3		1	11	110	1100129	13	14			0	0	-33	1089	-2.29219	-2.46713	-2.43325	-1.78187	-2.28554	-2.43502	-2.33338	-2.00654	1	-2.41597	21.4286	1	0
0	1	1	0	0	129	3	1	20	Vitamin B complex	0	9	0	0	3	0	1	4	2	1	11	110	1100129	14	14	2	0	0	0	-33	1089	-2.29219	-2.46713	-2.43325	-1.78187	-2.28554	-2.43502	-2.33338	-2.00654	1	-2.41597	28.5714	1	0
0	1	1	1	0	10	6	0	19	Sertraline	0	4	0	0	0	0	0	0		1	11	111	1110010	1	6			1	0	-34	1156	-2.29219	-2.26411	-2.43325	-2.76106	-2.28554	-2.0865	-2.33338	-2.00654	1	-2.41597	0	1	0
0	1	1	1	0	10	6	0	19	Sertraline	0	4	0	0	0	0	0	0		1	11	111	1110010	2	6			1	0	-34	1156	-2.29219	-2.26411	-2.43325	-2.76106	-2.28554	-2.0865	-2.33338	-2.00654	1	-2.41597	0	1	0
0	1	1	1	0	10	6	0	19	Sertraline	0	4	0	0	0	0	0	0		1	11	111	1110010	3	6			1	0	-34	1156	-2.29219	-2.26411	-2.43325	-2.76106	-2.28554	-2.0865	-2.33338	-2.00654	1	-2.41597	0	1	0
0	1	1	1	0	10	6	0	19	Azithromycin	1	5	0	0	1	0	1	1	1	1	11	111	1110010	4	6	1	1	0	0	-34	1156	-2.29219	-1.86409	-2.43325	-1.78187	-1.84068	-2.0865	-2.33338	-2.00654	1	-2.41597	16.6667	1	1
0	1	1	1	0	10	6	0	19	Azithromycin	1	5	0	0	1	0	0	1		1	11	111	1110010	5	6			0	0	-34	1156	-2.29219	-1.86409	-2.43325	-1.78187	-1.84068	-2.0865	-2.33338	-2.00654	1	-2.41597	16.6667	1	0
0	1	1	1	0	10	6	0	19	Promazine	0	4	0	0	3	0	0	1		1	11	111	1110010	6	6			1	0	-34	1156	-2.29219	-2.46713	-2.43325	-2.76106	-2.28554	-2.0865	-2.33338	-2.00654	1	-2.41597	16.6667	1	0
0	1	1	1	0	11	6	0	26	Citalopram	0	4	0	0	0	0	0	0		1	11	111	1110011	1	15			1	0	-27	729	-2.29219	-2.26411	-2.43325	-2.76106	-2.28554	-2.0865	-2.33338	-2.00654	1	-2.41597	0	1	0
0	1	1	1	0	11	6	0	26	Citalopram	0	4	0	0	0	0	0	0		1	11	111	1110011	2	15			1	0	-27	729	-2.29219	-2.26411	-2.43325	-2.76106	-2.28554	-2.0865	-2.33338	-2.00654	1	-2.41597	0	1	0
0	1	1	1	0	11	6	0	26	Citalopram	0	4	0	0	0	0	1	1	2	1	11	111	1110011	3	15	2	0	1	0	-27	729	-2.29219	-2.26411	-2.43325	-2.76106	-2.28554	-2.0865	-2.33338	-2.00654	1	-2.41597	6.66667	1	0
0	1	1	1	0	11	6	0	26	Clenil Modulite	0	3	2	2	0	0	0	1		1	11	111	1110011	4	15			0	2	-27	729	-2.29219	-2.26411	-1.10688	-1.78187	-2.28554	-2.0865	-2.33338	-2.00654	1	-2.41597	6.66667	1	0
0	1	1	1	0	11	6	0	26	Clenil Modulite	0	3	2	2	0	0	0	1		1	11	111	1110011	5	15			0	2	-27	729	-2.29219	-2.26411	-1.10688	-1.78187	-2.28554	-2.0865	-2.33338	-2.00654	1	-2.41597	6.66667	1	0
0	1	1	1	0	11	6	0	26	Clenil Modulite	0	3	2	2	0	1	0	1		1	11	111	1110011	6	15			0	2	-27	729	-2.21653	-2.26411	-1.10688	-1.78187	-2.28554	-2.0865	-2.33338	-2.00654	1	-2.41597	6.66667	1	0
0	1	1	1	0	11	6	0	26	Clenil Modulite	0	3	2	2	0	0	0	1		1	11	111	1110011	7	15			0	2	-27	729	-2.29219	-2.26411	-1.10688	-1.78187	-2.28554	-2.0865	-2.33338	-2.00654	1	-2.41597	6.66667	1	0
0	1	1	1	0	11	6	0	26	Clenil Modulite	0	3	2	2	0	1	0	1		1	11	111	1110011	8	15			0	2	-27	729	-2.21653	-2.26411	-1.10688	-1.78187	-2.28554	-2.0865	-2.33338	-2.00654	1	-2.41597	6.66667	1	0
0	1	1	1	0	11	6	0	26	Clenil Modulite	0	3	2	2	0	0	1	2	1	1	11	111	1110011	9	15	1	1	0	2	-27	729	-2.29219	-2.26411	-1.10688	-1.78187	-2.28554	-2.0865	-2.33338	-2.00654	1	-2.41597	13.3333	1	1
0	1	1	1	0	11	6	0	26	Clenil Modulite	0	3	2	2	2	1	1	3	1	1	11	111	1110011	10	15	1	1	0	2	-27	729	-2.21653	-2.04888	-1.10688	-1.78187	-2.28554	-2.0865	-2.33338	-2.00654	1	-2.41597	20	1	1
0	1	1	1	0	11	6	0	26	Clenil Modulite	0	3	2	2	2	0	1	4	1	1	11	111	1110011	11	15	1	1	0	2	-27	729	-2.29219	-2.04888	-1.10688	-1.78187	-2.28554	-2.0865	-2.33338	-2.00654	1	-2.41597	26.6667	1	1
0	1	1	1	0	11	6	0	26	Clenil Modulite	0	3	2	2	2	1	0	4		1	11	111	1110011	12	15			0	2	-27	729	-2.21653	-2.04888	-1.10688	-1.78187	-2.28554	-2.0865	-2.33338	-2.00654	1	-2.41597	26.6667	1	0
0	1	1	1	0	11	6	0	26	Clenil Modulite	0	3	2	2	2	0	0	4		1	11	111	1110011	13	15			0	2	-27	729	-2.29219	-2.04888	-1.10688	-1.78187	-2.28554	-2.0865	-2.33338	-2.00654	1	-2.41597	26.6667	1	0
0	1	1	1	0	11	6	0	26	Clenil Modulite	0	3	2	2	2	0	1	5	1	1	11	111	1110011	14	15	1	1	0	2	-27	729	-2.29219	-2.04888	-1.10688	-1.78187	-2.28554	-2.0865	-2.33338	-2.00654	1	-2.41597	33.3333	1	1
0	1	1	1	0	11	6	0	26	Clenil Modulite	0	3	2	2	2	0	0	5		1	11	111	1110011	15	15			0	2	-27	729	-2.29219	-2.04888	-1.10688	-1.78187	-2.28554	-2.0865	-2.33338	-2.00654	1	-2.41597	33.3333	1	0
0	1	1	1	0	12	12	0	31	Doxycycline	1	5	0	0	0	1	1	1	2	1	11	111	1110012	1	69	2	0	0	0	-22	484	-2.21653	-2.26411	-2.43325	-1.78187	-1.84068	-2.0865	-2.33338	-2.00654	1	-2.41597	1.44928	1	0
0	1	1	1	0	12	12	0	31	Doxycycline	1	5	0	0	0	0	0	1		1	11	111	1110012	2	69			0	0	-22	484	-2.29219	-2.26411	-2.43325	-1.78187	-1.84068	-2.0865	-2.33338	-2.00654	1	-2.41597	1.44928	1	0
0	1	1	1	0	12	12	0	31	Doxycycline	1	5	0	0	0	0	0	1		1	11	111	1110012	3	69			0	0	-22	484	-2.29219	-2.26411	-2.43325	-1.78187	-1.84068	-2.0865	-2.33338	-2.00654	1	-2.41597	1.44928	1	0
0	1	1	1	0	12	12	0	31	Doxycycline	1	5	0	0	0	0	1	2	2	1	11	111	1110012	4	69	2	0	0	0	-22	484	-2.29219	-2.26411	-2.43325	-1.78187	-1.84068	-2.0865	-2.33338	-2.00654	1	-2.41597	2.89855	1	0
0	1	1	1	0	12	12	0	31	Doxycycline	1	5	0	0	0	0	0	2		1	11	111	1110012	5	69			0	0	-22	484	-2.29219	-2.26411	-2.43325	-1.78187	-1.84068	-2.0865	-2.33338	-2.00654	1	-2.41597	2.89855	1	0
0	1	1	1	0	12	12	0	31	Doxycycline	1	5	0	0	0	0	0	2		1	11	111	1110012	6	69			0	0	-22	484	-2.29219	-2.26411	-2.43325	-1.78187	-1.84068	-2.0865	-2.33338	-2.00654	1	-2.41597	2.89855	1	0
0	1	1	1	0	12	12	0	31	Doxycycline	1	5	0	0	0	0	0	2		1	11	111	1110012	7	69			0	0	-22	484	-2.29219	-2.26411	-2.43325	-1.78187	-1.84068	-2.0865	-2.33338	-2.00654	1	-2.41597	2.89855	1	0
0	1	1	1	0	12	12	0	31	Doxycycline	1	5	0	0	0	0	0	2		1	11	111	1110012	8	69			0	0	-22	484	-2.29219	-2.26411	-2.43325	-1.78187	-1.84068	-2.0865	-2.33338	-2.00654	1	-2.41597	2.89855	1	0
0	1	1	1	0	12	12	0	31	Doxycycline	1	5	0	0	0	1	0	2		1	11	111	1110012	9	69			0	0	-22	484	-2.21653	-2.26411	-2.43325	-1.78187	-1.84068	-2.0865	-2.33338	-2.00654	1	-2.41597	2.89855	1	0
0	1	1	1	0	12	12	0	31	Doxycycline	1	5	0	0	0	1	0	2		1	11	111	1110012	10	69			0	0	-22	484	-2.21653	-2.26411	-2.43325	-1.78187	-1.84068	-2.0865	-2.33338	-2.00654	1	-2.41597	2.89855	1	0
0	1	1	1	0	12	12	0	31	Doxycycline	1	5	0	0	0	0	1	3	2	1	11	111	1110012	11	69	2	0	0	0	-22	484	-2.29219	-2.26411	-2.43325	-1.78187	-1.84068	-2.0865	-2.33338	-2.00654	1	-2.41597	4.34783	1	0
0	1	1	1	0	12	12	0	31	Doxycycline	1	5	0	0	0	0	0	3		1	11	111	1110012	12	69			0	0	-22	484	-2.29219	-2.26411	-2.43325	-1.78187	-1.84068	-2.0865	-2.33338	-2.00654	1	-2.41597	4.34783	1	0
0	1	1	1	0	12	12	0	31	Metronidazole	1	5	0	0	0	0	1	4	2	1	11	111	1110012	13	69	2	0	0	0	-22	484	-2.29219	-2.26411	-2.43325	-1.78187	-1.84068	-2.0865	-2.33338	-2.00654	1	-2.41597	5.7971	1	0
0	1	1	1	0	12	12	0	31	Metronidazole	1	5	0	0	0	0	0	4		1	11	111	1110012	14	69			0	0	-22	484	-2.29219	-2.26411	-2.43325	-1.78187	-1.84068	-2.0865	-2.33338	-2.00654	1	-2.41597	5.7971	1	0
0	1	1	1	0	12	12	0	31	Metronidazole	1	5	0	0	0	1	0	4		1	11	111	1110012	15	69			0	0	-22	484	-2.21653	-2.26411	-2.43325	-1.78187	-1.84068	-2.0865	-2.33338	-2.00654	1	-2.41597	5.7971	1	0
0	1	1	1	0	12	12	0	31	Metronidazole	1	5	0	0	0	1	0	4		1	11	111	1110012	16	69			0	0	-22	484	-2.21653	-2.26411	-2.43325	-1.78187	-1.84068	-2.0865	-2.33338	-2.00654	1	-2.41597	5.7971	1	0
0	1	1	1	0	12	12	0	31	Metronidazole	1	5	0	0	0	0	0	4		1	11	111	1110012	17	69			0	0	-22	484	-2.29219	-2.26411	-2.43325	-1.78187	-1.84068	-2.0865	-2.33338	-2.00654	1	-2.41597	5.7971	1	0
0	1	1	1	0	12	12	0	31	Metronidazole	1	5	0	0	0	0	0	4		1	11	111	1110012	18	69			0	0	-22	484	-2.29219	-2.26411	-2.43325	-1.78187	-1.84068	-2.0865	-2.33338	-2.00654	1	-2.41597	5.7971	1	0
0	1	1	1	0	12	12	0	31	Metronidazole	1	5	0	0	0	1	1	5	2	1	11	111	1110012	19	69	2	0	0	0	-22	484	-2.21653	-2.26411	-2.43325	-1.78187	-1.84068	-2.0865	-2.33338	-2.00654	1	-2.41597	7.24638	1	0
0	1	1	1	0	12	12	0	31	Metronidazole	1	5	0	0	0	0	1	6	2	1	11	111	1110012	20	69	2	0	0	0	-22	484	-2.29219	-2.26411	-2.43325	-1.78187	-1.84068	-2.0865	-2.33338	-2.00654	1	-2.41597	8.69565	1	0
0	1	1	1	0	12	12	0	31	Metronidazole	1	5	0	0	0	0	0	6		1	11	111	1110012	21	69			0	0	-22	484	-2.29219	-2.26411	-2.43325	-1.78187	-1.84068	-2.0865	-2.33338	-2.00654	1	-2.41597	8.69565	1	0
0	1	1	1	0	12	12	0	31	Metronidazole	1	5	0	0	0	0	0	6		1	11	111	1110012	22	69			0	0	-22	484	-2.29219	-2.26411	-2.43325	-1.78187	-1.84068	-2.0865	-2.33338	-2.00654	1	-2.41597	8.69565	1	0
0	1	1	1	0	12	12	0	31	Metronidazole	1	5	0	0	0	0	0	6		1	11	111	1110012	23	69			0	0	-22	484	-2.29219	-2.26411	-2.43325	-1.78187	-1.84068	-2.0865	-2.33338	-2.00654	1	-2.41597	8.69565	1	0
0	1	1	1	0	12	12	0	31	Metronidazole	1	5	0	0	0	0	0	6		1	11	111	1110012	24	69			0	0	-22	484	-2.29219	-2.26411	-2.43325	-1.78187	-1.84068	-2.0865	-2.33338	-2.00654	1	-2.41597	8.69565	1	0
0	1	1	1	0	12	12	0	31	Multivitamin	0	9	0	0	0	0	0	6		1	11	111	1110012	25	69			0	0	-22	484	-2.29219	-2.26411	-2.43325	-1.78187	-2.28554	-2.0865	-2.33338	-2.00654	1	-2.41597	8.69565	1	0
0	1	1	1	0	12	12	0	31	Multivitamin	0	9	0	0	0	1	0	6		1	11	111	1110012	26	69			0	0	-22	484	-2.21653	-2.26411	-2.43325	-1.78187	-2.28554	-2.0865	-2.33338	-2.00654	1	-2.41597	8.69565	1	0
0	1	1	1	0	12	12	0	31	Multivitamin	0	9	0	0	0	0	0	6		1	11	111	1110012	27	69			0	0	-22	484	-2.29219	-2.26411	-2.43325	-1.78187	-2.28554	-2.0865	-2.33338	-2.00654	1	-2.41597	8.69565	1	0
0	1	1	1	0	12	12	0	31	Multivitamin	0	9	0	0	0	0	0	6		1	11	111	1110012	28	69			0	0	-22	484	-2.29219	-2.26411	-2.43325	-1.78187	-2.28554	-2.0865	-2.33338	-2.00654	1	-2.41597	8.69565	1	0
0	1	1	1	0	12	12	0	31	Multivitamin	0	9	0	0	0	0	0	6		1	11	111	1110012	29	69			0	0	-22	484	-2.29219	-2.26411	-2.43325	-1.78187	-2.28554	-2.0865	-2.33338	-2.00654	1	-2.41597	8.69565	1	0
0	1	1	1	0	12	12	0	31	Multivitamin	0	9	0	0	0	1	0	6		1	11	111	1110012	30	69			0	0	-22	484	-2.21653	-2.26411	-2.43325	-1.78187	-2.28554	-2.0865	-2.33338	-2.00654	1	-2.41597	8.69565	1	0
0	1	1	1	0	12	12	0	31	Multivitamin	0	9	0	0	0	0	0	6		1	11	111	1110012	31	69			0	0	-22	484	-2.29219	-2.26411	-2.43325	-1.78187	-2.28554	-2.0865	-2.33338	-2.00654	1	-2.41597	8.69565	1	0
0	1	1	1	0	12	12	0	31	Cod liver oil	0	9	0	0	3	1	0	6		1	11	111	1110012	32	69			0	0	-22	484	-2.21653	-2.46713	-2.43325	-1.78187	-2.28554	-2.0865	-2.33338	-2.00654	1	-2.41597	8.69565	1	0
0	1	1	1	0	12	12	0	31	Cod liver oil	0	9	0	0	3	1	0	6		1	11	111	1110012	33	69			0	0	-22	484	-2.21653	-2.46713	-2.43325	-1.78187	-2.28554	-2.0865	-2.33338	-2.00654	1	-2.41597	8.69565	1	0
0	1	1	1	0	12	12	0	31	Cod liver oil	0	9	0	0	3	0	0	6		1	11	111	1110012	34	69			0	0	-22	484	-2.29219	-2.46713	-2.43325	-1.78187	-2.28554	-2.0865	-2.33338	-2.00654	1	-2.41597	8.69565	1	0
0	1	1	1	0	12	12	0	31	Cod liver oil	0	9	0	0	3	0	1	7	0	1	11	111	1110012	35	69	1	1	0	0	-22	484	-2.29219	-2.46713	-2.43325	-1.78187	-2.28554	-2.0865	-2.33338	-2.00654	1	-2.41597	10.1449	1	1
0	1	1	1	0	12	12	0	31	Cod liver oil	0	9	0	0	3	0	0	7		1	11	111	1110012	36	69			0	0	-22	484	-2.29219	-2.46713	-2.43325	-1.78187	-2.28554	-2.0865	-2.33338	-2.00654	1	-2.41597	10.1449	1	0
0	1	1	1	0	12	12	0	31	Cod liver oil	0	9	0	0	3	0	0	7		1	11	111	1110012	37	69			0	0	-22	484	-2.29219	-2.46713	-2.43325	-1.78187	-2.28554	-2.0865	-2.33338	-2.00654	1	-2.41597	10.1449	1	0
0	1	1	1	0	12	12	0	31	Cod liver oil	0	9	0	0	3	0	0	7		1	11	111	1110012	38	69			0	0	-22	484	-2.29219	-2.46713	-2.43325	-1.78187	-2.28554	-2.0865	-2.33338	-2.00654	1	-2.41597	10.1449	1	0
0	1	1	1	0	12	12	0	31	Doxycycline	1	5	0	0	3	0	0	7		1	11	111	1110012	39	69			0	0	-22	484	-2.29219	-2.46713	-2.43325	-1.78187	-1.84068	-2.0865	-2.33338	-2.00654	1	-2.41597	10.1449	1	0
0	1	1	1	0	12	12	0	31	Doxycycline	1	5	0	0	3	0	0	7		1	11	111	1110012	40	69			0	0	-22	484	-2.29219	-2.46713	-2.43325	-1.78187	-1.84068	-2.0865	-2.33338	-2.00654	1	-2.41597	10.1449	1	0
0	1	1	1	0	12	12	0	31	Doxycycline	1	5	0	0	3	0	0	7		1	11	111	1110012	41	69			0	0	-22	484	-2.29219	-2.46713	-2.43325	-1.78187	-1.84068	-2.0865	-2.33338	-2.00654	1	-2.41597	10.1449	1	0
0	1	1	1	0	12	12	0	31	Doxycycline	1	5	0	0	3	0	0	7		1	11	111	1110012	42	69			0	0	-22	484	-2.29219	-2.46713	-2.43325	-1.78187	-1.84068	-2.0865	-2.33338	-2.00654	1	-2.41597	10.1449	1	0
0	1	1	1	0	12	12	0	31	Doxycycline	1	5	0	0	3	1	0	7		1	11	111	1110012	43	69			0	0	-22	484	-2.21653	-2.46713	-2.43325	-1.78187	-1.84068	-2.0865	-2.33338	-2.00654	1	-2.41597	10.1449	1	0
0	1	1	1	0	12	12	0	31	Doxycycline	1	5	0	0	3	1	0	7		1	11	111	1110012	44	69			0	0	-22	484	-2.21653	-2.46713	-2.43325	-1.78187	-1.84068	-2.0865	-2.33338	-2.00654	1	-2.41597	10.1449	1	0
0	1	1	1	0	12	12	0	31	Doxycycline	1	5	0	0	3	0	0	7		1	11	111	1110012	45	69			0	0	-22	484	-2.29219	-2.46713	-2.43325	-1.78187	-1.84068	-2.0865	-2.33338	-2.00654	1	-2.41597	10.1449	1	0
0	1	1	1	0	12	12	0	31	Doxycycline	1	5	0	0	3	1	0	7		1	11	111	1110012	46	69			0	0	-22	484	-2.21653	-2.46713	-2.43325	-1.78187	-1.84068	-2.0865	-2.33338	-2.00654	1	-2.41597	10.1449	1	0
0	1	1	1	0	12	12	0	31	Doxycycline	1	5	0	0	3	0	1	8	2	1	11	111	1110012	47	69	2	0	0	0	-22	484	-2.29219	-2.46713	-2.43325	-1.78187	-1.84068	-2.0865	-2.33338	-2.00654	1	-2.41597	11.5942	1	0
0	1	1	1	0	12	12	0	31	Doxycycline	1	5	0	0	3	0	0	8		1	11	111	1110012	48	69			0	0	-22	484	-2.29219	-2.46713	-2.43325	-1.78187	-1.84068	-2.0865	-2.33338	-2.00654	1	-2.41597	11.5942	1	0
0	1	1	1	0	12	12	0	31	Doxycycline	1	5	0	0	3	0	0	8		1	11	111	1110012	49	69			0	0	-22	484	-2.29219	-2.46713	-2.43325	-1.78187	-1.84068	-2.0865	-2.33338	-2.00654	1	-2.41597	11.5942	1	0
0	1	1	1	0	12	12	0	31	Doxycycline	1	5	0	0	3	0	0	8		1	11	111	1110012	50	69			0	0	-22	484	-2.29219	-2.46713	-2.43325	-1.78187	-1.84068	-2.0865	-2.33338	-2.00654	1	-2.41597	11.5942	1	0
0	1	1	1	0	12	12	0	31	Metronidazole	1	5	0	0	3	1	0	8		1	11	111	1110012	51	69			0	0	-22	484	-2.21653	-2.46713	-2.43325	-1.78187	-1.84068	-2.0865	-2.33338	-2.00654	1	-2.41597	11.5942	1	0
0	1	1	1	0	12	12	0	31	Metronidazole	1	5	0	0	3	1	0	8		1	11	111	1110012	52	69			0	0	-22	484	-2.21653	-2.46713	-2.43325	-1.78187	-1.84068	-2.0865	-2.33338	-2.00654	1	-2.41597	11.5942	1	0
0	1	1	1	0	12	12	0	31	Metronidazole	1	5	0	0	3	0	1	9	2	1	11	111	1110012	53	69	2	0	0	0	-22	484	-2.29219	-2.46713	-2.43325	-1.78187	-1.84068	-2.0865	-2.33338	-2.00654	1	-2.41597	13.0435	1	0
0	1	1	1	0	12	12	0	31	Metronidazole	1	5	0	0	3	0	0	9		1	11	111	1110012	54	69			0	0	-22	484	-2.29219	-2.46713	-2.43325	-1.78187	-1.84068	-2.0865	-2.33338	-2.00654	1	-2.41597	13.0435	1	0
0	1	1	1	0	12	12	0	31	Metronidazole	1	5	0	0	3	0	0	9		1	11	111	1110012	55	69			0	0	-22	484	-2.29219	-2.46713	-2.43325	-1.78187	-1.84068	-2.0865	-2.33338	-2.00654	1	-2.41597	13.0435	1	0
0	1	1	1	0	12	12	0	31	Metronidazole	1	5	0	0	3	0	0	9		1	11	111	1110012	56	69			0	0	-22	484	-2.29219	-2.46713	-2.43325	-1.78187	-1.84068	-2.0865	-2.33338	-2.00654	1	-2.41597	13.0435	1	0
0	1	1	1	0	12	12	0	31	Metronidazole	1	5	0	0	3	0	0	9		1	11	111	1110012	57	69			0	0	-22	484	-2.29219	-2.46713	-2.43325	-1.78187	-1.84068	-2.0865	-2.33338	-2.00654	1	-2.41597	13.0435	1	0
0	1	1	1	0	12	12	0	31	Metronidazole	1	5	0	0	3	0	0	9		1	11	111	1110012	58	69			0	0	-22	484	-2.29219	-2.46713	-2.43325	-1.78187	-1.84068	-2.0865	-2.33338	-2.00654	1	-2.41597	13.0435	1	0
0	1	1	1	0	12	12	0	31	Metronidazole	1	5	0	0	3	1	0	9		1	11	111	1110012	59	69			0	0	-22	484	-2.21653	-2.46713	-2.43325	-1.78187	-1.84068	-2.0865	-2.33338	-2.00654	1	-2.41597	13.0435	1	0
0	1	1	1	0	12	12	0	31	Metronidazole	1	5	0	0	3	0	0	9		1	11	111	1110012	60	69			0	0	-22	484	-2.29219	-2.46713	-2.43325	-1.78187	-1.84068	-2.0865	-2.33338	-2.00654	1	-2.41597	13.0435	1	0
0	1	1	1	0	12	12	0	31	Metronidazole	1	5	0	0	3	1	0	9		1	11	111	1110012	61	69			0	0	-22	484	-2.21653	-2.46713	-2.43325	-1.78187	-1.84068	-2.0865	-2.33338	-2.00654	1	-2.41597	13.0435	1	0
0	1	1	1	0	12	12	0	31	Metronidazole	1	5	0	0	3	0	0	9		1	11	111	1110012	62	69			0	0	-22	484	-2.29219	-2.46713	-2.43325	-1.78187	-1.84068	-2.0865	-2.33338	-2.00654	1	-2.41597	13.0435	1	0
0	1	1	1	0	12	12	0	31	Olanzapine	0	4	0	0	3	0	0	9		1	11	111	1110012	63	69			1	0	-22	484	-2.29219	-2.46713	-2.43325	-2.76106	-2.28554	-2.0865	-2.33338	-2.00654	1	-2.41597	13.0435	1	0
0	1	1	1	0	12	12	0	31	Olanzapine	0	4	0	0	3	0	0	9		1	11	111	1110012	64	69			1	0	-22	484	-2.29219	-2.46713	-2.43325	-2.76106	-2.28554	-2.0865	-2.33338	-2.00654	1	-2.41597	13.0435	1	0
0	1	1	1	0	12	12	0	31	Olanzapine	0	4	0	0	3	0	0	9		1	11	111	1110012	65	69			1	0	-22	484	-2.29219	-2.46713	-2.43325	-2.76106	-2.28554	-2.0865	-2.33338	-2.00654	1	-2.41597	13.0435	1	0
0	1	1	1	0	12	12	0	31	Olanzapine	0	4	0	0	3	1	0	9		1	11	111	1110012	66	69			1	0	-22	484	-2.21653	-2.46713	-2.43325	-2.76106	-2.28554	-2.0865	-2.33338	-2.00654	1	-2.41597	13.0435	1	0
0	1	1	1	0	12	12	0	31	Olanzapine	0	4	0	0	3	0	0	9		1	11	111	1110012	67	69			1	0	-22	484	-2.29219	-2.46713	-2.43325	-2.76106	-2.28554	-2.0865	-2.33338	-2.00654	1	-2.41597	13.0435	1	0
0	1	1	1	0	12	12	0	31	Olanzapine	0	4	0	0	3	1	0	9		1	11	111	1110012	68	69			1	0	-22	484	-2.21653	-2.46713	-2.43325	-2.76106	-2.28554	-2.0865	-2.33338	-2.00654	1	-2.41597	13.0435	1	0
0	1	1	1	0	12	12	0	31	Olanzapine	0	4	0	0	3	0	0	9		1	11	111	1110012	69	69			1	0	-22	484	-2.29219	-2.46713	-2.43325	-2.76106	-2.28554	-2.0865	-2.33338	-2.00654	1	-2.41597	13.0435	1	0
0	1	1	1	0	13	2	0	21	Propranolol	0	2	0	0	0	0	0	0		1	11	111	1110013	1	6			0	0	-32	1024	-2.29219	-2.26411	-2.43325	-1.78187	-2.28554	-2.0865	-2.33338	-2.00654	1	-2.41597	0	1	0
0	1	1	1	0	13	2	0	21	Propranolol	0	2	0	0	0	0	1	1	1	1	11	111	1110013	2	6	1	1	0	0	-32	1024	-2.29219	-2.26411	-2.43325	-1.78187	-2.28554	-2.0865	-2.33338	-2.00654	1	-2.41597	16.6667	1	1
0	1	1	1	0	13	2	0	21	Propranolol	0	2	0	0	0	0	0	1		1	11	111	1110013	3	6			0	0	-32	1024	-2.29219	-2.26411	-2.43325	-1.78187	-2.28554	-2.0865	-2.33338	-2.00654	1	-2.41597	16.6667	1	0
0	1	1	1	0	13	2	0	21	Sertraline	0	4	0	0	0	0	0	1		1	11	111	1110013	4	6			1	0	-32	1024	-2.29219	-2.26411	-2.43325	-2.76106	-2.28554	-2.0865	-2.33338	-2.00654	1	-2.41597	16.6667	1	0
0	1	1	1	0	13	2	0	21	Sertraline	0	4	0	0	0	0	0	1		1	11	111	1110013	5	6			1	0	-32	1024	-2.29219	-2.26411	-2.43325	-2.76106	-2.28554	-2.0865	-2.33338	-2.00654	1	-2.41597	16.6667	1	0
0	1	1	1	0	13	2	0	21	Sertraline	0	4	0	0	0	0	0	1		1	11	111	1110013	6	6			1	0	-32	1024	-2.29219	-2.26411	-2.43325	-2.76106	-2.28554	-2.0865	-2.33338	-2.00654	1	-2.41597	16.6667	1	0
0	1	1	1	0	18	7	0	46	Fultium D3	0	9	0	0	0	1	0	0		1	11	111	1110018	1	45			0	0	-7	49	-2.21653	-2.26411	-2.43325	-1.78187	-2.28554	-2.0865	-2.33338	-2.00654	3	-2.07291	0	1	0
0	1	1	1	0	18	7	0	46	Fultium D3	0	9	0	0	0	0	0	0		1	11	111	1110018	2	45			0	0	-7	49	-2.29219	-2.26411	-2.43325	-1.78187	-2.28554	-2.0865	-2.33338	-2.00654	3	-2.07291	0	1	0
0	1	1	1	0	18	7	0	46	Fultium D3	0	9	0	0	0	0	0	0		1	11	111	1110018	3	45			0	0	-7	49	-2.29219	-2.26411	-2.43325	-1.78187	-2.28554	-2.0865	-2.33338	-2.00654	3	-2.07291	0	1	0
0	1	1	1	0	18	7	0	46	Fultium D3	0	9	0	0	0	0	0	0		1	11	111	1110018	4	45			0	0	-7	49	-2.29219	-2.26411	-2.43325	-1.78187	-2.28554	-2.0865	-2.33338	-2.00654	3	-2.07291	0	1	0
0	1	1	1	0	18	7	0	46	Fultium D3	0	9	0	0	0	0	0	0		1	11	111	1110018	5	45			0	0	-7	49	-2.29219	-2.26411	-2.43325	-1.78187	-2.28554	-2.0865	-2.33338	-2.00654	3	-2.07291	0	1	0
0	1	1	1	0	18	7	0	46	Fultium D3	0	9	0	0	0	0	1	1	1	1	11	111	1110018	6	45	1	1	0	0	-7	49	-2.29219	-2.26411	-2.43325	-1.78187	-2.28554	-2.0865	-2.33338	-2.00654	3	-2.07291	2.22222	1	1
0	1	1	1	0	18	7	0	46	Fultium D3	0	9	0	0	0	0	0	1		1	11	111	1110018	7	45			0	0	-7	49	-2.29219	-2.26411	-2.43325	-1.78187	-2.28554	-2.0865	-2.33338	-2.00654	3	-2.07291	2.22222	1	0
0	1	1	1	0	18	7	0	46	Fultium D3	0	9	0	0	0	0	0	1		1	11	111	1110018	8	45			0	0	-7	49	-2.29219	-2.26411	-2.43325	-1.78187	-2.28554	-2.0865	-2.33338	-2.00654	3	-2.07291	2.22222	1	0
0	1	1	1	0	18	7	0	46	Fultium D3	0	9	0	0	0	0	0	1		1	11	111	1110018	9	45			0	0	-7	49	-2.29219	-2.26411	-2.43325	-1.78187	-2.28554	-2.0865	-2.33338	-2.00654	3	-2.07291	2.22222	1	0
0	1	1	1	0	18	7	0	46	Fultium D3	0	9	0	0	0	0	0	1		1	11	111	1110018	10	45			0	0	-7	49	-2.29219	-2.26411	-2.43325	-1.78187	-2.28554	-2.0865	-2.33338	-2.00654	3	-2.07291	2.22222	1	0
0	1	1	1	0	18	7	0	46	Fultium D3	0	9	0	0	0	0	0	1		1	11	111	1110018	11	45			0	0	-7	49	-2.29219	-2.26411	-2.43325	-1.78187	-2.28554	-2.0865	-2.33338	-2.00654	3	-2.07291	2.22222	1	0
0	1	1	1	0	18	7	0	46	Fultium D3	0	9	0	0	0	0	0	1		1	11	111	1110018	12	45			0	0	-7	49	-2.29219	-2.26411	-2.43325	-1.78187	-2.28554	-2.0865	-2.33338	-2.00654	3	-2.07291	2.22222	1	0
0	1	1	1	0	18	7	0	46	Fultium D3	0	9	0	0	0	1	0	1		1	11	111	1110018	13	45			0	0	-7	49	-2.21653	-2.26411	-2.43325	-1.78187	-2.28554	-2.0865	-2.33338	-2.00654	3	-2.07291	2.22222	1	0
0	1	1	1	0	18	7	0	46	Fultium D3	0	9	0	0	0	0	0	1		1	11	111	1110018	14	45			0	0	-7	49	-2.29219	-2.26411	-2.43325	-1.78187	-2.28554	-2.0865	-2.33338	-2.00654	3	-2.07291	2.22222	1	0
0	1	1	1	0	18	7	0	46	Multivitamine	0	9	0	0	0	0	1	2	2	1	11	111	1110018	15	45	2	0	0	0	-7	49	-2.29219	-2.26411	-2.43325	-1.78187	-2.28554	-2.0865	-2.33338	-2.00654	3	-2.07291	4.44444	1	0
0	1	1	1	0	18	7	0	46	Multivitamine	0	9	0	0	0	1	0	2		1	11	111	1110018	16	45			0	0	-7	49	-2.21653	-2.26411	-2.43325	-1.78187	-2.28554	-2.0865	-2.33338	-2.00654	3	-2.07291	4.44444	1	0
0	1	1	1	0	18	7	0	46	Multivitamine	0	9	0	0	0	1	0	2		1	11	111	1110018	17	45			0	0	-7	49	-2.21653	-2.26411	-2.43325	-1.78187	-2.28554	-2.0865	-2.33338	-2.00654	3	-2.07291	4.44444	1	0
0	1	1	1	0	18	7	0	46	Multivitamine	0	9	0	0	0	0	0	2		1	11	111	1110018	18	45			0	0	-7	49	-2.29219	-2.26411	-2.43325	-1.78187	-2.28554	-2.0865	-2.33338	-2.00654	3	-2.07291	4.44444	1	0
0	1	1	1	0	18	7	0	46	Multivitamine	0	9	0	0	0	0	0	2		1	11	111	1110018	19	45			0	0	-7	49	-2.29219	-2.26411	-2.43325	-1.78187	-2.28554	-2.0865	-2.33338	-2.00654	3	-2.07291	4.44444	1	0
0	1	1	1	0	18	7	0	46	Multivitamine	0	9	0	0	0	0	0	2		1	11	111	1110018	20	45			0	0	-7	49	-2.29219	-2.26411	-2.43325	-1.78187	-2.28554	-2.0865	-2.33338	-2.00654	3	-2.07291	4.44444	1	0
0	1	1	1	0	18	7	0	46	Multivitamine	0	9	0	0	0	0	0	2		1	11	111	1110018	21	45			0	0	-7	49	-2.29219	-2.26411	-2.43325	-1.78187	-2.28554	-2.0865	-2.33338	-2.00654	3	-2.07291	4.44444	1	0
0	1	1	1	0	18	7	0	46	Fultium D3	0	9	0	0	2	1	0	2		1	11	111	1110018	22	45			0	0	-7	49	-2.21653	-2.04888	-2.43325	-1.78187	-2.28554	-2.0865	-2.33338	-2.00654	3	-2.07291	4.44444	1	0
0	1	1	1	0	18	7	0	46	Fultium D3	0	9	0	0	2	0	1	3	1	1	11	111	1110018	23	45	1	1	0	0	-7	49	-2.29219	-2.04888	-2.43325	-1.78187	-2.28554	-2.0865	-2.33338	-2.00654	3	-2.07291	6.66667	1	1
0	1	1	1	0	18	7	0	46	Fultium D3	0	9	0	0	2	0	0	3		1	11	111	1110018	24	45			0	0	-7	49	-2.29219	-2.04888	-2.43325	-1.78187	-2.28554	-2.0865	-2.33338	-2.00654	3	-2.07291	6.66667	1	0
0	1	1	1	0	18	7	0	46	Fultium D3	0	9	0	0	2	0	0	3		1	11	111	1110018	25	45			0	0	-7	49	-2.29219	-2.04888	-2.43325	-1.78187	-2.28554	-2.0865	-2.33338	-2.00654	3	-2.07291	6.66667	1	0
0	1	1	1	0	18	7	0	46	Fultium D3	0	9	0	0	2	0	0	3		1	11	111	1110018	26	45			0	0	-7	49	-2.29219	-2.04888	-2.43325	-1.78187	-2.28554	-2.0865	-2.33338	-2.00654	3	-2.07291	6.66667	1	0
0	1	1	1	0	18	7	0	46	Fultium D3	0	9	0	0	2	0	0	3		1	11	111	1110018	27	45			0	0	-7	49	-2.29219	-2.04888	-2.43325	-1.78187	-2.28554	-2.0865	-2.33338	-2.00654	3	-2.07291	6.66667	1	0
0	1	1	1	0	18	7	0	46	Fultium D3	0	9	0	0	2	0	0	3		1	11	111	1110018	28	45			0	0	-7	49	-2.29219	-2.04888	-2.43325	-1.78187	-2.28554	-2.0865	-2.33338	-2.00654	3	-2.07291	6.66667	1	0
0	1	1	1	0	18	7	0	46	Fultium D3	0	9	0	0	2	0	0	3		1	11	111	1110018	29	45			0	0	-7	49	-2.29219	-2.04888	-2.43325	-1.78187	-2.28554	-2.0865	-2.33338	-2.00654	3	-2.07291	6.66667	1	0
0	1	1	1	0	18	7	0	46	Fultium D3	0	9	0	0	2	0	0	3		1	11	111	1110018	30	45			0	0	-7	49	-2.29219	-2.04888	-2.43325	-1.78187	-2.28554	-2.0865	-2.33338	-2.00654	3	-2.07291	6.66667	1	0
0	1	1	1	0	18	7	0	46	Fultium D3	0	9	0	0	2	0	0	3		1	11	111	1110018	31	45			0	0	-7	49	-2.29219	-2.04888	-2.43325	-1.78187	-2.28554	-2.0865	-2.33338	-2.00654	3	-2.07291	6.66667	1	0
0	1	1	1	0	18	7	0	46	Fultium D3	0	9	0	0	2	0	0	3		1	11	111	1110018	32	45			0	0	-7	49	-2.29219	-2.04888	-2.43325	-1.78187	-2.28554	-2.0865	-2.33338	-2.00654	3	-2.07291	6.66667	1	0
0	1	1	1	0	18	7	0	46	Fultium D3	0	9	0	0	2	1	0	3		1	11	111	1110018	33	45			0	0	-7	49	-2.21653	-2.04888	-2.43325	-1.78187	-2.28554	-2.0865	-2.33338	-2.00654	3	-2.07291	6.66667	1	0
0	1	1	1	0	18	7	0	46	Fultium D3	0	9	0	0	2	0	0	3		1	11	111	1110018	34	45			0	0	-7	49	-2.29219	-2.04888	-2.43325	-1.78187	-2.28554	-2.0865	-2.33338	-2.00654	3	-2.07291	6.66667	1	0
0	1	1	1	0	18	7	0	46	Fultium D3	0	9	0	0	2	0	0	3		1	11	111	1110018	35	45			0	0	-7	49	-2.29219	-2.04888	-2.43325	-1.78187	-2.28554	-2.0865	-2.33338	-2.00654	3	-2.07291	6.66667	1	0
0	1	1	1	0	18	7	0	46	Venlafaxin	0	4	0	0	2	0	1	4	2	1	11	111	1110018	36	45	2	0	1	0	-7	49	-2.29219	-2.04888	-2.43325	-2.76106	-2.28554	-2.0865	-2.33338	-2.00654	3	-2.07291	8.88889	1	0
0	1	1	1	0	18	7	0	46	Venlafaxin	0	4	0	0	2	0	0	4		1	11	111	1110018	37	45			1	0	-7	49	-2.29219	-2.04888	-2.43325	-2.76106	-2.28554	-2.0865	-2.33338	-2.00654	3	-2.07291	8.88889	1	0
0	1	1	1	0	18	7	0	46	Venlafaxin	0	4	0	0	2	0	0	4		1	11	111	1110018	38	45			1	0	-7	49	-2.29219	-2.04888	-2.43325	-2.76106	-2.28554	-2.0865	-2.33338	-2.00654	3	-2.07291	8.88889	1	0
0	1	1	1	0	18	7	0	46	�Sodium feredetate (Sytron)	0	9	6	0	3	0	0	4		1	11	111	1110018	39	45			0	0	-7	49	-2.29219	-2.46713	-2.43325	-1.78187	-2.28554	-2.0865	-2.33338	-2.00654	3	-2.07291	8.88889	1	0
0	1	1	1	0	18	7	0	46	�Sodium feredetate (Sytron)	0	9	6	0	3	1	0	4		1	11	111	1110018	40	45			0	0	-7	49	-2.21653	-2.46713	-2.43325	-1.78187	-2.28554	-2.0865	-2.33338	-2.00654	3	-2.07291	8.88889	1	0
0	1	1	1	0	18	7	0	46	�Sodium feredetate (Sytron)	0	9	6	0	3	0	0	4		1	11	111	1110018	41	45			0	0	-7	49	-2.29219	-2.46713	-2.43325	-1.78187	-2.28554	-2.0865	-2.33338	-2.00654	3	-2.07291	8.88889	1	0
0	1	1	1	0	18	7	0	46	�Sodium feredetate (Sytron)	0	9	6	0	3	0	0	4		1	11	111	1110018	42	45			0	0	-7	49	-2.29219	-2.46713	-2.43325	-1.78187	-2.28554	-2.0865	-2.33338	-2.00654	3	-2.07291	8.88889	1	0
0	1	1	1	0	18	7	0	46	�Sodium feredetate (Sytron)	0	9	6	0	3	1	0	4		1	11	111	1110018	43	45			0	0	-7	49	-2.21653	-2.46713	-2.43325	-1.78187	-2.28554	-2.0865	-2.33338	-2.00654	3	-2.07291	8.88889	1	0
0	1	1	1	0	18	7	0	46	�Sodium feredetate (Sytron)	0	9	6	0	3	0	0	4		1	11	111	1110018	44	45			0	0	-7	49	-2.29219	-2.46713	-2.43325	-1.78187	-2.28554	-2.0865	-2.33338	-2.00654	3	-2.07291	8.88889	1	0
0	1	1	1	0	18	7	0	46	�Sodium feredetate (Sytron)	0	9	6	0	3	0	0	4		1	11	111	1110018	45	45			0	0	-7	49	-2.29219	-2.46713	-2.43325	-1.78187	-2.28554	-2.0865	-2.33338	-2.00654	3	-2.07291	8.88889	1	0
0	3	1	1	0	33	13	0	42	Calcium carbonate and vitamin D3 (Adcal D3)	0	9	0	0	0	1	0	0		1	11	111	1110033	1	150			0	0	-11	121	-2.21653	-2.26411	-2.43325	-1.78187	-2.28554	-2.0865	-2.33338	-2.34341	2	-2.66593	0	1	0
0	3	1	1	0	33	13	0	42	Calcium carbonate and vitamin D3 (Adcal D3)	0	9	0	0	0	0	0	0		1	11	111	1110033	2	150			0	0	-11	121	-2.29219	-2.26411	-2.43325	-1.78187	-2.28554	-2.0865	-2.33338	-2.34341	2	-2.66593	0	1	0
0	3	1	1	0	33	13	0	42	Calcium carbonate and vitamin D3 (Adcal D3)	0	9	0	0	0	0	0	0		1	11	111	1110033	3	150			0	0	-11	121	-2.29219	-2.26411	-2.43325	-1.78187	-2.28554	-2.0865	-2.33338	-2.34341	2	-2.66593	0	1	0
0	3	1	1	0	33	13	0	42	Calcium carbonate and vitamin D3 (Adcal D3)	0	9	0	0	0	0	1	1	0	1	11	111	1110033	4	150	1	1	0	0	-11	121	-2.29219	-2.26411	-2.43325	-1.78187	-2.28554	-2.0865	-2.33338	-2.34341	2	-2.66593	0.666667	1	1
0	3	1	1	0	33	13	0	42	Calcium carbonate and vitamin D3 (Adcal D3)	0	9	0	0	0	1	0	1		1	11	111	1110033	5	150			0	0	-11	121	-2.21653	-2.26411	-2.43325	-1.78187	-2.28554	-2.0865	-2.33338	-2.34341	2	-2.66593	0.666667	1	0
0	3	1	1	0	33	13	0	42	Calcium carbonate and vitamin D3 (Adcal D3)	0	9	0	0	0	0	0	1		1	11	111	1110033	6	150			0	0	-11	121	-2.29219	-2.26411	-2.43325	-1.78187	-2.28554	-2.0865	-2.33338	-2.34341	2	-2.66593	0.666667	1	0
0	3	1	1	0	33	13	0	42	Calcium carbonate and vitamin D3 (Adcal D3)	0	9	0	0	0	0	0	1		1	11	111	1110033	7	150			0	0	-11	121	-2.29219	-2.26411	-2.43325	-1.78187	-2.28554	-2.0865	-2.33338	-2.34341	2	-2.66593	0.666667	1	0
0	3	1	1	0	33	13	0	42	Calcium carbonate and vitamin D3 (Adcal D3)	0	9	0	0	0	0	1	2	0	1	11	111	1110033	8	150	1	1	0	0	-11	121	-2.29219	-2.26411	-2.43325	-1.78187	-2.28554	-2.0865	-2.33338	-2.34341	2	-2.66593	1.33333	1	1
0	3	1	1	0	33	13	0	42	Calcium carbonate and vitamin D3 (Adcal D3)	0	9	0	0	0	0	0	2		1	11	111	1110033	9	150			0	0	-11	121	-2.29219	-2.26411	-2.43325	-1.78187	-2.28554	-2.0865	-2.33338	-2.34341	2	-2.66593	1.33333	1	0
0	3	1	1	0	33	13	0	42	Citalopram	0	4	0	0	0	0	0	2		1	11	111	1110033	10	150			1	0	-11	121	-2.29219	-2.26411	-2.43325	-2.76106	-2.28554	-2.0865	-2.33338	-2.34341	2	-2.66593	1.33333	1	0
0	3	1	1	0	33	13	0	42	Citalopram	0	4	0	0	0	1	0	2		1	11	111	1110033	11	150			1	0	-11	121	-2.21653	-2.26411	-2.43325	-2.76106	-2.28554	-2.0865	-2.33338	-2.34341	2	-2.66593	1.33333	1	0
0	3	1	1	0	33	13	0	42	Citalopram	0	4	0	0	0	0	0	2		1	11	111	1110033	12	150			1	0	-11	121	-2.29219	-2.26411	-2.43325	-2.76106	-2.28554	-2.0865	-2.33338	-2.34341	2	-2.66593	1.33333	1	0
0	3	1	1	0	33	13	0	42	Citalopram	0	4	0	0	0	1	0	2		1	11	111	1110033	13	150			1	0	-11	121	-2.21653	-2.26411	-2.43325	-2.76106	-2.28554	-2.0865	-2.33338	-2.34341	2	-2.66593	1.33333	1	0
0	3	1	1	0	33	13	0	42	Citalopram	0	4	0	0	0	0	0	2		1	11	111	1110033	14	150			1	0	-11	121	-2.29219	-2.26411	-2.43325	-2.76106	-2.28554	-2.0865	-2.33338	-2.34341	2	-2.66593	1.33333	1	0
0	3	1	1	0	33	13	0	42	Citalopram	0	4	0	0	0	0	0	2		1	11	111	1110033	15	150			1	0	-11	121	-2.29219	-2.26411	-2.43325	-2.76106	-2.28554	-2.0865	-2.33338	-2.34341	2	-2.66593	1.33333	1	0
0	3	1	1	0	33	13	0	42	Citalopram	0	4	0	0	0	1	0	2		1	11	111	1110033	16	150			1	0	-11	121	-2.21653	-2.26411	-2.43325	-2.76106	-2.28554	-2.0865	-2.33338	-2.34341	2	-2.66593	1.33333	1	0
0	3	1	1	0	33	13	0	42	Citalopram	0	4	0	0	0	1	0	2		1	11	111	1110033	17	150			1	0	-11	121	-2.21653	-2.26411	-2.43325	-2.76106	-2.28554	-2.0865	-2.33338	-2.34341	2	-2.66593	1.33333	1	0
0	3	1	1	0	33	13	0	42	Citalopram	0	4	0	0	0	0	0	2		1	11	111	1110033	18	150			1	0	-11	121	-2.29219	-2.26411	-2.43325	-2.76106	-2.28554	-2.0865	-2.33338	-2.34341	2	-2.66593	1.33333	1	0
0	3	1	1	0	33	13	0	42	Citalopram	0	4	0	0	0	0	0	2		1	11	111	1110033	19	150			1	0	-11	121	-2.29219	-2.26411	-2.43325	-2.76106	-2.28554	-2.0865	-2.33338	-2.34341	2	-2.66593	1.33333	1	0
0	3	1	1	0	33	13	0	42	Citalopram	0	4	0	0	0	0	0	2		1	11	111	1110033	20	150			1	0	-11	121	-2.29219	-2.26411	-2.43325	-2.76106	-2.28554	-2.0865	-2.33338	-2.34341	2	-2.66593	1.33333	1	0
0	3	1	1	0	33	13	0	42	Citalopram	0	4	0	0	0	0	0	2		1	11	111	1110033	21	150			1	0	-11	121	-2.29219	-2.26411	-2.43325	-2.76106	-2.28554	-2.0865	-2.33338	-2.34341	2	-2.66593	1.33333	1	0
0	3	1	1	0	33	13	0	42	Citalopram	0	4	0	0	0	0	0	2		1	11	111	1110033	22	150			1	0	-11	121	-2.29219	-2.26411	-2.43325	-2.76106	-2.28554	-2.0865	-2.33338	-2.34341	2	-2.66593	1.33333	1	0
0	3	1	1	0	33	13	0	42	Lisinopril	0	2	0	0	0	0	0	2		1	11	111	1110033	23	150			0	0	-11	121	-2.29219	-2.26411	-2.43325	-1.78187	-2.28554	-2.0865	-2.33338	-2.34341	2	-2.66593	1.33333	1	0
0	3	1	1	0	33	13	0	42	Lisinopril	0	2	0	0	0	1	0	2		1	11	111	1110033	24	150			0	0	-11	121	-2.21653	-2.26411	-2.43325	-1.78187	-2.28554	-2.0865	-2.33338	-2.34341	2	-2.66593	1.33333	1	0
0	3	1	1	0	33	13	0	42	Lisinopril	0	2	0	0	0	0	0	2		1	11	111	1110033	25	150			0	0	-11	121	-2.29219	-2.26411	-2.43325	-1.78187	-2.28554	-2.0865	-2.33338	-2.34341	2	-2.66593	1.33333	1	0
0	3	1	1	0	33	13	0	42	Lisinopril	0	2	0	0	0	1	0	2		1	11	111	1110033	26	150			0	0	-11	121	-2.21653	-2.26411	-2.43325	-1.78187	-2.28554	-2.0865	-2.33338	-2.34341	2	-2.66593	1.33333	1	0
0	3	1	1	0	33	13	0	42	Lisinopril	0	2	0	0	0	0	0	2		1	11	111	1110033	27	150			0	0	-11	121	-2.29219	-2.26411	-2.43325	-1.78187	-2.28554	-2.0865	-2.33338	-2.34341	2	-2.66593	1.33333	1	0
0	3	1	1	0	33	13	0	42	Lisinopril	0	2	0	0	0	0	0	2		1	11	111	1110033	28	150			0	0	-11	121	-2.29219	-2.26411	-2.43325	-1.78187	-2.28554	-2.0865	-2.33338	-2.34341	2	-2.66593	1.33333	1	0
0	3	1	1	0	33	13	0	42	Lisinopril	0	2	0	0	0	0	0	2		1	11	111	1110033	29	150			0	0	-11	121	-2.29219	-2.26411	-2.43325	-1.78187	-2.28554	-2.0865	-2.33338	-2.34341	2	-2.66593	1.33333	1	0
0	3	1	1	0	33	13	0	42	Lisinopril	0	2	0	0	0	1	0	2		1	11	111	1110033	30	150			0	0	-11	121	-2.21653	-2.26411	-2.43325	-1.78187	-2.28554	-2.0865	-2.33338	-2.34341	2	-2.66593	1.33333	1	0
0	3	1	1	0	33	13	0	42	Lisinopril	0	2	0	0	0	0	0	2		1	11	111	1110033	31	150			0	0	-11	121	-2.29219	-2.26411	-2.43325	-1.78187	-2.28554	-2.0865	-2.33338	-2.34341	2	-2.66593	1.33333	1	0
0	3	1	1	0	33	13	0	42	Lisinopril	0	2	0	0	0	1	0	2		1	11	111	1110033	32	150			0	0	-11	121	-2.21653	-2.26411	-2.43325	-1.78187	-2.28554	-2.0865	-2.33338	-2.34341	2	-2.66593	1.33333	1	0
0	3	1	1	0	33	13	0	42	Lisinopril	0	2	0	0	0	0	0	2		1	11	111	1110033	33	150			0	0	-11	121	-2.29219	-2.26411	-2.43325	-1.78187	-2.28554	-2.0865	-2.33338	-2.34341	2	-2.66593	1.33333	1	0
0	3	1	1	0	33	13	0	42	Lisinopril	0	2	0	0	0	0	0	2		1	11	111	1110033	34	150			0	0	-11	121	-2.29219	-2.26411	-2.43325	-1.78187	-2.28554	-2.0865	-2.33338	-2.34341	2	-2.66593	1.33333	1	0
0	3	1	1	0	33	13	0	42	Lisinopril	0	2	0	0	0	0	0	2		1	11	111	1110033	35	150			0	0	-11	121	-2.29219	-2.26411	-2.43325	-1.78187	-2.28554	-2.0865	-2.33338	-2.34341	2	-2.66593	1.33333	1	0
0	3	1	1	0	33	13	0	42	Mebeverine	0	1	0	0	0	0	0	2		1	11	111	1110033	36	150			0	0	-11	121	-2.29219	-2.26411	-2.43325	-1.78187	-2.28554	-2.0865	-2.33338	-2.34341	2	-2.66593	1.33333	1	0
0	3	1	1	0	33	13	0	42	Mebeverine	0	1	0	0	0	1	0	2		1	11	111	1110033	37	150			0	0	-11	121	-2.21653	-2.26411	-2.43325	-1.78187	-2.28554	-2.0865	-2.33338	-2.34341	2	-2.66593	1.33333	1	0
0	3	1	1	0	33	13	0	42	Mebeverine	0	1	0	0	0	0	0	2		1	11	111	1110033	38	150			0	0	-11	121	-2.29219	-2.26411	-2.43325	-1.78187	-2.28554	-2.0865	-2.33338	-2.34341	2	-2.66593	1.33333	1	0
0	3	1	1	0	33	13	0	42	Mebeverine	0	1	0	0	0	0	0	2		1	11	111	1110033	39	150			0	0	-11	121	-2.29219	-2.26411	-2.43325	-1.78187	-2.28554	-2.0865	-2.33338	-2.34341	2	-2.66593	1.33333	1	0
0	3	1	1	0	33	13	0	42	Mebeverine	0	1	0	0	0	0	0	2		1	11	111	1110033	40	150			0	0	-11	121	-2.29219	-2.26411	-2.43325	-1.78187	-2.28554	-2.0865	-2.33338	-2.34341	2	-2.66593	1.33333	1	0
0	3	1	1	0	33	13	0	42	Mebeverine	0	1	0	0	0	0	0	2		1	11	111	1110033	41	150			0	0	-11	121	-2.29219	-2.26411	-2.43325	-1.78187	-2.28554	-2.0865	-2.33338	-2.34341	2	-2.66593	1.33333	1	0
0	3	1	1	0	33	13	0	42	Mebeverine	0	1	0	0	0	0	0	2		1	11	111	1110033	42	150			0	0	-11	121	-2.29219	-2.26411	-2.43325	-1.78187	-2.28554	-2.0865	-2.33338	-2.34341	2	-2.66593	1.33333	1	0
0	3	1	1	0	33	13	0	42	Mebeverine	0	1	0	0	0	0	0	2		1	11	111	1110033	43	150			0	0	-11	121	-2.29219	-2.26411	-2.43325	-1.78187	-2.28554	-2.0865	-2.33338	-2.34341	2	-2.66593	1.33333	1	0
0	3	1	1	0	33	13	0	42	Mebeverine	0	1	0	0	0	0	0	2		1	11	111	1110033	44	150			0	0	-11	121	-2.29219	-2.26411	-2.43325	-1.78187	-2.28554	-2.0865	-2.33338	-2.34341	2	-2.66593	1.33333	1	0
0	3	1	1	0	33	13	0	42	Mebeverine	0	1	0	0	0	0	0	2		1	11	111	1110033	45	150			0	0	-11	121	-2.29219	-2.26411	-2.43325	-1.78187	-2.28554	-2.0865	-2.33338	-2.34341	2	-2.66593	1.33333	1	0
0	3	1	1	0	33	13	0	42	Mebeverine	0	1	0	0	0	1	0	2		1	11	111	1110033	46	150			0	0	-11	121	-2.21653	-2.26411	-2.43325	-1.78187	-2.28554	-2.0865	-2.33338	-2.34341	2	-2.66593	1.33333	1	0
0	3	1	1	0	33	13	0	42	Mebeverine	0	1	0	0	0	1	0	2		1	11	111	1110033	47	150			0	0	-11	121	-2.21653	-2.26411	-2.43325	-1.78187	-2.28554	-2.0865	-2.33338	-2.34341	2	-2.66593	1.33333	1	0
0	3	1	1	0	33	13	0	42	Mebeverine	0	1	0	0	0	1	0	2		1	11	111	1110033	48	150			0	0	-11	121	-2.21653	-2.26411	-2.43325	-1.78187	-2.28554	-2.0865	-2.33338	-2.34341	2	-2.66593	1.33333	1	0
0	3	1	1	0	33	13	0	42	Morphine	0	4	0	0	0	0	0	2		1	11	111	1110033	49	150			1	0	-11	121	-2.29219	-2.26411	-2.43325	-2.76106	-2.28554	-2.0865	-2.33338	-2.34341	2	-2.66593	1.33333	1	0
0	3	1	1	0	33	13	0	42	Morphine	0	4	0	0	0	0	0	2		1	11	111	1110033	50	150			1	0	-11	121	-2.29219	-2.26411	-2.43325	-2.76106	-2.28554	-2.0865	-2.33338	-2.34341	2	-2.66593	1.33333	1	0
0	3	1	1	0	33	13	0	42	Morphine	0	4	0	0	0	1	0	2		1	11	111	1110033	51	150			1	0	-11	121	-2.21653	-2.26411	-2.43325	-2.76106	-2.28554	-2.0865	-2.33338	-2.34341	2	-2.66593	1.33333	1	0
0	3	1	1	0	33	13	0	42	Morphine	0	4	0	0	0	1	0	2		1	11	111	1110033	52	150			1	0	-11	121	-2.21653	-2.26411	-2.43325	-2.76106	-2.28554	-2.0865	-2.33338	-2.34341	2	-2.66593	1.33333	1	0
0	3	1	1	0	33	13	0	42	Morphine	0	4	0	0	0	0	0	2		1	11	111	1110033	53	150			1	0	-11	121	-2.29219	-2.26411	-2.43325	-2.76106	-2.28554	-2.0865	-2.33338	-2.34341	2	-2.66593	1.33333	1	0
0	3	1	1	0	33	13	0	42	Morphine	0	4	0	0	0	0	0	2		1	11	111	1110033	54	150			1	0	-11	121	-2.29219	-2.26411	-2.43325	-2.76106	-2.28554	-2.0865	-2.33338	-2.34341	2	-2.66593	1.33333	1	0
0	3	1	1	0	33	13	0	42	Morphine	0	4	0	0	0	0	0	2		1	11	111	1110033	55	150			1	0	-11	121	-2.29219	-2.26411	-2.43325	-2.76106	-2.28554	-2.0865	-2.33338	-2.34341	2	-2.66593	1.33333	1	0
0	3	1	1	0	33	13	0	42	Morphine	0	4	0	0	0	0	0	2		1	11	111	1110033	56	150			1	0	-11	121	-2.29219	-2.26411	-2.43325	-2.76106	-2.28554	-2.0865	-2.33338	-2.34341	2	-2.66593	1.33333	1	0
0	3	1	1	0	33	13	0	42	Morphine	0	4	0	0	0	0	0	2		1	11	111	1110033	57	150			1	0	-11	121	-2.29219	-2.26411	-2.43325	-2.76106	-2.28554	-2.0865	-2.33338	-2.34341	2	-2.66593	1.33333	1	0
0	3	1	1	0	33	13	0	42	Morphine	0	4	0	0	0	1	0	2		1	11	111	1110033	58	150			1	0	-11	121	-2.21653	-2.26411	-2.43325	-2.76106	-2.28554	-2.0865	-2.33338	-2.34341	2	-2.66593	1.33333	1	0
0	3	1	1	0	33	13	0	42	Morphine	0	4	0	0	0	0	0	2		1	11	111	1110033	59	150			1	0	-11	121	-2.29219	-2.26411	-2.43325	-2.76106	-2.28554	-2.0865	-2.33338	-2.34341	2	-2.66593	1.33333	1	0
0	3	1	1	0	33	13	0	42	Morphine	0	4	0	0	0	0	0	2		1	11	111	1110033	60	150			1	0	-11	121	-2.29219	-2.26411	-2.43325	-2.76106	-2.28554	-2.0865	-2.33338	-2.34341	2	-2.66593	1.33333	1	0
0	3	1	1	0	33	13	0	42	Morphine	0	4	0	0	0	1	0	2		1	11	111	1110033	61	150			1	0	-11	121	-2.21653	-2.26411	-2.43325	-2.76106	-2.28554	-2.0865	-2.33338	-2.34341	2	-2.66593	1.33333	1	0
0	3	1	1	0	33	13	0	42	Omeprazole	0	1	0	0	0	1	0	2		1	11	111	1110033	62	150			0	0	-11	121	-2.21653	-2.26411	-2.43325	-1.78187	-2.28554	-2.0865	-2.33338	-2.34341	2	-2.66593	1.33333	1	0
0	3	1	1	0	33	13	0	42	Omeprazole	0	1	0	0	0	0	0	2		1	11	111	1110033	63	150			0	0	-11	121	-2.29219	-2.26411	-2.43325	-1.78187	-2.28554	-2.0865	-2.33338	-2.34341	2	-2.66593	1.33333	1	0
0	3	1	1	0	33	13	0	42	Omeprazole	0	1	0	0	0	0	0	2		1	11	111	1110033	64	150			0	0	-11	121	-2.29219	-2.26411	-2.43325	-1.78187	-2.28554	-2.0865	-2.33338	-2.34341	2	-2.66593	1.33333	1	0
0	3	1	1	0	33	13	0	42	Omeprazole	0	1	0	0	0	0	0	2		1	11	111	1110033	65	150			0	0	-11	121	-2.29219	-2.26411	-2.43325	-1.78187	-2.28554	-2.0865	-2.33338	-2.34341	2	-2.66593	1.33333	1	0
0	3	1	1	0	33	13	0	42	Omeprazole	0	1	0	0	0	1	0	2		1	11	111	1110033	66	150			0	0	-11	121	-2.21653	-2.26411	-2.43325	-1.78187	-2.28554	-2.0865	-2.33338	-2.34341	2	-2.66593	1.33333	1	0
0	3	1	1	0	33	13	0	42	Omeprazole	0	1	0	0	0	0	0	2		1	11	111	1110033	67	150			0	0	-11	121	-2.29219	-2.26411	-2.43325	-1.78187	-2.28554	-2.0865	-2.33338	-2.34341	2	-2.66593	1.33333	1	0
0	3	1	1	0	33	13	0	42	Omeprazole	0	1	0	0	0	0	0	2		1	11	111	1110033	68	150			0	0	-11	121	-2.29219	-2.26411	-2.43325	-1.78187	-2.28554	-2.0865	-2.33338	-2.34341	2	-2.66593	1.33333	1	0
0	3	1	1	0	33	13	0	42	Omeprazole	0	1	0	0	0	0	0	2		1	11	111	1110033	69	150			0	0	-11	121	-2.29219	-2.26411	-2.43325	-1.78187	-2.28554	-2.0865	-2.33338	-2.34341	2	-2.66593	1.33333	1	0
0	3	1	1	0	33	13	0	42	Omeprazole	0	1	0	0	0	1	0	2		1	11	111	1110033	70	150			0	0	-11	121	-2.21653	-2.26411	-2.43325	-1.78187	-2.28554	-2.0865	-2.33338	-2.34341	2	-2.66593	1.33333	1	0
0	3	1	1	0	33	13	0	42	Omeprazole	0	1	0	0	0	0	0	2		1	11	111	1110033	71	150			0	0	-11	121	-2.29219	-2.26411	-2.43325	-1.78187	-2.28554	-2.0865	-2.33338	-2.34341	2	-2.66593	1.33333	1	0
0	3	1	1	0	33	13	0	42	Omeprazole	0	1	0	0	0	1	0	2		1	11	111	1110033	72	150			0	0	-11	121	-2.21653	-2.26411	-2.43325	-1.78187	-2.28554	-2.0865	-2.33338	-2.34341	2	-2.66593	1.33333	1	0
0	3	1	1	0	33	13	0	42	Omeprazole	0	1	0	0	0	0	0	2		1	11	111	1110033	73	150			0	0	-11	121	-2.29219	-2.26411	-2.43325	-1.78187	-2.28554	-2.0865	-2.33338	-2.34341	2	-2.66593	1.33333	1	0
0	3	1	1	0	33	13	0	42	Omeprazole	0	1	0	0	0	0	0	2		1	11	111	1110033	74	150			0	0	-11	121	-2.29219	-2.26411	-2.43325	-1.78187	-2.28554	-2.0865	-2.33338	-2.34341	2	-2.66593	1.33333	1	0
0	3	1	1	0	33	13	0	42	fluticasone furoate/vilanterol Relvar Ellipta)	0	3	2	2	0	0	0	2		1	11	111	1110033	75	150			0	2	-11	121	-2.29219	-2.26411	-1.10688	-1.78187	-2.28554	-2.0865	-2.33338	-2.34341	2	-2.66593	1.33333	1	0
0	3	1	1	0	33	13	0	42	fluticasone furoate/vilanterol Relvar Ellipta)	0	3	2	2	0	1	0	2		1	11	111	1110033	76	150			0	2	-11	121	-2.21653	-2.26411	-1.10688	-1.78187	-2.28554	-2.0865	-2.33338	-2.34341	2	-2.66593	1.33333	1	0
0	3	1	1	0	33	13	0	42	fluticasone furoate/vilanterol Relvar Ellipta)	0	3	2	2	0	0	0	2		1	11	111	1110033	77	150			0	2	-11	121	-2.29219	-2.26411	-1.10688	-1.78187	-2.28554	-2.0865	-2.33338	-2.34341	2	-2.66593	1.33333	1	0
0	3	1	1	0	33	13	0	42	fluticasone furoate/vilanterol Relvar Ellipta)	0	3	2	2	0	0	0	2		1	11	111	1110033	78	150			0	2	-11	121	-2.29219	-2.26411	-1.10688	-1.78187	-2.28554	-2.0865	-2.33338	-2.34341	2	-2.66593	1.33333	1	0
0	3	1	1	0	33	13	0	42	fluticasone furoate/vilanterol Relvar Ellipta)	0	3	2	2	0	1	1	3	2	1	11	111	1110033	79	150	2	0	0	2	-11	121	-2.21653	-2.26411	-1.10688	-1.78187	-2.28554	-2.0865	-2.33338	-2.34341	2	-2.66593	2	1	0
0	3	1	1	0	33	13	0	42	fluticasone furoate/vilanterol Relvar Ellipta)	0	3	2	2	0	1	0	3		1	11	111	1110033	80	150			0	2	-11	121	-2.21653	-2.26411	-1.10688	-1.78187	-2.28554	-2.0865	-2.33338	-2.34341	2	-2.66593	2	1	0
0	3	1	1	0	33	13	0	42	fluticasone furoate/vilanterol Relvar Ellipta)	0	3	2	2	0	0	0	3		1	11	111	1110033	81	150			0	2	-11	121	-2.29219	-2.26411	-1.10688	-1.78187	-2.28554	-2.0865	-2.33338	-2.34341	2	-2.66593	2	1	0
0	3	1	1	0	33	13	0	42	fluticasone furoate/vilanterol Relvar Ellipta)	0	3	2	2	0	0	0	3		1	11	111	1110033	82	150			0	2	-11	121	-2.29219	-2.26411	-1.10688	-1.78187	-2.28554	-2.0865	-2.33338	-2.34341	2	-2.66593	2	1	0
0	3	1	1	0	33	13	0	42	fluticasone furoate/vilanterol Relvar Ellipta)	0	3	2	2	0	0	0	3		1	11	111	1110033	83	150			0	2	-11	121	-2.29219	-2.26411	-1.10688	-1.78187	-2.28554	-2.0865	-2.33338	-2.34341	2	-2.66593	2	1	0
0	3	1	1	0	33	13	0	42	fluticasone furoate/vilanterol Relvar Ellipta)	0	3	2	2	0	0	0	3		1	11	111	1110033	84	150			0	2	-11	121	-2.29219	-2.26411	-1.10688	-1.78187	-2.28554	-2.0865	-2.33338	-2.34341	2	-2.66593	2	1	0
0	3	1	1	0	33	13	0	42	fluticasone furoate/vilanterol Relvar Ellipta)	0	3	2	2	0	1	0	3		1	11	111	1110033	85	150			0	2	-11	121	-2.21653	-2.26411	-1.10688	-1.78187	-2.28554	-2.0865	-2.33338	-2.34341	2	-2.66593	2	1	0
0	3	1	1	0	33	13	0	42	fluticasone furoate/vilanterol Relvar Ellipta)	0	3	2	2	0	0	0	3		1	11	111	1110033	86	150			0	2	-11	121	-2.29219	-2.26411	-1.10688	-1.78187	-2.28554	-2.0865	-2.33338	-2.34341	2	-2.66593	2	1	0
0	3	1	1	0	33	13	0	42	fluticasone furoate/vilanterol Relvar Ellipta)	0	3	2	2	0	0	0	3		1	11	111	1110033	87	150			0	2	-11	121	-2.29219	-2.26411	-1.10688	-1.78187	-2.28554	-2.0865	-2.33338	-2.34341	2	-2.66593	2	1	0
0	3	1	1	0	33	13	0	42	Calcium carbonate and vitamin D3 (Adcal D3)	0	9	0	0	2	0	0	3		1	11	111	1110033	88	150			0	0	-11	121	-2.29219	-2.04888	-2.43325	-1.78187	-2.28554	-2.0865	-2.33338	-2.34341	2	-2.66593	2	1	0
0	3	1	1	0	33	13	0	42	Calcium carbonate and vitamin D3 (Adcal D3)	0	9	0	0	2	0	0	3		1	11	111	1110033	89	150			0	0	-11	121	-2.29219	-2.04888	-2.43325	-1.78187	-2.28554	-2.0865	-2.33338	-2.34341	2	-2.66593	2	1	0
0	3	1	1	0	33	13	0	42	Calcium carbonate and vitamin D3 (Adcal D3)	0	9	0	0	2	1	0	3		1	11	111	1110033	90	150			0	0	-11	121	-2.21653	-2.04888	-2.43325	-1.78187	-2.28554	-2.0865	-2.33338	-2.34341	2	-2.66593	2	1	0
0	3	1	1	0	33	13	0	42	Calcium carbonate and vitamin D3 (Adcal D3)	0	9	0	0	2	1	0	3		1	11	111	1110033	91	150			0	0	-11	121	-2.21653	-2.04888	-2.43325	-1.78187	-2.28554	-2.0865	-2.33338	-2.34341	2	-2.66593	2	1	0
0	3	1	1	0	33	13	0	42	Calcium carbonate and vitamin D3 (Adcal D3)	0	9	0	0	2	0	1	4	1	1	11	111	1110033	92	150	1	1	0	0	-11	121	-2.29219	-2.04888	-2.43325	-1.78187	-2.28554	-2.0865	-2.33338	-2.34341	2	-2.66593	2.66667	1	1
0	3	1	1	0	33	13	0	42	Calcium carbonate and vitamin D3 (Adcal D3)	0	9	0	0	2	0	0	4		1	11	111	1110033	93	150			0	0	-11	121	-2.29219	-2.04888	-2.43325	-1.78187	-2.28554	-2.0865	-2.33338	-2.34341	2	-2.66593	2.66667	1	0
0	3	1	1	0	33	13	0	42	Calcium carbonate and vitamin D3 (Adcal D3)	0	9	0	0	2	0	0	4		1	11	111	1110033	94	150			0	0	-11	121	-2.29219	-2.04888	-2.43325	-1.78187	-2.28554	-2.0865	-2.33338	-2.34341	2	-2.66593	2.66667	1	0
0	3	1	1	0	33	13	0	42	Calcium carbonate and vitamin D3 (Adcal D3)	0	9	0	0	2	0	0	4		1	11	111	1110033	95	150			0	0	-11	121	-2.29219	-2.04888	-2.43325	-1.78187	-2.28554	-2.0865	-2.33338	-2.34341	2	-2.66593	2.66667	1	0
0	3	1	1	0	33	13	0	42	Calcium carbonate and vitamin D3 (Adcal D3)	0	9	0	0	2	0	1	5	1	1	11	111	1110033	96	150	1	1	0	0	-11	121	-2.29219	-2.04888	-2.43325	-1.78187	-2.28554	-2.0865	-2.33338	-2.34341	2	-2.66593	3.33333	1	1
0	3	1	1	0	33	13	0	42	Calcium carbonate and vitamin D3 (Adcal D3)	0	9	0	0	2	0	1	6	0	1	11	111	1110033	97	150	1	1	0	0	-11	121	-2.29219	-2.04888	-2.43325	-1.78187	-2.28554	-2.0865	-2.33338	-2.34341	2	-2.66593	4	1	1
0	3	1	1	0	33	13	0	42	Mebeverine	0	1	0	0	2	0	0	6		1	11	111	1110033	98	150			0	0	-11	121	-2.29219	-2.04888	-2.43325	-1.78187	-2.28554	-2.0865	-2.33338	-2.34341	2	-2.66593	4	1	0
0	3	1	1	0	33	13	0	42	Mebeverine	0	1	0	0	2	0	0	6		1	11	111	1110033	99	150			0	0	-11	121	-2.29219	-2.04888	-2.43325	-1.78187	-2.28554	-2.0865	-2.33338	-2.34341	2	-2.66593	4	1	0
0	3	1	1	0	33	13	0	42	Mebeverine	0	1	0	0	2	0	0	6		1	11	111	1110033	100	150			0	0	-11	121	-2.29219	-2.04888	-2.43325	-1.78187	-2.28554	-2.0865	-2.33338	-2.34341	2	-2.66593	4	1	0
0	3	1	1	0	33	13	0	42	Mebeverine	0	1	0	0	2	0	0	6		1	11	111	1110033	101	150			0	0	-11	121	-2.29219	-2.04888	-2.43325	-1.78187	-2.28554	-2.0865	-2.33338	-2.34341	2	-2.66593	4	1	0
0	3	1	1	0	33	13	0	42	Mebeverine	0	1	0	0	2	1	0	6		1	11	111	1110033	102	150			0	0	-11	121	-2.21653	-2.04888	-2.43325	-1.78187	-2.28554	-2.0865	-2.33338	-2.34341	2	-2.66593	4	1	0
0	3	1	1	0	33	13	0	42	Mebeverine	0	1	0	0	2	0	0	6		1	11	111	1110033	103	150			0	0	-11	121	-2.29219	-2.04888	-2.43325	-1.78187	-2.28554	-2.0865	-2.33338	-2.34341	2	-2.66593	4	1	0
0	3	1	1	0	33	13	0	42	Mebeverine	0	1	0	0	2	0	0	6		1	11	111	1110033	104	150			0	0	-11	121	-2.29219	-2.04888	-2.43325	-1.78187	-2.28554	-2.0865	-2.33338	-2.34341	2	-2.66593	4	1	0
0	3	1	1	0	33	13	0	42	Mebeverine	0	1	0	0	2	1	0	6		1	11	111	1110033	105	150			0	0	-11	121	-2.21653	-2.04888	-2.43325	-1.78187	-2.28554	-2.0865	-2.33338	-2.34341	2	-2.66593	4	1	0
0	3	1	1	0	33	13	0	42	Mebeverine	0	1	0	0	2	1	0	6		1	11	111	1110033	106	150			0	0	-11	121	-2.21653	-2.04888	-2.43325	-1.78187	-2.28554	-2.0865	-2.33338	-2.34341	2	-2.66593	4	1	0
0	3	1	1	0	33	13	0	42	Mebeverine	0	1	0	0	2	0	0	6		1	11	111	1110033	107	150			0	0	-11	121	-2.29219	-2.04888	-2.43325	-1.78187	-2.28554	-2.0865	-2.33338	-2.34341	2	-2.66593	4	1	0
0	3	1	1	0	33	13	0	42	Mebeverine	0	1	0	0	2	0	0	6		1	11	111	1110033	108	150			0	0	-11	121	-2.29219	-2.04888	-2.43325	-1.78187	-2.28554	-2.0865	-2.33338	-2.34341	2	-2.66593	4	1	0
0	3	1	1	0	33	13	0	42	Mebeverine	0	1	0	0	2	1	0	6		1	11	111	1110033	109	150			0	0	-11	121	-2.21653	-2.04888	-2.43325	-1.78187	-2.28554	-2.0865	-2.33338	-2.34341	2	-2.66593	4	1	0
0	3	1	1	0	33	13	0	42	Omeprazole	0	1	0	0	2	0	0	6		1	11	111	1110033	110	150			0	0	-11	121	-2.29219	-2.04888	-2.43325	-1.78187	-2.28554	-2.0865	-2.33338	-2.34341	2	-2.66593	4	1	0
0	3	1	1	0	33	13	0	42	Omeprazole	0	1	0	0	2	0	0	6		1	11	111	1110033	111	150			0	0	-11	121	-2.29219	-2.04888	-2.43325	-1.78187	-2.28554	-2.0865	-2.33338	-2.34341	2	-2.66593	4	1	0
0	3	1	1	0	33	13	0	42	Omeprazole	0	1	0	0	2	1	0	6		1	11	111	1110033	112	150			0	0	-11	121	-2.21653	-2.04888	-2.43325	-1.78187	-2.28554	-2.0865	-2.33338	-2.34341	2	-2.66593	4	1	0
0	3	1	1	0	33	13	0	42	Omeprazole	0	1	0	0	2	1	0	6		1	11	111	1110033	113	150			0	0	-11	121	-2.21653	-2.04888	-2.43325	-1.78187	-2.28554	-2.0865	-2.33338	-2.34341	2	-2.66593	4	1	0
0	3	1	1	0	33	13	0	42	Omeprazole	0	1	0	0	2	0	0	6		1	11	111	1110033	114	150			0	0	-11	121	-2.29219	-2.04888	-2.43325	-1.78187	-2.28554	-2.0865	-2.33338	-2.34341	2	-2.66593	4	1	0
0	3	1	1	0	33	13	0	42	Omeprazole	0	1	0	0	2	0	0	6		1	11	111	1110033	115	150			0	0	-11	121	-2.29219	-2.04888	-2.43325	-1.78187	-2.28554	-2.0865	-2.33338	-2.34341	2	-2.66593	4	1	0
0	3	1	1	0	33	13	0	42	Omeprazole	0	1	0	0	2	0	0	6		1	11	111	1110033	116	150			0	0	-11	121	-2.29219	-2.04888	-2.43325	-1.78187	-2.28554	-2.0865	-2.33338	-2.34341	2	-2.66593	4	1	0
0	3	1	1	0	33	13	0	42	Omeprazole	0	1	0	0	2	1	0	6		1	11	111	1110033	117	150			0	0	-11	121	-2.21653	-2.04888	-2.43325	-1.78187	-2.28554	-2.0865	-2.33338	-2.34341	2	-2.66593	4	1	0
0	3	1	1	0	33	13	0	42	Omeprazole	0	1	0	0	2	0	0	6		1	11	111	1110033	118	150			0	0	-11	121	-2.29219	-2.04888	-2.43325	-1.78187	-2.28554	-2.0865	-2.33338	-2.34341	2	-2.66593	4	1	0
0	3	1	1	0	33	13	0	42	Omeprazole	0	1	0	0	2	0	0	6		1	11	111	1110033	119	150			0	0	-11	121	-2.29219	-2.04888	-2.43325	-1.78187	-2.28554	-2.0865	-2.33338	-2.34341	2	-2.66593	4	1	0
0	3	1	1	0	33	13	0	42	Omeprazole	0	1	0	0	2	0	0	6		1	11	111	1110033	120	150			0	0	-11	121	-2.29219	-2.04888	-2.43325	-1.78187	-2.28554	-2.0865	-2.33338	-2.34341	2	-2.66593	4	1	0
0	3	1	1	0	33	13	0	42	Omeprazole	0	1	0	0	2	1	0	6		1	11	111	1110033	121	150			0	0	-11	121	-2.21653	-2.04888	-2.43325	-1.78187	-2.28554	-2.0865	-2.33338	-2.34341	2	-2.66593	4	1	0
0	3	1	1	0	33	13	0	42	Atrovastatin	0	2	0	0	3	1	0	6		1	11	111	1110033	122	150			0	0	-11	121	-2.21653	-2.46713	-2.43325	-1.78187	-2.28554	-2.0865	-2.33338	-2.34341	2	-2.66593	4	1	0
0	3	1	1	0	33	13	0	42	Atrovastatin	0	2	0	0	3	0	0	6		1	11	111	1110033	123	150			0	0	-11	121	-2.29219	-2.46713	-2.43325	-1.78187	-2.28554	-2.0865	-2.33338	-2.34341	2	-2.66593	4	1	0
0	3	1	1	0	33	13	0	42	Atrovastatin	0	2	0	0	3	0	0	6		1	11	111	1110033	124	150			0	0	-11	121	-2.29219	-2.46713	-2.43325	-1.78187	-2.28554	-2.0865	-2.33338	-2.34341	2	-2.66593	4	1	0
0	3	1	1	0	33	13	0	42	Atrovastatin	0	2	0	0	3	0	0	6		1	11	111	1110033	125	150			0	0	-11	121	-2.29219	-2.46713	-2.43325	-1.78187	-2.28554	-2.0865	-2.33338	-2.34341	2	-2.66593	4	1	0
0	3	1	1	0	33	13	0	42	Atrovastatin	0	2	0	0	3	1	0	6		1	11	111	1110033	126	150			0	0	-11	121	-2.21653	-2.46713	-2.43325	-1.78187	-2.28554	-2.0865	-2.33338	-2.34341	2	-2.66593	4	1	0
0	3	1	1	0	33	13	0	42	Atrovastatin	0	2	0	0	3	0	0	6		1	11	111	1110033	127	150			0	0	-11	121	-2.29219	-2.46713	-2.43325	-1.78187	-2.28554	-2.0865	-2.33338	-2.34341	2	-2.66593	4	1	0
0	3	1	1	0	33	13	0	42	Atrovastatin	0	2	0	0	3	0	0	6		1	11	111	1110033	128	150			0	0	-11	121	-2.29219	-2.46713	-2.43325	-1.78187	-2.28554	-2.0865	-2.33338	-2.34341	2	-2.66593	4	1	0
0	3	1	1	0	33	13	0	42	Atrovastatin	0	2	0	0	3	0	0	6		1	11	111	1110033	129	150			0	0	-11	121	-2.29219	-2.46713	-2.43325	-1.78187	-2.28554	-2.0865	-2.33338	-2.34341	2	-2.66593	4	1	0
0	3	1	1	0	33	13	0	42	Atrovastatin	0	2	0	0	3	0	0	6		1	11	111	1110033	130	150			0	0	-11	121	-2.29219	-2.46713	-2.43325	-1.78187	-2.28554	-2.0865	-2.33338	-2.34341	2	-2.66593	4	1	0
0	3	1	1	0	33	13	0	42	Atrovastatin	0	2	0	0	3	0	0	6		1	11	111	1110033	131	150			0	0	-11	121	-2.29219	-2.46713	-2.43325	-1.78187	-2.28554	-2.0865	-2.33338	-2.34341	2	-2.66593	4	1	0
0	3	1	1	0	33	13	0	42	Atrovastatin	0	2	0	0	3	1	0	6		1	11	111	1110033	132	150			0	0	-11	121	-2.21653	-2.46713	-2.43325	-1.78187	-2.28554	-2.0865	-2.33338	-2.34341	2	-2.66593	4	1	0
0	3	1	1	0	33	13	0	42	Atrovastatin	0	2	0	0	3	1	0	6		1	11	111	1110033	133	150			0	0	-11	121	-2.21653	-2.46713	-2.43325	-1.78187	-2.28554	-2.0865	-2.33338	-2.34341	2	-2.66593	4	1	0
0	3	1	1	0	33	13	0	42	Atrovastatin	0	2	0	0	3	0	0	6		1	11	111	1110033	134	150			0	0	-11	121	-2.29219	-2.46713	-2.43325	-1.78187	-2.28554	-2.0865	-2.33338	-2.34341	2	-2.66593	4	1	0
0	3	1	1	0	33	13	0	42	Mirtazapine	0	4	0	0	3	0	0	6		1	11	111	1110033	135	150			1	0	-11	121	-2.29219	-2.46713	-2.43325	-2.76106	-2.28554	-2.0865	-2.33338	-2.34341	2	-2.66593	4	1	0
0	3	1	1	0	33	13	0	42	Mirtazapine	0	4	0	0	3	0	0	6		1	11	111	1110033	136	150			1	0	-11	121	-2.29219	-2.46713	-2.43325	-2.76106	-2.28554	-2.0865	-2.33338	-2.34341	2	-2.66593	4	1	0
0	3	1	1	0	33	13	0	42	Mirtazapine	0	4	0	0	3	0	0	6		1	11	111	1110033	137	150			1	0	-11	121	-2.29219	-2.46713	-2.43325	-2.76106	-2.28554	-2.0865	-2.33338	-2.34341	2	-2.66593	4	1	0
0	3	1	1	0	33	13	0	42	Morphine	0	4	0	0	3	0	0	6		1	11	111	1110033	138	150			1	0	-11	121	-2.29219	-2.46713	-2.43325	-2.76106	-2.28554	-2.0865	-2.33338	-2.34341	2	-2.66593	4	1	0
0	3	1	1	0	33	13	0	42	Morphine	0	4	0	0	3	0	1	7	1	1	11	111	1110033	139	150	1	1	1	0	-11	121	-2.29219	-2.46713	-2.43325	-2.76106	-2.28554	-2.0865	-2.33338	-2.34341	2	-2.66593	4.66667	1	1
0	3	1	1	0	33	13	0	42	Morphine	0	4	0	0	3	0	0	7		1	11	111	1110033	140	150			1	0	-11	121	-2.29219	-2.46713	-2.43325	-2.76106	-2.28554	-2.0865	-2.33338	-2.34341	2	-2.66593	4.66667	1	0
0	3	1	1	0	33	13	0	42	Morphine	0	4	0	0	3	0	0	7		1	11	111	1110033	141	150			1	0	-11	121	-2.29219	-2.46713	-2.43325	-2.76106	-2.28554	-2.0865	-2.33338	-2.34341	2	-2.66593	4.66667	1	0
0	3	1	1	0	33	13	0	42	Morphine	0	4	0	0	3	0	0	7		1	11	111	1110033	142	150			1	0	-11	121	-2.29219	-2.46713	-2.43325	-2.76106	-2.28554	-2.0865	-2.33338	-2.34341	2	-2.66593	4.66667	1	0
0	3	1	1	0	33	13	0	42	Morphine	0	4	0	0	3	1	0	7		1	11	111	1110033	143	150			1	0	-11	121	-2.21653	-2.46713	-2.43325	-2.76106	-2.28554	-2.0865	-2.33338	-2.34341	2	-2.66593	4.66667	1	0
0	3	1	1	0	33	13	0	42	Morphine	0	4	0	0	3	1	0	7		1	11	111	1110033	144	150			1	0	-11	121	-2.21653	-2.46713	-2.43325	-2.76106	-2.28554	-2.0865	-2.33338	-2.34341	2	-2.66593	4.66667	1	0
0	3	1	1	0	33	13	0	42	Morphine	0	4	0	0	3	0	0	7		1	11	111	1110033	145	150			1	0	-11	121	-2.29219	-2.46713	-2.43325	-2.76106	-2.28554	-2.0865	-2.33338	-2.34341	2	-2.66593	4.66667	1	0
0	3	1	1	0	33	13	0	42	Morphine	0	4	0	0	3	1	0	7		1	11	111	1110033	146	150			1	0	-11	121	-2.21653	-2.46713	-2.43325	-2.76106	-2.28554	-2.0865	-2.33338	-2.34341	2	-2.66593	4.66667	1	0
0	3	1	1	0	33	13	0	42	Morphine	0	4	0	0	3	1	0	7		1	11	111	1110033	147	150			1	0	-11	121	-2.21653	-2.46713	-2.43325	-2.76106	-2.28554	-2.0865	-2.33338	-2.34341	2	-2.66593	4.66667	1	0
0	3	1	1	0	33	13	0	42	Morphine	0	4	0	0	3	0	0	7		1	11	111	1110033	148	150			1	0	-11	121	-2.29219	-2.46713	-2.43325	-2.76106	-2.28554	-2.0865	-2.33338	-2.34341	2	-2.66593	4.66667	1	0
0	3	1	1	0	33	13	0	42	Morphine	0	4	0	0	3	0	0	7		1	11	111	1110033	149	150			1	0	-11	121	-2.29219	-2.46713	-2.43325	-2.76106	-2.28554	-2.0865	-2.33338	-2.34341	2	-2.66593	4.66667	1	0
0	3	1	1	0	33	13	0	42	Morphine	0	4	0	0	3	0	0	7		1	11	111	1110033	150	150			1	0	-11	121	-2.29219	-2.46713	-2.43325	-2.76106	-2.28554	-2.0865	-2.33338	-2.34341	2	-2.66593	4.66667	1	0
0	1	1	1	0	50	6	0	32	Cycliziine	0	4	0	0	0	1	1	1	2	1	11	111	1110050	1	97	2	0	1	0	-21	441	-2.21653	-2.26411	-2.43325	-2.76106	-2.28554	-2.0865	-2.33338	-2.00654	1	-2.41597	1.03093	1	0
0	1	1	1	0	50	6	0	32	Cyclizine	0	4	0	0	0	1	1	2	2	1	11	111	1110050	2	97	2	0	1	0	-21	441	-2.21653	-2.26411	-2.43325	-2.76106	-2.28554	-2.0865	-2.33338	-2.00654	1	-2.41597	2.06186	1	0
0	1	1	1	0	50	6	0	32	Cyclizine	0	4	0	0	0	0	1	3	2	1	11	111	1110050	3	97	2	0	1	0	-21	441	-2.29219	-2.26411	-2.43325	-2.76106	-2.28554	-2.0865	-2.33338	-2.00654	1	-2.41597	3.09278	1	0
0	1	1	1	0	50	6	0	32	Cyclizine	0	4	0	0	0	0	1	4	2	1	11	111	1110050	4	97	2	0	1	0	-21	441	-2.29219	-2.26411	-2.43325	-2.76106	-2.28554	-2.0865	-2.33338	-2.00654	1	-2.41597	4.12371	1	0
0	1	1	1	0	50	6	0	32	Cyclizine	0	4	0	0	0	0	1	5	2	1	11	111	1110050	5	97	2	0	1	0	-21	441	-2.29219	-2.26411	-2.43325	-2.76106	-2.28554	-2.0865	-2.33338	-2.00654	1	-2.41597	5.15464	1	0
0	1	1	1	0	50	6	0	32	Cyclizine	0	4	0	0	0	0	1	6	2	1	11	111	1110050	6	97	2	0	1	0	-21	441	-2.29219	-2.26411	-2.43325	-2.76106	-2.28554	-2.0865	-2.33338	-2.00654	1	-2.41597	6.18557	1	0
0	1	1	1	0	50	6	0	32	Cyclizine	0	4	0	0	0	0	1	7	2	1	11	111	1110050	7	97	2	0	1	0	-21	441	-2.29219	-2.26411	-2.43325	-2.76106	-2.28554	-2.0865	-2.33338	-2.00654	1	-2.41597	7.2165	1	0
0	1	1	1	0	50	6	0	32	Gabapentin	0	4	0	0	0	0	1	8	2	1	11	111	1110050	8	97	2	0	1	0	-21	441	-2.29219	-2.26411	-2.43325	-2.76106	-2.28554	-2.0865	-2.33338	-2.00654	1	-2.41597	8.24742	1	0
0	1	1	1	0	50	6	0	32	Gabapentin	0	4	0	0	0	0	1	9	2	1	11	111	1110050	9	97	2	0	1	0	-21	441	-2.29219	-2.26411	-2.43325	-2.76106	-2.28554	-2.0865	-2.33338	-2.00654	1	-2.41597	9.27835	1	0
0	1	1	1	0	50	6	0	32	Gabapentin	0	4	0	0	0	1	1	10	2	1	11	111	1110050	10	97	2	0	1	0	-21	441	-2.21653	-2.26411	-2.43325	-2.76106	-2.28554	-2.0865	-2.33338	-2.00654	1	-2.41597	10.3093	1	0
0	1	1	1	0	50	6	0	32	Gabapentin	0	4	0	0	0	0	1	11	2	1	11	111	1110050	11	97	2	0	1	0	-21	441	-2.29219	-2.26411	-2.43325	-2.76106	-2.28554	-2.0865	-2.33338	-2.00654	1	-2.41597	11.3402	1	0
0	1	1	1	0	50	6	0	32	Gabapentin	0	4	0	0	0	0	1	12	2	1	11	111	1110050	12	97	2	0	1	0	-21	441	-2.29219	-2.26411	-2.43325	-2.76106	-2.28554	-2.0865	-2.33338	-2.00654	1	-2.41597	12.3711	1	0
0	1	1	1	0	50	6	0	32	Gabapentin	0	4	0	0	0	0	1	13	2	1	11	111	1110050	13	97	2	0	1	0	-21	441	-2.29219	-2.26411	-2.43325	-2.76106	-2.28554	-2.0865	-2.33338	-2.00654	1	-2.41597	13.4021	1	0
0	1	1	1	0	50	6	0	32	Gabapentin	0	4	0	0	0	1	1	14	2	1	11	111	1110050	14	97	2	0	1	0	-21	441	-2.21653	-2.26411	-2.43325	-2.76106	-2.28554	-2.0865	-2.33338	-2.00654	1	-2.41597	14.433	1	0
0	1	1	1	0	50	6	0	32	Naproxen	0	4	0	0	0	1	1	15	2	1	11	111	1110050	15	97	2	0	1	0	-21	441	-2.21653	-2.26411	-2.43325	-2.76106	-2.28554	-2.0865	-2.33338	-2.00654	1	-2.41597	15.4639	1	0
0	1	1	1	0	50	6	0	32	Naproxen	0	4	0	0	0	0	1	16	2	1	11	111	1110050	16	97	2	0	1	0	-21	441	-2.29219	-2.26411	-2.43325	-2.76106	-2.28554	-2.0865	-2.33338	-2.00654	1	-2.41597	16.4948	1	0
0	1	1	1	0	50	6	0	32	Naproxen	0	4	0	0	0	0	0	16		1	11	111	1110050	17	97			1	0	-21	441	-2.29219	-2.26411	-2.43325	-2.76106	-2.28554	-2.0865	-2.33338	-2.00654	1	-2.41597	16.4948	1	0
0	1	1	1	0	50	6	0	32	Naproxen	0	4	0	0	0	1	1	17	2	1	11	111	1110050	18	97	2	0	1	0	-21	441	-2.21653	-2.26411	-2.43325	-2.76106	-2.28554	-2.0865	-2.33338	-2.00654	1	-2.41597	17.5258	1	0
0	1	1	1	0	50	6	0	32	Naproxen	0	4	0	0	0	0	1	18	2	1	11	111	1110050	19	97	2	0	1	0	-21	441	-2.29219	-2.26411	-2.43325	-2.76106	-2.28554	-2.0865	-2.33338	-2.00654	1	-2.41597	18.5567	1	0
0	1	1	1	0	50	6	0	32	Naproxen	0	4	0	0	0	0	1	19	2	1	11	111	1110050	20	97	2	0	1	0	-21	441	-2.29219	-2.26411	-2.43325	-2.76106	-2.28554	-2.0865	-2.33338	-2.00654	1	-2.41597	19.5876	1	0
0	1	1	1	0	50	6	0	32	Naproxen	0	4	0	0	0	0	0	19		1	11	111	1110050	21	97			1	0	-21	441	-2.29219	-2.26411	-2.43325	-2.76106	-2.28554	-2.0865	-2.33338	-2.00654	1	-2.41597	19.5876	1	0
0	1	1	1	0	50	6	0	32	Omeprazole	0	1	0	0	0	0	1	20	2	1	11	111	1110050	22	97	2	0	0	0	-21	441	-2.29219	-2.26411	-2.43325	-1.78187	-2.28554	-2.0865	-2.33338	-2.00654	1	-2.41597	20.6186	1	0
0	1	1	1	0	50	6	0	32	Omeprazole	0	1	0	0	0	0	1	21	2	1	11	111	1110050	23	97	2	0	0	0	-21	441	-2.29219	-2.26411	-2.43325	-1.78187	-2.28554	-2.0865	-2.33338	-2.00654	1	-2.41597	21.6495	1	0
0	1	1	1	0	50	6	0	32	Omeprazole	0	1	0	0	0	0	1	22	2	1	11	111	1110050	24	97	2	0	0	0	-21	441	-2.29219	-2.26411	-2.43325	-1.78187	-2.28554	-2.0865	-2.33338	-2.00654	1	-2.41597	22.6804	1	0
0	1	1	1	0	50	6	0	32	Omeprazole	0	1	0	0	0	0	1	23	2	1	11	111	1110050	25	97	2	0	0	0	-21	441	-2.29219	-2.26411	-2.43325	-1.78187	-2.28554	-2.0865	-2.33338	-2.00654	1	-2.41597	23.7113	1	0
0	1	1	1	0	50	6	0	32	Omeprazole	0	1	0	0	0	1	1	24	1	1	11	111	1110050	26	97	1	1	0	0	-21	441	-2.21653	-2.26411	-2.43325	-1.78187	-2.28554	-2.0865	-2.33338	-2.00654	1	-2.41597	24.7423	1	1
0	1	1	1	0	50	6	0	32	Omeprazole	0	1	0	0	0	1	1	25	2	1	11	111	1110050	27	97	2	0	0	0	-21	441	-2.21653	-2.26411	-2.43325	-1.78187	-2.28554	-2.0865	-2.33338	-2.00654	1	-2.41597	25.7732	1	0
0	1	1	1	0	50	6	0	32	Peppermint oil	0	1	6	0	0	0	1	26	2	1	11	111	1110050	28	97	2	0	0	0	-21	441	-2.29219	-2.26411	-2.43325	-1.78187	-2.28554	-2.0865	-2.33338	-2.00654	1	-2.41597	26.8041	1	0
0	1	1	1	0	50	6	0	32	Peppermint oil	0	1	6	0	0	1	1	27	2	1	11	111	1110050	29	97	2	0	0	0	-21	441	-2.21653	-2.26411	-2.43325	-1.78187	-2.28554	-2.0865	-2.33338	-2.00654	1	-2.41597	27.8351	1	0
0	1	1	1	0	50	6	0	32	Peppermint oil	0	1	6	0	0	1	1	28	2	1	11	111	1110050	30	97	2	0	0	0	-21	441	-2.21653	-2.26411	-2.43325	-1.78187	-2.28554	-2.0865	-2.33338	-2.00654	1	-2.41597	28.866	1	0
0	1	1	1	0	50	6	0	32	Peppermint oil	0	1	6	0	0	0	0	28		1	11	111	1110050	31	97			0	0	-21	441	-2.29219	-2.26411	-2.43325	-1.78187	-2.28554	-2.0865	-2.33338	-2.00654	1	-2.41597	28.866	1	0
0	1	1	1	0	50	6	0	32	Peppermint oil	0	1	6	0	0	0	0	28		1	11	111	1110050	32	97			0	0	-21	441	-2.29219	-2.26411	-2.43325	-1.78187	-2.28554	-2.0865	-2.33338	-2.00654	1	-2.41597	28.866	1	0
0	1	1	1	0	50	6	0	32	Peppermint oil	0	1	6	0	0	0	1	29	2	1	11	111	1110050	33	97	2	0	0	0	-21	441	-2.29219	-2.26411	-2.43325	-1.78187	-2.28554	-2.0865	-2.33338	-2.00654	1	-2.41597	29.8969	1	0
0	1	1	1	0	50	6	0	32	Peppermint oil	0	1	6	0	0	0	1	30	2	1	11	111	1110050	34	97	2	0	0	0	-21	441	-2.29219	-2.26411	-2.43325	-1.78187	-2.28554	-2.0865	-2.33338	-2.00654	1	-2.41597	30.9278	1	0
0	1	1	1	0	50	6	0	32	Gabapentin	0	4	0	0	1	0	1	31	2	1	11	111	1110050	35	97	2	0	1	0	-21	441	-2.29219	-1.86409	-2.43325	-2.76106	-2.28554	-2.0865	-2.33338	-2.00654	1	-2.41597	31.9588	1	0
0	1	1	1	0	50	6	0	32	Gabapentin	0	4	0	0	1	0	1	32	2	1	11	111	1110050	36	97	2	0	1	0	-21	441	-2.29219	-1.86409	-2.43325	-2.76106	-2.28554	-2.0865	-2.33338	-2.00654	1	-2.41597	32.9897	1	0
0	1	1	1	0	50	6	0	32	Gabapentin	0	4	0	0	1	1	1	33	2	1	11	111	1110050	37	97	2	0	1	0	-21	441	-2.21653	-1.86409	-2.43325	-2.76106	-2.28554	-2.0865	-2.33338	-2.00654	1	-2.41597	34.0206	1	0
0	1	1	1	0	50	6	0	32	Gabapentin	0	4	0	0	1	0	1	34	2	1	11	111	1110050	38	97	2	0	1	0	-21	441	-2.29219	-1.86409	-2.43325	-2.76106	-2.28554	-2.0865	-2.33338	-2.00654	1	-2.41597	35.0515	1	0
0	1	1	1	0	50	6	0	32	Gabapentin	0	4	0	0	1	0	1	35	2	1	11	111	1110050	39	97	2	0	1	0	-21	441	-2.29219	-1.86409	-2.43325	-2.76106	-2.28554	-2.0865	-2.33338	-2.00654	1	-2.41597	36.0825	1	0
0	1	1	1	0	50	6	0	32	Gabapentin	0	4	0	0	1	0	1	36	2	1	11	111	1110050	40	97	2	0	1	0	-21	441	-2.29219	-1.86409	-2.43325	-2.76106	-2.28554	-2.0865	-2.33338	-2.00654	1	-2.41597	37.1134	1	0
0	1	1	1	0	50	6	0	32	Gabapentin	0	4	0	0	1	1	1	37	2	1	11	111	1110050	41	97	2	0	1	0	-21	441	-2.21653	-1.86409	-2.43325	-2.76106	-2.28554	-2.0865	-2.33338	-2.00654	1	-2.41597	38.1443	1	0
0	1	1	1	0	50	6	0	32	Peppermint oil	0	1	6	0	1	1	1	38	2	1	11	111	1110050	42	97	2	0	0	0	-21	441	-2.21653	-1.86409	-2.43325	-1.78187	-2.28554	-2.0865	-2.33338	-2.00654	1	-2.41597	39.1753	1	0
0	1	1	1	0	50	6	0	32	Peppermint oil	0	1	6	0	1	0	1	39	2	1	11	111	1110050	43	97	2	0	0	0	-21	441	-2.29219	-1.86409	-2.43325	-1.78187	-2.28554	-2.0865	-2.33338	-2.00654	1	-2.41597	40.2062	1	0
0	1	1	1	0	50	6	0	32	Peppermint oil	0	1	6	0	1	0	1	40	2	1	11	111	1110050	44	97	2	0	0	0	-21	441	-2.29219	-1.86409	-2.43325	-1.78187	-2.28554	-2.0865	-2.33338	-2.00654	1	-2.41597	41.2371	1	0
0	1	1	1	0	50	6	0	32	Peppermint oil	0	1	6	0	1	1	1	41	2	1	11	111	1110050	45	97	2	0	0	0	-21	441	-2.21653	-1.86409	-2.43325	-1.78187	-2.28554	-2.0865	-2.33338	-2.00654	1	-2.41597	42.268	1	0
0	1	1	1	0	50	6	0	32	Peppermint oil	0	1	6	0	1	0	0	41		1	11	111	1110050	46	97			0	0	-21	441	-2.29219	-1.86409	-2.43325	-1.78187	-2.28554	-2.0865	-2.33338	-2.00654	1	-2.41597	42.268	1	0
0	1	1	1	0	50	6	0	32	Peppermint oil	0	1	6	0	1	0	0	41		1	11	111	1110050	47	97			0	0	-21	441	-2.29219	-1.86409	-2.43325	-1.78187	-2.28554	-2.0865	-2.33338	-2.00654	1	-2.41597	42.268	1	0
0	1	1	1	0	50	6	0	32	Peppermint oil	0	1	6	0	1	0	1	42	2	1	11	111	1110050	48	97	2	0	0	0	-21	441	-2.29219	-1.86409	-2.43325	-1.78187	-2.28554	-2.0865	-2.33338	-2.00654	1	-2.41597	43.299	1	0
0	1	1	1	0	50	6	0	32	Cyclizine	0	4	0	0	2	0	1	43	2	1	11	111	1110050	49	97	2	0	1	0	-21	441	-2.29219	-2.04888	-2.43325	-2.76106	-2.28554	-2.0865	-2.33338	-2.00654	1	-2.41597	44.3299	1	0
0	1	1	1	0	50	6	0	32	Cyclizine	0	4	0	0	2	0	1	44	2	1	11	111	1110050	50	97	2	0	1	0	-21	441	-2.29219	-2.04888	-2.43325	-2.76106	-2.28554	-2.0865	-2.33338	-2.00654	1	-2.41597	45.3608	1	0
0	1	1	1	0	50	6	0	32	Cyclizine	0	4	0	0	2	1	1	45	2	1	11	111	1110050	51	97	2	0	1	0	-21	441	-2.21653	-2.04888	-2.43325	-2.76106	-2.28554	-2.0865	-2.33338	-2.00654	1	-2.41597	46.3918	1	0
0	1	1	1	0	50	6	0	32	Cyclizine	0	4	0	0	2	0	1	46	2	1	11	111	1110050	52	97	2	0	1	0	-21	441	-2.29219	-2.04888	-2.43325	-2.76106	-2.28554	-2.0865	-2.33338	-2.00654	1	-2.41597	47.4227	1	0
0	1	1	1	0	50	6	0	32	Cyclizine	0	4	0	0	2	0	1	47	2	1	11	111	1110050	53	97	2	0	1	0	-21	441	-2.29219	-2.04888	-2.43325	-2.76106	-2.28554	-2.0865	-2.33338	-2.00654	1	-2.41597	48.4536	1	0
0	1	1	1	0	50	6	0	32	Cyclizine	0	4	0	0	2	0	1	48	2	1	11	111	1110050	54	97	2	0	1	0	-21	441	-2.29219	-2.04888	-2.43325	-2.76106	-2.28554	-2.0865	-2.33338	-2.00654	1	-2.41597	49.4845	1	0
0	1	1	1	0	50	6	0	32	Cyclizine	0	4	0	0	2	1	1	49	2	1	11	111	1110050	55	97	2	0	1	0	-21	441	-2.21653	-2.04888	-2.43325	-2.76106	-2.28554	-2.0865	-2.33338	-2.00654	1	-2.41597	50.5155	1	0
0	1	1	1	0	50	6	0	32	Naproxen	0	4	0	0	2	1	1	50	2	1	11	111	1110050	56	97	2	0	1	0	-21	441	-2.21653	-2.04888	-2.43325	-2.76106	-2.28554	-2.0865	-2.33338	-2.00654	1	-2.41597	51.5464	1	0
0	1	1	1	0	50	6	0	32	Naproxen	0	4	0	0	2	1	1	51	2	1	11	111	1110050	57	97	2	0	1	0	-21	441	-2.21653	-2.04888	-2.43325	-2.76106	-2.28554	-2.0865	-2.33338	-2.00654	1	-2.41597	52.5773	1	0
0	1	1	1	0	50	6	0	32	Naproxen	0	4	0	0	2	0	1	52	2	1	11	111	1110050	58	97	2	0	1	0	-21	441	-2.29219	-2.04888	-2.43325	-2.76106	-2.28554	-2.0865	-2.33338	-2.00654	1	-2.41597	53.6082	1	0
0	1	1	1	0	50	6	0	32	Naproxen	0	4	0	0	2	0	1	53	2	1	11	111	1110050	59	97	2	0	1	0	-21	441	-2.29219	-2.04888	-2.43325	-2.76106	-2.28554	-2.0865	-2.33338	-2.00654	1	-2.41597	54.6392	1	0
0	1	1	1	0	50	6	0	32	Naproxen	0	4	0	0	2	0	0	53		1	11	111	1110050	60	97			1	0	-21	441	-2.29219	-2.04888	-2.43325	-2.76106	-2.28554	-2.0865	-2.33338	-2.00654	1	-2.41597	54.6392	1	0
0	1	1	1	0	50	6	0	32	Naproxen	0	4	0	0	2	0	0	53		1	11	111	1110050	61	97			1	0	-21	441	-2.29219	-2.04888	-2.43325	-2.76106	-2.28554	-2.0865	-2.33338	-2.00654	1	-2.41597	54.6392	1	0
0	1	1	1	0	50	6	0	32	Cyclizine	0	4	0	0	3	0	1	54	0	1	11	111	1110050	62	97	1	1	1	0	-21	441	-2.29219	-2.46713	-2.43325	-2.76106	-2.28554	-2.0865	-2.33338	-2.00654	1	-2.41597	55.6701	1	1
0	1	1	1	0	50	6	0	32	Cyclizine	0	4	0	0	3	1	1	55	1	1	11	111	1110050	63	97	1	1	1	0	-21	441	-2.21653	-2.46713	-2.43325	-2.76106	-2.28554	-2.0865	-2.33338	-2.00654	1	-2.41597	56.701	1	1
0	1	1	1	0	50	6	0	32	Cyclizine	0	4	0	0	3	0	1	56	0	1	11	111	1110050	64	97	1	1	1	0	-21	441	-2.29219	-2.46713	-2.43325	-2.76106	-2.28554	-2.0865	-2.33338	-2.00654	1	-2.41597	57.732	1	1
0	1	1	1	0	50	6	0	32	Cyclizine	0	4	0	0	3	0	1	57	0	1	11	111	1110050	65	97	1	1	1	0	-21	441	-2.29219	-2.46713	-2.43325	-2.76106	-2.28554	-2.0865	-2.33338	-2.00654	1	-2.41597	58.7629	1	1
0	1	1	1	0	50	6	0	32	Cyclizine	0	4	0	0	3	0	1	58	0	1	11	111	1110050	66	97	1	1	1	0	-21	441	-2.29219	-2.46713	-2.43325	-2.76106	-2.28554	-2.0865	-2.33338	-2.00654	1	-2.41597	59.7938	1	1
0	1	1	1	0	50	6	0	32	Cyclizine	0	4	0	0	3	1	1	59	0	1	11	111	1110050	67	97	1	1	1	0	-21	441	-2.21653	-2.46713	-2.43325	-2.76106	-2.28554	-2.0865	-2.33338	-2.00654	1	-2.41597	60.8247	1	1
0	1	1	1	0	50	6	0	32	Gabapentin	0	4	0	0	3	0	1	60	2	1	11	111	1110050	68	97	2	0	1	0	-21	441	-2.29219	-2.46713	-2.43325	-2.76106	-2.28554	-2.0865	-2.33338	-2.00654	1	-2.41597	61.8557	1	0
0	1	1	1	0	50	6	0	32	Gabapentin	0	4	0	0	3	0	1	61	2	1	11	111	1110050	69	97	2	0	1	0	-21	441	-2.29219	-2.46713	-2.43325	-2.76106	-2.28554	-2.0865	-2.33338	-2.00654	1	-2.41597	62.8866	1	0
0	1	1	1	0	50	6	0	32	Gabapentin	0	4	0	0	3	0	1	62	2	1	11	111	1110050	70	97	2	0	1	0	-21	441	-2.29219	-2.46713	-2.43325	-2.76106	-2.28554	-2.0865	-2.33338	-2.00654	1	-2.41597	63.9175	1	0
0	1	1	1	0	50	6	0	32	Gabapentin	0	4	0	0	3	0	1	63	2	1	11	111	1110050	71	97	2	0	1	0	-21	441	-2.29219	-2.46713	-2.43325	-2.76106	-2.28554	-2.0865	-2.33338	-2.00654	1	-2.41597	64.9485	1	0
0	1	1	1	0	50	6	0	32	Gabapentin	0	4	0	0	3	1	1	64	2	1	11	111	1110050	72	97	2	0	1	0	-21	441	-2.21653	-2.46713	-2.43325	-2.76106	-2.28554	-2.0865	-2.33338	-2.00654	1	-2.41597	65.9794	1	0
0	1	1	1	0	50	6	0	32	Gabapentin	0	4	0	0	3	1	1	65	2	1	11	111	1110050	73	97	2	0	1	0	-21	441	-2.21653	-2.46713	-2.43325	-2.76106	-2.28554	-2.0865	-2.33338	-2.00654	1	-2.41597	67.0103	1	0
0	1	1	1	0	50	6	0	32	Levothyroxin	0	6	0	0	3	1	1	66	2	1	11	111	1110050	74	97	2	0	0	0	-21	441	-2.21653	-2.46713	-2.43325	-1.78187	-2.28554	-2.0865	-2.33338	-2.00654	1	-2.41597	68.0412	1	0
0	1	1	1	0	50	6	0	32	Levothyroxin	0	6	0	0	3	0	1	67	2	1	11	111	1110050	75	97	2	0	0	0	-21	441	-2.29219	-2.46713	-2.43325	-1.78187	-2.28554	-2.0865	-2.33338	-2.00654	1	-2.41597	69.0722	1	0
0	1	1	1	0	50	6	0	32	Levothyroxin	0	6	0	0	3	0	1	68	2	1	11	111	1110050	76	97	2	0	0	0	-21	441	-2.29219	-2.46713	-2.43325	-1.78187	-2.28554	-2.0865	-2.33338	-2.00654	1	-2.41597	70.1031	1	0
0	1	1	1	0	50	6	0	32	Levothyroxin	0	6	0	0	3	1	1	69	2	1	11	111	1110050	77	97	2	0	0	0	-21	441	-2.21653	-2.46713	-2.43325	-1.78187	-2.28554	-2.0865	-2.33338	-2.00654	1	-2.41597	71.134	1	0
0	1	1	1	0	50	6	0	32	Levothyroxin	0	6	0	0	3	0	1	70	2	1	11	111	1110050	78	97	2	0	0	0	-21	441	-2.29219	-2.46713	-2.43325	-1.78187	-2.28554	-2.0865	-2.33338	-2.00654	1	-2.41597	72.1649	1	0
0	1	1	1	0	50	6	0	32	Levothyroxin	0	6	0	0	3	0	1	71	2	1	11	111	1110050	79	97	2	0	0	0	-21	441	-2.29219	-2.46713	-2.43325	-1.78187	-2.28554	-2.0865	-2.33338	-2.00654	1	-2.41597	73.1959	1	0
0	1	1	1	0	50	6	0	32	Mirtazapine	0	4	0	0	3	0	1	72	2	1	11	111	1110050	80	97	2	0	1	0	-21	441	-2.29219	-2.46713	-2.43325	-2.76106	-2.28554	-2.0865	-2.33338	-2.00654	1	-2.41597	74.2268	1	0
0	1	1	1	0	50	6	0	32	Mirtazapine	0	4	0	0	3	0	1	73	2	1	11	111	1110050	81	97	2	0	1	0	-21	441	-2.29219	-2.46713	-2.43325	-2.76106	-2.28554	-2.0865	-2.33338	-2.00654	1	-2.41597	75.2577	1	0
0	1	1	1	0	50	6	0	32	Mirtazapine	0	4	0	0	3	1	1	74	2	1	11	111	1110050	82	97	2	0	1	0	-21	441	-2.21653	-2.46713	-2.43325	-2.76106	-2.28554	-2.0865	-2.33338	-2.00654	1	-2.41597	76.2887	1	0
0	1	1	1	0	50	6	0	32	Mirtazapine	0	4	0	0	3	0	1	75	2	1	11	111	1110050	83	97	2	0	1	0	-21	441	-2.29219	-2.46713	-2.43325	-2.76106	-2.28554	-2.0865	-2.33338	-2.00654	1	-2.41597	77.3196	1	0
0	1	1	1	0	50	6	0	32	Mirtazapine	0	4	0	0	3	1	1	76	2	1	11	111	1110050	84	97	2	0	1	0	-21	441	-2.21653	-2.46713	-2.43325	-2.76106	-2.28554	-2.0865	-2.33338	-2.00654	1	-2.41597	78.3505	1	0
0	1	1	1	0	50	6	0	32	Mirtazapine	0	4	0	0	3	0	1	77	2	1	11	111	1110050	85	97	2	0	1	0	-21	441	-2.29219	-2.46713	-2.43325	-2.76106	-2.28554	-2.0865	-2.33338	-2.00654	1	-2.41597	79.3814	1	0
0	1	1	1	0	50	6	0	32	Peppermint oil	0	1	6	0	3	1	1	78	2	1	11	111	1110050	86	97	2	0	0	0	-21	441	-2.21653	-2.46713	-2.43325	-1.78187	-2.28554	-2.0865	-2.33338	-2.00654	1	-2.41597	80.4124	1	0
0	1	1	1	0	50	6	0	32	Peppermint oil	0	1	6	0	3	0	1	79	2	1	11	111	1110050	87	97	2	0	0	0	-21	441	-2.29219	-2.46713	-2.43325	-1.78187	-2.28554	-2.0865	-2.33338	-2.00654	1	-2.41597	81.4433	1	0
0	1	1	1	0	50	6	0	32	Peppermint oil	0	1	6	0	3	1	1	80	2	1	11	111	1110050	88	97	2	0	0	0	-21	441	-2.21653	-2.46713	-2.43325	-1.78187	-2.28554	-2.0865	-2.33338	-2.00654	1	-2.41597	82.4742	1	0
0	1	1	1	0	50	6	0	32	Peppermint oil	0	1	6	0	3	0	1	81	2	1	11	111	1110050	89	97	2	0	0	0	-21	441	-2.29219	-2.46713	-2.43325	-1.78187	-2.28554	-2.0865	-2.33338	-2.00654	1	-2.41597	83.5052	1	0
0	1	1	1	0	50	6	0	32	Peppermint oil	0	1	6	0	3	0	0	81		1	11	111	1110050	90	97			0	0	-21	441	-2.29219	-2.46713	-2.43325	-1.78187	-2.28554	-2.0865	-2.33338	-2.00654	1	-2.41597	83.5052	1	0
0	1	1	1	0	50	6	0	32	Peppermint oil	0	1	6	0	3	0	0	81		1	11	111	1110050	91	97			0	0	-21	441	-2.29219	-2.46713	-2.43325	-1.78187	-2.28554	-2.0865	-2.33338	-2.00654	1	-2.41597	83.5052	1	0
0	1	1	1	0	50	6	0	32	Simvastatin	0	2	0	0	3	0	0	81		1	11	111	1110050	92	97			0	0	-21	441	-2.29219	-2.46713	-2.43325	-1.78187	-2.28554	-2.0865	-2.33338	-2.00654	1	-2.41597	83.5052	1	0
0	1	1	1	0	50	6	0	32	Simvastatin	0	2	0	0	3	1	1	82	2	1	11	111	1110050	93	97	2	0	0	0	-21	441	-2.21653	-2.46713	-2.43325	-1.78187	-2.28554	-2.0865	-2.33338	-2.00654	1	-2.41597	84.5361	1	0
0	1	1	1	0	50	6	0	32	Simvastatin	0	2	0	0	3	1	1	83	2	1	11	111	1110050	94	97	2	0	0	0	-21	441	-2.21653	-2.46713	-2.43325	-1.78187	-2.28554	-2.0865	-2.33338	-2.00654	1	-2.41597	85.567	1	0
0	1	1	1	0	50	6	0	32	Simvastatin	0	2	0	0	3	0	1	84	2	1	11	111	1110050	95	97	2	0	0	0	-21	441	-2.29219	-2.46713	-2.43325	-1.78187	-2.28554	-2.0865	-2.33338	-2.00654	1	-2.41597	86.5979	1	0
0	1	1	1	0	50	6	0	32	Simvastatin	0	2	0	0	3	0	0	84		1	11	111	1110050	96	97			0	0	-21	441	-2.29219	-2.46713	-2.43325	-1.78187	-2.28554	-2.0865	-2.33338	-2.00654	1	-2.41597	86.5979	1	0
0	1	1	1	0	50	6	0	32	Simvastatin	0	2	0	0	3	1	1	85	2	1	11	111	1110050	97	97	2	0	0	0	-21	441	-2.21653	-2.46713	-2.43325	-1.78187	-2.28554	-2.0865	-2.33338	-2.00654	1	-2.41597	87.6289	1	0
0	1	1	1	0	51	2	0	45	Aspirin	0	4	0	0	0	0	0	0		1	11	111	1110051	1	36			1	0	-8	64	-2.29219	-2.26411	-2.43325	-2.76106	-2.28554	-2.0865	-2.33338	-2.00654	3	-2.07291	0	1	0
0	1	1	1	0	51	2	0	45	Aspirin	0	4	0	0	0	0	0	0		1	11	111	1110051	2	36			1	0	-8	64	-2.29219	-2.26411	-2.43325	-2.76106	-2.28554	-2.0865	-2.33338	-2.00654	3	-2.07291	0	1	0
0	1	1	1	0	51	2	0	45	Aspirin	0	4	0	0	0	0	0	0		1	11	111	1110051	3	36			1	0	-8	64	-2.29219	-2.26411	-2.43325	-2.76106	-2.28554	-2.0865	-2.33338	-2.00654	3	-2.07291	0	1	0
0	1	1	1	0	51	2	0	45	Aspirin	0	4	0	0	0	0	1	1	0	1	11	111	1110051	4	36	1	1	1	0	-8	64	-2.29219	-2.26411	-2.43325	-2.76106	-2.28554	-2.0865	-2.33338	-2.00654	3	-2.07291	2.77778	1	1
0	1	1	1	0	51	2	0	45	Ferrous Fumerate	0	9	0	0	0	0	0	1		1	11	111	1110051	5	36			0	0	-8	64	-2.29219	-2.26411	-2.43325	-1.78187	-2.28554	-2.0865	-2.33338	-2.00654	3	-2.07291	2.77778	1	0
0	1	1	1	0	51	2	0	45	Ferrous Fumerate	0	9	0	0	0	0	0	1		1	11	111	1110051	6	36			0	0	-8	64	-2.29219	-2.26411	-2.43325	-1.78187	-2.28554	-2.0865	-2.33338	-2.00654	3	-2.07291	2.77778	1	0
0	1	1	1	0	51	2	0	45	Ferrous Fumerate	0	9	0	0	0	0	0	1		1	11	111	1110051	7	36			0	0	-8	64	-2.29219	-2.26411	-2.43325	-1.78187	-2.28554	-2.0865	-2.33338	-2.00654	3	-2.07291	2.77778	1	0
0	1	1	1	0	51	2	0	45	Ferrous Fumerate	0	9	0	0	0	0	0	1		1	11	111	1110051	8	36			0	0	-8	64	-2.29219	-2.26411	-2.43325	-1.78187	-2.28554	-2.0865	-2.33338	-2.00654	3	-2.07291	2.77778	1	0
0	1	1	1	0	51	2	0	45	Ferrous Fumerate	0	9	0	0	0	0	0	1		1	11	111	1110051	9	36			0	0	-8	64	-2.29219	-2.26411	-2.43325	-1.78187	-2.28554	-2.0865	-2.33338	-2.00654	3	-2.07291	2.77778	1	0
0	1	1	1	0	51	2	0	45	Ferrous Fumerate	0	9	0	0	0	0	0	1		1	11	111	1110051	10	36			0	0	-8	64	-2.29219	-2.26411	-2.43325	-1.78187	-2.28554	-2.0865	-2.33338	-2.00654	3	-2.07291	2.77778	1	0
0	1	1	1	0	51	2	0	45	Ferrous Fumerate	0	9	0	0	0	0	0	1		1	11	111	1110051	11	36			0	0	-8	64	-2.29219	-2.26411	-2.43325	-1.78187	-2.28554	-2.0865	-2.33338	-2.00654	3	-2.07291	2.77778	1	0
0	1	1	1	0	51	2	0	45	Ferrous Fumerate	0	9	0	0	0	0	0	1		1	11	111	1110051	12	36			0	0	-8	64	-2.29219	-2.26411	-2.43325	-1.78187	-2.28554	-2.0865	-2.33338	-2.00654	3	-2.07291	2.77778	1	0
0	1	1	1	0	51	2	0	45	Ferrous Fumerate	0	9	0	0	0	0	1	2	1	1	11	111	1110051	13	36	1	1	0	0	-8	64	-2.29219	-2.26411	-2.43325	-1.78187	-2.28554	-2.0865	-2.33338	-2.00654	3	-2.07291	5.55556	1	1
0	1	1	1	0	51	2	0	45	Ferrous Fumerate	0	9	0	0	0	0	1	3	1	1	11	111	1110051	14	36	1	1	0	0	-8	64	-2.29219	-2.26411	-2.43325	-1.78187	-2.28554	-2.0865	-2.33338	-2.00654	3	-2.07291	8.33333	1	1
0	1	1	1	0	51	2	0	45	Ferrous Fumerate	0	9	0	0	0	0	0	3		1	11	111	1110051	15	36			0	0	-8	64	-2.29219	-2.26411	-2.43325	-1.78187	-2.28554	-2.0865	-2.33338	-2.00654	3	-2.07291	8.33333	1	0
0	1	1	1	0	51	2	0	45	Ferrous Fumerate	0	9	0	0	0	0	0	3		1	11	111	1110051	16	36			0	0	-8	64	-2.29219	-2.26411	-2.43325	-1.78187	-2.28554	-2.0865	-2.33338	-2.00654	3	-2.07291	8.33333	1	0
0	1	1	1	0	51	2	0	45	Omeprazole	0	1	0	0	0	0	0	3		1	11	111	1110051	17	36			0	0	-8	64	-2.29219	-2.26411	-2.43325	-1.78187	-2.28554	-2.0865	-2.33338	-2.00654	3	-2.07291	8.33333	1	0
0	1	1	1	0	51	2	0	45	Omeprazole	0	1	0	0	0	0	0	3		1	11	111	1110051	18	36			0	0	-8	64	-2.29219	-2.26411	-2.43325	-1.78187	-2.28554	-2.0865	-2.33338	-2.00654	3	-2.07291	8.33333	1	0
0	1	1	1	0	51	2	0	45	Omeprazole	0	1	0	0	0	0	0	3		1	11	111	1110051	19	36			0	0	-8	64	-2.29219	-2.26411	-2.43325	-1.78187	-2.28554	-2.0865	-2.33338	-2.00654	3	-2.07291	8.33333	1	0
0	1	1	1	0	51	2	0	45	Omeprazole	0	1	0	0	0	0	0	3		1	11	111	1110051	20	36			0	0	-8	64	-2.29219	-2.26411	-2.43325	-1.78187	-2.28554	-2.0865	-2.33338	-2.00654	3	-2.07291	8.33333	1	0
0	1	1	1	0	51	2	0	45	Lactulose	0	1	0	0	3	0	1	4	1	1	11	111	1110051	21	36	1	1	0	0	-8	64	-2.29219	-2.46713	-2.43325	-1.78187	-2.28554	-2.0865	-2.33338	-2.00654	3	-2.07291	11.1111	1	1
0	1	1	1	0	51	2	0	45	Lactulose	0	1	0	0	3	0	1	5	2	1	11	111	1110051	22	36	2	0	0	0	-8	64	-2.29219	-2.46713	-2.43325	-1.78187	-2.28554	-2.0865	-2.33338	-2.00654	3	-2.07291	13.8889	1	0
0	1	1	1	0	51	2	0	45	Lactulose	0	1	0	0	3	0	1	6	2	1	11	111	1110051	23	36	2	0	0	0	-8	64	-2.29219	-2.46713	-2.43325	-1.78187	-2.28554	-2.0865	-2.33338	-2.00654	3	-2.07291	16.6667	1	0
0	1	1	1	0	51	2	0	45	Lactulose	0	1	0	0	3	0	1	7	2	1	11	111	1110051	24	36	2	0	0	0	-8	64	-2.29219	-2.46713	-2.43325	-1.78187	-2.28554	-2.0865	-2.33338	-2.00654	3	-2.07291	19.4444	1	0
0	1	1	1	0	51	2	0	45	Olanzapine	0	4	0	0	3	0	0	7		1	11	111	1110051	25	36			1	0	-8	64	-2.29219	-2.46713	-2.43325	-2.76106	-2.28554	-2.0865	-2.33338	-2.00654	3	-2.07291	19.4444	1	0
0	1	1	1	0	51	2	0	45	Olanzapine	0	4	0	0	3	0	0	7		1	11	111	1110051	26	36			1	0	-8	64	-2.29219	-2.46713	-2.43325	-2.76106	-2.28554	-2.0865	-2.33338	-2.00654	3	-2.07291	19.4444	1	0
0	1	1	1	0	51	2	0	45	Olanzapine	0	4	0	0	3	0	0	7		1	11	111	1110051	27	36			1	0	-8	64	-2.29219	-2.46713	-2.43325	-2.76106	-2.28554	-2.0865	-2.33338	-2.00654	3	-2.07291	19.4444	1	0
0	1	1	1	0	51	2	0	45	Olanzapine	0	4	0	0	3	0	0	7		1	11	111	1110051	28	36			1	0	-8	64	-2.29219	-2.46713	-2.43325	-2.76106	-2.28554	-2.0865	-2.33338	-2.00654	3	-2.07291	19.4444	1	0
0	1	1	1	0	51	2	0	45	Pregabalin	0	4	0	0	3	0	1	8	1	1	11	111	1110051	29	36	1	1	1	0	-8	64	-2.29219	-2.46713	-2.43325	-2.76106	-2.28554	-2.0865	-2.33338	-2.00654	3	-2.07291	22.2222	1	1
0	1	1	1	0	51	2	0	45	Pregabalin	0	4	0	0	3	0	1	9	1	1	11	111	1110051	30	36	1	1	1	0	-8	64	-2.29219	-2.46713	-2.43325	-2.76106	-2.28554	-2.0865	-2.33338	-2.00654	3	-2.07291	25	1	1
0	1	1	1	0	51	2	0	45	Pregabalin	0	4	0	0	3	0	0	9		1	11	111	1110051	31	36			1	0	-8	64	-2.29219	-2.46713	-2.43325	-2.76106	-2.28554	-2.0865	-2.33338	-2.00654	3	-2.07291	25	1	0
0	1	1	1	0	51	2	0	45	Pregabalin	0	4	0	0	3	0	0	9		1	11	111	1110051	32	36			1	0	-8	64	-2.29219	-2.46713	-2.43325	-2.76106	-2.28554	-2.0865	-2.33338	-2.00654	3	-2.07291	25	1	0
0	1	1	1	0	51	2	0	45	Pregabalin	0	4	0	0	3	0	0	9		1	11	111	1110051	33	36			1	0	-8	64	-2.29219	-2.46713	-2.43325	-2.76106	-2.28554	-2.0865	-2.33338	-2.00654	3	-2.07291	25	1	0
0	1	1	1	0	51	2	0	45	Pregabalin	0	4	0	0	3	0	0	9		1	11	111	1110051	34	36			1	0	-8	64	-2.29219	-2.46713	-2.43325	-2.76106	-2.28554	-2.0865	-2.33338	-2.00654	3	-2.07291	25	1	0
0	1	1	1	0	51	2	0	45	Pregabalin	0	4	0	0	3	0	0	9		1	11	111	1110051	35	36			1	0	-8	64	-2.29219	-2.46713	-2.43325	-2.76106	-2.28554	-2.0865	-2.33338	-2.00654	3	-2.07291	25	1	0
0	1	1	1	0	51	2	0	45	Pregabalin	0	4	0	0	3	0	0	9		1	11	111	1110051	36	36			1	0	-8	64	-2.29219	-2.46713	-2.43325	-2.76106	-2.28554	-2.0865	-2.33338	-2.00654	3	-2.07291	25	1	0
0	1	1	1	0	52	13	0	52	Acamprosate	0	4	0	0	0	0	0	0		1	11	111	1110052	1	176			1	0	-1	1	-2.29219	-2.26411	-2.43325	-2.76106	-2.28554	-2.0865	-2.33338	-2.00654	3	-2.07291	0	1	0
0	1	1	1	0	52	13	0	52	Acamprosate	0	4	0	0	0	0	0	0		1	11	111	1110052	2	176			1	0	-1	1	-2.29219	-2.26411	-2.43325	-2.76106	-2.28554	-2.0865	-2.33338	-2.00654	3	-2.07291	0	1	0
0	1	1	1	0	52	13	0	52	Acamprosate	0	4	0	0	0	1	0	0		1	11	111	1110052	3	176			1	0	-1	1	-2.21653	-2.26411	-2.43325	-2.76106	-2.28554	-2.0865	-2.33338	-2.00654	3	-2.07291	0	1	0
0	1	1	1	0	52	13	0	52	Acamprosate	0	4	0	0	0	0	0	0		1	11	111	1110052	4	176			1	0	-1	1	-2.29219	-2.26411	-2.43325	-2.76106	-2.28554	-2.0865	-2.33338	-2.00654	3	-2.07291	0	1	0
0	1	1	1	0	52	13	0	52	Acamprosate	0	4	0	0	0	1	0	0		1	11	111	1110052	5	176			1	0	-1	1	-2.21653	-2.26411	-2.43325	-2.76106	-2.28554	-2.0865	-2.33338	-2.00654	3	-2.07291	0	1	0
0	1	1	1	0	52	13	0	52	Acamprosate	0	4	0	0	0	1	0	0		1	11	111	1110052	6	176			1	0	-1	1	-2.21653	-2.26411	-2.43325	-2.76106	-2.28554	-2.0865	-2.33338	-2.00654	3	-2.07291	0	1	0
0	1	1	1	0	52	13	0	52	Acamprosate	0	4	0	0	0	1	0	0		1	11	111	1110052	7	176			1	0	-1	1	-2.21653	-2.26411	-2.43325	-2.76106	-2.28554	-2.0865	-2.33338	-2.00654	3	-2.07291	0	1	0
0	1	1	1	0	52	13	0	52	Acamprosate	0	4	0	0	0	0	0	0		1	11	111	1110052	8	176			1	0	-1	1	-2.29219	-2.26411	-2.43325	-2.76106	-2.28554	-2.0865	-2.33338	-2.00654	3	-2.07291	0	1	0
0	1	1	1	0	52	13	0	52	Acamprosate	0	4	0	0	0	0	0	0		1	11	111	1110052	9	176			1	0	-1	1	-2.29219	-2.26411	-2.43325	-2.76106	-2.28554	-2.0865	-2.33338	-2.00654	3	-2.07291	0	1	0
0	1	1	1	0	52	13	0	52	Acamprosate	0	4	0	0	0	0	0	0		1	11	111	1110052	10	176			1	0	-1	1	-2.29219	-2.26411	-2.43325	-2.76106	-2.28554	-2.0865	-2.33338	-2.00654	3	-2.07291	0	1	0
0	1	1	1	0	52	13	0	52	Acamprosate	0	4	0	0	0	0	0	0		1	11	111	1110052	11	176			1	0	-1	1	-2.29219	-2.26411	-2.43325	-2.76106	-2.28554	-2.0865	-2.33338	-2.00654	3	-2.07291	0	1	0
0	1	1	1	0	52	13	0	52	Acamprosate	0	4	0	0	0	0	0	0		1	11	111	1110052	12	176			1	0	-1	1	-2.29219	-2.26411	-2.43325	-2.76106	-2.28554	-2.0865	-2.33338	-2.00654	3	-2.07291	0	1	0
0	1	1	1	0	52	13	0	52	Acamprosate	0	4	0	0	0	0	0	0		1	11	111	1110052	13	176			1	0	-1	1	-2.29219	-2.26411	-2.43325	-2.76106	-2.28554	-2.0865	-2.33338	-2.00654	3	-2.07291	0	1	0
0	1	1	1	0	52	13	0	52	Citalopram	0	4	0	0	0	1	0	0		1	11	111	1110052	14	176			1	0	-1	1	-2.21653	-2.26411	-2.43325	-2.76106	-2.28554	-2.0865	-2.33338	-2.00654	3	-2.07291	0	1	0
0	1	1	1	0	52	13	0	52	Citalopram	0	4	0	0	0	1	0	0		1	11	111	1110052	15	176			1	0	-1	1	-2.21653	-2.26411	-2.43325	-2.76106	-2.28554	-2.0865	-2.33338	-2.00654	3	-2.07291	0	1	0
0	1	1	1	0	52	13	0	52	Citalopram	0	4	0	0	0	1	0	0		1	11	111	1110052	16	176			1	0	-1	1	-2.21653	-2.26411	-2.43325	-2.76106	-2.28554	-2.0865	-2.33338	-2.00654	3	-2.07291	0	1	0
0	1	1	1	0	52	13	0	52	Citalopram	0	4	0	0	0	0	0	0		1	11	111	1110052	17	176			1	0	-1	1	-2.29219	-2.26411	-2.43325	-2.76106	-2.28554	-2.0865	-2.33338	-2.00654	3	-2.07291	0	1	0
0	1	1	1	0	52	13	0	52	Citalopram	0	4	0	0	0	0	0	0		1	11	111	1110052	18	176			1	0	-1	1	-2.29219	-2.26411	-2.43325	-2.76106	-2.28554	-2.0865	-2.33338	-2.00654	3	-2.07291	0	1	0
0	1	1	1	0	52	13	0	52	Citalopram	0	4	0	0	0	0	0	0		1	11	111	1110052	19	176			1	0	-1	1	-2.29219	-2.26411	-2.43325	-2.76106	-2.28554	-2.0865	-2.33338	-2.00654	3	-2.07291	0	1	0
0	1	1	1	0	52	13	0	52	Citalopram	0	4	0	0	0	1	0	0		1	11	111	1110052	20	176			1	0	-1	1	-2.21653	-2.26411	-2.43325	-2.76106	-2.28554	-2.0865	-2.33338	-2.00654	3	-2.07291	0	1	0
0	1	1	1	0	52	13	0	52	Citalopram	0	4	0	0	0	0	0	0		1	11	111	1110052	21	176			1	0	-1	1	-2.29219	-2.26411	-2.43325	-2.76106	-2.28554	-2.0865	-2.33338	-2.00654	3	-2.07291	0	1	0
0	1	1	1	0	52	13	0	52	Citalopram	0	4	0	0	0	0	0	0		1	11	111	1110052	22	176			1	0	-1	1	-2.29219	-2.26411	-2.43325	-2.76106	-2.28554	-2.0865	-2.33338	-2.00654	3	-2.07291	0	1	0
0	1	1	1	0	52	13	0	52	Citalopram	0	4	0	0	0	0	0	0		1	11	111	1110052	23	176			1	0	-1	1	-2.29219	-2.26411	-2.43325	-2.76106	-2.28554	-2.0865	-2.33338	-2.00654	3	-2.07291	0	1	0
0	1	1	1	0	52	13	0	52	Citalopram	0	4	0	0	0	0	0	0		1	11	111	1110052	24	176			1	0	-1	1	-2.29219	-2.26411	-2.43325	-2.76106	-2.28554	-2.0865	-2.33338	-2.00654	3	-2.07291	0	1	0
0	1	1	1	0	52	13	0	52	Citalopram	0	4	0	0	0	0	0	0		1	11	111	1110052	25	176			1	0	-1	1	-2.29219	-2.26411	-2.43325	-2.76106	-2.28554	-2.0865	-2.33338	-2.00654	3	-2.07291	0	1	0
0	1	1	1	0	52	13	0	52	Citalopram	0	4	0	0	0	0	0	0		1	11	111	1110052	26	176			1	0	-1	1	-2.29219	-2.26411	-2.43325	-2.76106	-2.28554	-2.0865	-2.33338	-2.00654	3	-2.07291	0	1	0
0	1	1	1	0	52	13	0	52	Thiamine	0	9	0	0	0	0	0	0		1	11	111	1110052	27	176			0	0	-1	1	-2.29219	-2.26411	-2.43325	-1.78187	-2.28554	-2.0865	-2.33338	-2.00654	3	-2.07291	0	1	0
0	1	1	1	0	52	13	0	52	Thiamine	0	9	0	0	0	0	1	1	1	1	11	111	1110052	28	176	1	1	0	0	-1	1	-2.29219	-2.26411	-2.43325	-1.78187	-2.28554	-2.0865	-2.33338	-2.00654	3	-2.07291	0.568182	1	1
0	1	1	1	0	52	13	0	52	Thiamine	0	9	0	0	0	1	0	1		1	11	111	1110052	29	176			0	0	-1	1	-2.21653	-2.26411	-2.43325	-1.78187	-2.28554	-2.0865	-2.33338	-2.00654	3	-2.07291	0.568182	1	0
0	1	1	1	0	52	13	0	52	Thiamine	0	9	0	0	0	0	0	1		1	11	111	1110052	30	176			0	0	-1	1	-2.29219	-2.26411	-2.43325	-1.78187	-2.28554	-2.0865	-2.33338	-2.00654	3	-2.07291	0.568182	1	0
0	1	1	1	0	52	13	0	52	Thiamine	0	9	0	0	0	0	1	2	1	1	11	111	1110052	31	176	1	1	0	0	-1	1	-2.29219	-2.26411	-2.43325	-1.78187	-2.28554	-2.0865	-2.33338	-2.00654	3	-2.07291	1.13636	1	1
0	1	1	1	0	52	13	0	52	Thiamine	0	9	0	0	0	0	0	2		1	11	111	1110052	32	176			0	0	-1	1	-2.29219	-2.26411	-2.43325	-1.78187	-2.28554	-2.0865	-2.33338	-2.00654	3	-2.07291	1.13636	1	0
0	1	1	1	0	52	13	0	52	Thiamine	0	9	0	0	0	1	0	2		1	11	111	1110052	33	176			0	0	-1	1	-2.21653	-2.26411	-2.43325	-1.78187	-2.28554	-2.0865	-2.33338	-2.00654	3	-2.07291	1.13636	1	0
0	1	1	1	0	52	13	0	52	Thiamine	0	9	0	0	0	1	0	2		1	11	111	1110052	34	176			0	0	-1	1	-2.21653	-2.26411	-2.43325	-1.78187	-2.28554	-2.0865	-2.33338	-2.00654	3	-2.07291	1.13636	1	0
0	1	1	1	0	52	13	0	52	Thiamine	0	9	0	0	0	0	0	2		1	11	111	1110052	35	176			0	0	-1	1	-2.29219	-2.26411	-2.43325	-1.78187	-2.28554	-2.0865	-2.33338	-2.00654	3	-2.07291	1.13636	1	0
0	1	1	1	0	52	13	0	52	Thiamine	0	9	0	0	0	0	0	2		1	11	111	1110052	36	176			0	0	-1	1	-2.29219	-2.26411	-2.43325	-1.78187	-2.28554	-2.0865	-2.33338	-2.00654	3	-2.07291	1.13636	1	0
0	1	1	1	0	52	13	0	52	Thiamine	0	9	0	0	0	1	0	2		1	11	111	1110052	37	176			0	0	-1	1	-2.21653	-2.26411	-2.43325	-1.78187	-2.28554	-2.0865	-2.33338	-2.00654	3	-2.07291	1.13636	1	0
0	1	1	1	0	52	13	0	52	Thiamine	0	9	0	0	0	0	0	2		1	11	111	1110052	38	176			0	0	-1	1	-2.29219	-2.26411	-2.43325	-1.78187	-2.28554	-2.0865	-2.33338	-2.00654	3	-2.07291	1.13636	1	0
0	1	1	1	0	52	13	0	52	Thiamine	0	9	0	0	0	0	0	2		1	11	111	1110052	39	176			0	0	-1	1	-2.29219	-2.26411	-2.43325	-1.78187	-2.28554	-2.0865	-2.33338	-2.00654	3	-2.07291	1.13636	1	0
0	1	1	1	0	52	13	0	52	Tiotropium	0	3	2	2	0	0	1	3	2	1	11	111	1110052	40	176	2	0	0	2	-1	1	-2.29219	-2.26411	-1.10688	-1.78187	-2.28554	-2.0865	-2.33338	-2.00654	3	-2.07291	1.70455	1	0
0	1	1	1	0	52	13	0	52	Tiotropium	0	3	2	2	0	0	1	4	999	1	11	111	1110052	41	176	999	999	0	2	-1	1	-2.29219	-2.26411	-1.10688	-1.78187	-2.28554	-2.0865	-2.33338	-2.00654	3	-2.07291	2.27273	1
0	1	1	1	0	52	13	0	52	Tiotropium	0	3	2	2	0	0	1	5	999	1	11	111	1110052	42	176	999	999	0	2	-1	1	-2.29219	-2.26411	-1.10688	-1.78187	-2.28554	-2.0865	-2.33338	-2.00654	3	-2.07291	2.84091	1
0	1	1	1	0	52	13	0	52	Tiotropium	0	3	2	2	0	0	0	5		1	11	111	1110052	43	176			0	2	-1	1	-2.29219	-2.26411	-1.10688	-1.78187	-2.28554	-2.0865	-2.33338	-2.00654	3	-2.07291	2.84091	1	0
0	1	1	1	0	52	13	0	52	Tiotropium	0	3	2	2	0	1	1	6	0	1	11	111	1110052	44	176	1	1	0	2	-1	1	-2.21653	-2.26411	-1.10688	-1.78187	-2.28554	-2.0865	-2.33338	-2.00654	3	-2.07291	3.40909	1	1
0	1	1	1	0	52	13	0	52	Tiotropium	0	3	2	2	0	0	1	7	0	1	11	111	1110052	45	176	1	1	0	2	-1	1	-2.29219	-2.26411	-1.10688	-1.78187	-2.28554	-2.0865	-2.33338	-2.00654	3	-2.07291	3.97727	1	1
0	1	1	1	0	52	13	0	52	Tiotropium	0	3	2	2	0	1	1	8	0	1	11	111	1110052	46	176	1	1	0	2	-1	1	-2.21653	-2.26411	-1.10688	-1.78187	-2.28554	-2.0865	-2.33338	-2.00654	3	-2.07291	4.54545	1	1
0	1	1	1	0	52	13	0	52	Tiotropium	0	3	2	2	0	1	0	8		1	11	111	1110052	47	176			0	2	-1	1	-2.21653	-2.26411	-1.10688	-1.78187	-2.28554	-2.0865	-2.33338	-2.00654	3	-2.07291	4.54545	1	0
0	1	1	1	0	52	13	0	52	Tiotropium	0	3	2	2	0	0	1	9	999	1	11	111	1110052	48	176	999	999	0	2	-1	1	-2.29219	-2.26411	-1.10688	-1.78187	-2.28554	-2.0865	-2.33338	-2.00654	3	-2.07291	5.11364	1
0	1	1	1	0	52	13	0	52	Tiotropium	0	3	2	2	0	1	1	10	0	1	11	111	1110052	49	176	1	1	0	2	-1	1	-2.21653	-2.26411	-1.10688	-1.78187	-2.28554	-2.0865	-2.33338	-2.00654	3	-2.07291	5.68182	1	1
0	1	1	1	0	52	13	0	52	Tiotropium	0	3	2	2	0	0	1	11	2	1	11	111	1110052	50	176	2	0	0	2	-1	1	-2.29219	-2.26411	-1.10688	-1.78187	-2.28554	-2.0865	-2.33338	-2.00654	3	-2.07291	6.25	1	0
0	1	1	1	0	52	13	0	52	Tiotropium	0	3	2	2	0	0	0	11		1	11	111	1110052	51	176			0	2	-1	1	-2.29219	-2.26411	-1.10688	-1.78187	-2.28554	-2.0865	-2.33338	-2.00654	3	-2.07291	6.25	1	0
0	1	1	1	0	52	13	0	52	Tiotropium	0	3	2	2	0	0	1	12	1	1	11	111	1110052	52	176	1	1	0	2	-1	1	-2.29219	-2.26411	-1.10688	-1.78187	-2.28554	-2.0865	-2.33338	-2.00654	3	-2.07291	6.81818	1	1
0	1	1	1	0	52	13	0	52	Vitamin B complex	0	9	0	0	0	0	0	12		1	11	111	1110052	53	176			0	0	-1	1	-2.29219	-2.26411	-2.43325	-1.78187	-2.28554	-2.0865	-2.33338	-2.00654	3	-2.07291	6.81818	1	0
0	1	1	1	0	52	13	0	52	Vitamin B complex	0	9	0	0	0	1	0	12		1	11	111	1110052	54	176			0	0	-1	1	-2.21653	-2.26411	-2.43325	-1.78187	-2.28554	-2.0865	-2.33338	-2.00654	3	-2.07291	6.81818	1	0
0	1	1	1	0	52	13	0	52	Vitamin B complex	0	9	0	0	0	0	0	12		1	11	111	1110052	55	176			0	0	-1	1	-2.29219	-2.26411	-2.43325	-1.78187	-2.28554	-2.0865	-2.33338	-2.00654	3	-2.07291	6.81818	1	0
0	1	1	1	0	52	13	0	52	Vitamin B complex	0	9	0	0	0	0	0	12		1	11	111	1110052	56	176			0	0	-1	1	-2.29219	-2.26411	-2.43325	-1.78187	-2.28554	-2.0865	-2.33338	-2.00654	3	-2.07291	6.81818	1	0
0	1	1	1	0	52	13	0	52	Vitamin B complex	0	9	0	0	0	0	0	12		1	11	111	1110052	57	176			0	0	-1	1	-2.29219	-2.26411	-2.43325	-1.78187	-2.28554	-2.0865	-2.33338	-2.00654	3	-2.07291	6.81818	1	0
0	1	1	1	0	52	13	0	52	Vitamin B complex	0	9	0	0	0	1	0	12		1	11	111	1110052	58	176			0	0	-1	1	-2.21653	-2.26411	-2.43325	-1.78187	-2.28554	-2.0865	-2.33338	-2.00654	3	-2.07291	6.81818	1	0
0	1	1	1	0	52	13	0	52	Vitamin B complex	0	9	0	0	0	0	0	12		1	11	111	1110052	59	176			0	0	-1	1	-2.29219	-2.26411	-2.43325	-1.78187	-2.28554	-2.0865	-2.33338	-2.00654	3	-2.07291	6.81818	1	0
0	1	1	1	0	52	13	0	52	Vitamin B complex	0	9	0	0	0	0	0	12		1	11	111	1110052	60	176			0	0	-1	1	-2.29219	-2.26411	-2.43325	-1.78187	-2.28554	-2.0865	-2.33338	-2.00654	3	-2.07291	6.81818	1	0
0	1	1	1	0	52	13	0	52	Vitamin B complex	0	9	0	0	0	0	0	12		1	11	111	1110052	61	176			0	0	-1	1	-2.29219	-2.26411	-2.43325	-1.78187	-2.28554	-2.0865	-2.33338	-2.00654	3	-2.07291	6.81818	1	0
0	1	1	1	0	52	13	0	52	Vitamin B complex	0	9	0	0	0	1	0	12		1	11	111	1110052	62	176			0	0	-1	1	-2.21653	-2.26411	-2.43325	-1.78187	-2.28554	-2.0865	-2.33338	-2.00654	3	-2.07291	6.81818	1	0
0	1	1	1	0	52	13	0	52	Vitamin B complex	0	9	0	0	0	0	0	12		1	11	111	1110052	63	176			0	0	-1	1	-2.29219	-2.26411	-2.43325	-1.78187	-2.28554	-2.0865	-2.33338	-2.00654	3	-2.07291	6.81818	1	0
0	1	1	1	0	52	13	0	52	Vitamin B complex	0	9	0	0	0	0	0	12		1	11	111	1110052	64	176			0	0	-1	1	-2.29219	-2.26411	-2.43325	-1.78187	-2.28554	-2.0865	-2.33338	-2.00654	3	-2.07291	6.81818	1	0
0	1	1	1	0	52	13	0	52	Vitamin B complex	0	9	0	0	0	1	0	12		1	11	111	1110052	65	176			0	0	-1	1	-2.21653	-2.26411	-2.43325	-1.78187	-2.28554	-2.0865	-2.33338	-2.00654	3	-2.07291	6.81818	1	0
0	1	1	1	0	52	13	0	52	budesonide and formoterol (Symbicort)	0	3	2	2	0	0	1	13	2	1	11	111	1110052	66	176	2	0	0	2	-1	1	-2.29219	-2.26411	-1.10688	-1.78187	-2.28554	-2.0865	-2.33338	-2.00654	3	-2.07291	7.38636	1	0
0	1	1	1	0	52	13	0	52	budesonide and formoterol (Symbicort)	0	3	2	2	0	1	1	14	2	1	11	111	1110052	67	176	2	0	0	2	-1	1	-2.21653	-2.26411	-1.10688	-1.78187	-2.28554	-2.0865	-2.33338	-2.00654	3	-2.07291	7.95455	1	0
0	1	1	1	0	52	13	0	52	budesonide and formoterol (Symbicort)	0	3	2	2	0	0	1	15	2	1	11	111	1110052	68	176	2	0	0	2	-1	1	-2.29219	-2.26411	-1.10688	-1.78187	-2.28554	-2.0865	-2.33338	-2.00654	3	-2.07291	8.52273	1	0
0	1	1	1	0	52	13	0	52	budesonide and formoterol (Symbicort)	0	3	2	2	0	1	1	16	2	1	11	111	1110052	69	176	2	0	0	2	-1	1	-2.21653	-2.26411	-1.10688	-1.78187	-2.28554	-2.0865	-2.33338	-2.00654	3	-2.07291	9.09091	1	0
0	1	1	1	0	52	13	0	52	budesonide and formoterol (Symbicort)	0	3	2	2	0	0	0	16		1	11	111	1110052	70	176			0	2	-1	1	-2.29219	-2.26411	-1.10688	-1.78187	-2.28554	-2.0865	-2.33338	-2.00654	3	-2.07291	9.09091	1	0
0	1	1	1	0	52	13	0	52	budesonide and formoterol (Symbicort)	0	3	2	2	0	0	0	16		1	11	111	1110052	71	176			0	2	-1	1	-2.29219	-2.26411	-1.10688	-1.78187	-2.28554	-2.0865	-2.33338	-2.00654	3	-2.07291	9.09091	1	0
0	1	1	1	0	52	13	0	52	budesonide and formoterol (Symbicort)	0	3	2	2	0	0	0	16		1	11	111	1110052	72	176			0	2	-1	1	-2.29219	-2.26411	-1.10688	-1.78187	-2.28554	-2.0865	-2.33338	-2.00654	3	-2.07291	9.09091	1	0
0	1	1	1	0	52	13	0	52	budesonide and formoterol (Symbicort)	0	3	2	2	0	0	0	16		1	11	111	1110052	73	176			0	2	-1	1	-2.29219	-2.26411	-1.10688	-1.78187	-2.28554	-2.0865	-2.33338	-2.00654	3	-2.07291	9.09091	1	0
0	1	1	1	0	52	13	0	52	budesonide and formoterol (Symbicort)	0	3	2	2	0	0	0	16		1	11	111	1110052	74	176			0	2	-1	1	-2.29219	-2.26411	-1.10688	-1.78187	-2.28554	-2.0865	-2.33338	-2.00654	3	-2.07291	9.09091	1	0
0	1	1	1	0	52	13	0	52	budesonide and formoterol (Symbicort)	0	3	2	2	0	1	0	16		1	11	111	1110052	75	176			0	2	-1	1	-2.21653	-2.26411	-1.10688	-1.78187	-2.28554	-2.0865	-2.33338	-2.00654	3	-2.07291	9.09091	1	0
0	1	1	1	0	52	13	0	52	budesonide and formoterol (Symbicort)	0	3	2	2	0	1	1	17	2	1	11	111	1110052	76	176	2	0	0	2	-1	1	-2.21653	-2.26411	-1.10688	-1.78187	-2.28554	-2.0865	-2.33338	-2.00654	3	-2.07291	9.65909	1	0
0	1	1	1	0	52	13	0	52	budesonide and formoterol (Symbicort)	0	3	2	2	0	0	0	17		1	11	111	1110052	77	176			0	2	-1	1	-2.29219	-2.26411	-1.10688	-1.78187	-2.28554	-2.0865	-2.33338	-2.00654	3	-2.07291	9.65909	1	0
0	1	1	1	0	52	13	0	52	budesonide and formoterol (Symbicort)	0	3	2	2	0	0	0	17		1	11	111	1110052	78	176			0	2	-1	1	-2.29219	-2.26411	-1.10688	-1.78187	-2.28554	-2.0865	-2.33338	-2.00654	3	-2.07291	9.65909	1	0
0	1	1	1	0	52	13	0	52	Acamprosate	0	4	0	0	1	1	1	18	1	1	11	111	1110052	79	176	1	1	1	0	-1	1	-2.21653	-1.86409	-2.43325	-2.76106	-2.28554	-2.0865	-2.33338	-2.00654	3	-2.07291	10.2273	1	1
0	1	1	1	0	52	13	0	52	Acamprosate	0	4	0	0	1	0	0	18		1	11	111	1110052	80	176			1	0	-1	1	-2.29219	-1.86409	-2.43325	-2.76106	-2.28554	-2.0865	-2.33338	-2.00654	3	-2.07291	10.2273	1	0
0	1	1	1	0	52	13	0	52	Acamprosate	0	4	0	0	1	0	0	18		1	11	111	1110052	81	176			1	0	-1	1	-2.29219	-1.86409	-2.43325	-2.76106	-2.28554	-2.0865	-2.33338	-2.00654	3	-2.07291	10.2273	1	0
0	1	1	1	0	52	13	0	52	Acamprosate	0	4	0	0	1	0	0	18		1	11	111	1110052	82	176			1	0	-1	1	-2.29219	-1.86409	-2.43325	-2.76106	-2.28554	-2.0865	-2.33338	-2.00654	3	-2.07291	10.2273	1	0
0	1	1	1	0	52	13	0	52	Acamprosate	0	4	0	0	1	0	0	18		1	11	111	1110052	83	176			1	0	-1	1	-2.29219	-1.86409	-2.43325	-2.76106	-2.28554	-2.0865	-2.33338	-2.00654	3	-2.07291	10.2273	1	0
0	1	1	1	0	52	13	0	52	Acamprosate	0	4	0	0	1	0	0	18		1	11	111	1110052	84	176			1	0	-1	1	-2.29219	-1.86409	-2.43325	-2.76106	-2.28554	-2.0865	-2.33338	-2.00654	3	-2.07291	10.2273	1	0
0	1	1	1	0	52	13	0	52	Acamprosate	0	4	0	0	1	1	0	18		1	11	111	1110052	85	176			1	0	-1	1	-2.21653	-1.86409	-2.43325	-2.76106	-2.28554	-2.0865	-2.33338	-2.00654	3	-2.07291	10.2273	1	0
0	1	1	1	0	52	13	0	52	Acamprosate	0	4	0	0	1	0	0	18		1	11	111	1110052	86	176			1	0	-1	1	-2.29219	-1.86409	-2.43325	-2.76106	-2.28554	-2.0865	-2.33338	-2.00654	3	-2.07291	10.2273	1	0
0	1	1	1	0	52	13	0	52	Acamprosate	0	4	0	0	1	1	1	19	1	1	11	111	1110052	87	176	1	1	1	0	-1	1	-2.21653	-1.86409	-2.43325	-2.76106	-2.28554	-2.0865	-2.33338	-2.00654	3	-2.07291	10.7955	1	1
0	1	1	1	0	52	13	0	52	Acamprosate	0	4	0	0	1	0	1	20	2	1	11	111	1110052	88	176	2	0	1	0	-1	1	-2.29219	-1.86409	-2.43325	-2.76106	-2.28554	-2.0865	-2.33338	-2.00654	3	-2.07291	11.3636	1	0
0	1	1	1	0	52	13	0	52	Acamprosate	0	4	0	0	1	0	0	20		1	11	111	1110052	89	176			1	0	-1	1	-2.29219	-1.86409	-2.43325	-2.76106	-2.28554	-2.0865	-2.33338	-2.00654	3	-2.07291	11.3636	1	0
0	1	1	1	0	52	13	0	52	Acamprosate	0	4	0	0	1	1	0	20		1	11	111	1110052	90	176			1	0	-1	1	-2.21653	-1.86409	-2.43325	-2.76106	-2.28554	-2.0865	-2.33338	-2.00654	3	-2.07291	11.3636	1	0
0	1	1	1	0	52	13	0	52	Acamprosate	0	4	0	0	1	0	0	20		1	11	111	1110052	91	176			1	0	-1	1	-2.29219	-1.86409	-2.43325	-2.76106	-2.28554	-2.0865	-2.33338	-2.00654	3	-2.07291	11.3636	1	0
0	1	1	1	0	52	13	0	52	Vitamin B complex	0	9	0	0	1	1	1	21	1	1	11	111	1110052	92	176	1	1	0	0	-1	1	-2.21653	-1.86409	-2.43325	-1.78187	-2.28554	-2.0865	-2.33338	-2.00654	3	-2.07291	11.9318	1	1
0	1	1	1	0	52	13	0	52	Vitamin B complex	0	9	0	0	1	0	0	21		1	11	111	1110052	93	176			0	0	-1	1	-2.29219	-1.86409	-2.43325	-1.78187	-2.28554	-2.0865	-2.33338	-2.00654	3	-2.07291	11.9318	1	0
0	1	1	1	0	52	13	0	52	Vitamin B complex	0	9	0	0	1	0	0	21		1	11	111	1110052	94	176			0	0	-1	1	-2.29219	-1.86409	-2.43325	-1.78187	-2.28554	-2.0865	-2.33338	-2.00654	3	-2.07291	11.9318	1	0
0	1	1	1	0	52	13	0	52	Vitamin B complex	0	9	0	0	1	1	1	22	1	1	11	111	1110052	95	176	1	1	0	0	-1	1	-2.21653	-1.86409	-2.43325	-1.78187	-2.28554	-2.0865	-2.33338	-2.00654	3	-2.07291	12.5	1	1
0	1	1	1	0	52	13	0	52	Vitamin B complex	0	9	0	0	1	0	0	22		1	11	111	1110052	96	176			0	0	-1	1	-2.29219	-1.86409	-2.43325	-1.78187	-2.28554	-2.0865	-2.33338	-2.00654	3	-2.07291	12.5	1	0
0	1	1	1	0	52	13	0	52	Vitamin B complex	0	9	0	0	1	0	0	22		1	11	111	1110052	97	176			0	0	-1	1	-2.29219	-1.86409	-2.43325	-1.78187	-2.28554	-2.0865	-2.33338	-2.00654	3	-2.07291	12.5	1	0
0	1	1	1	0	52	13	0	52	Vitamin B complex	0	9	0	0	1	0	0	22		1	11	111	1110052	98	176			0	0	-1	1	-2.29219	-1.86409	-2.43325	-1.78187	-2.28554	-2.0865	-2.33338	-2.00654	3	-2.07291	12.5	1	0
0	1	1	1	0	52	13	0	52	Vitamin B complex	0	9	0	0	1	0	1	23	2	1	11	111	1110052	99	176	2	0	0	0	-1	1	-2.29219	-1.86409	-2.43325	-1.78187	-2.28554	-2.0865	-2.33338	-2.00654	3	-2.07291	13.0682	1	0
0	1	1	1	0	52	13	0	52	Vitamin B complex	0	9	0	0	1	1	0	23		1	11	111	1110052	100	176			0	0	-1	1	-2.21653	-1.86409	-2.43325	-1.78187	-2.28554	-2.0865	-2.33338	-2.00654	3	-2.07291	13.0682	1	0
0	1	1	1	0	52	13	0	52	Vitamin B complex	0	9	0	0	1	0	0	23		1	11	111	1110052	101	176			0	0	-1	1	-2.29219	-1.86409	-2.43325	-1.78187	-2.28554	-2.0865	-2.33338	-2.00654	3	-2.07291	13.0682	1	0
0	1	1	1	0	52	13	0	52	Vitamin B complex	0	9	0	0	1	0	0	23		1	11	111	1110052	102	176			0	0	-1	1	-2.29219	-1.86409	-2.43325	-1.78187	-2.28554	-2.0865	-2.33338	-2.00654	3	-2.07291	13.0682	1	0
0	1	1	1	0	52	13	0	52	Vitamin B complex	0	9	0	0	1	0	0	23		1	11	111	1110052	103	176			0	0	-1	1	-2.29219	-1.86409	-2.43325	-1.78187	-2.28554	-2.0865	-2.33338	-2.00654	3	-2.07291	13.0682	1	0
0	1	1	1	0	52	13	0	52	Vitamin B complex	0	9	0	0	1	1	0	23		1	11	111	1110052	104	176			0	0	-1	1	-2.21653	-1.86409	-2.43325	-1.78187	-2.28554	-2.0865	-2.33338	-2.00654	3	-2.07291	13.0682	1	0
[truncated: 16,669 more rows]
